# Supplementary material for: Long-read, chromosome-scale assembly of Vitis rotundifolia cv. Carlos and its unique resistance to Xylella fastidiosa subsp. fastidiosa
Source: BMC Genomics. 2023 Jul 20;24:409. doi: 10.1186/s12864-023-09514-y (PMC10357881; doi:10.1186/s12864-023-09514-y)
Supplement: Supplementary file 4 — Supplemental Tables S1-S13: Summary of Early Forms of the Vitis rotundifolia ‘Carlos’ genome assembly. “Reference-Guided Scaffolds” refers to assembly before gap-closing [file 12864_2023_9514_MOESM4_ESM.xlsx]

## Sheet: Supplemental Table S1
Supplemental Table S1: Summary of Early Forms of the Vitis rotundifolia 'Carlos' genome assembly. "Reference-Guided Scaffolds" refers to assembly before gap-closing.
	Initial Assembly	Reference-Guided Scaffolds
Total Scaffold Length	413078445	413106345
Total Contig Length	413076467	413076467
No. of Scaffolds	355	76
No. of Contigs	384	384
Largest Scaffold	11570719	34098201
Smallest Scaffold	832	14236136
# of Ns	1978	645752
GC (%)	0.3411	0.3411
N50	2311912	20699322
Busco Category	Number in genome
Complete BUSCOs (C)	1578 (97.7%)	1579 (97.8%)
Complete, Single-Copy (S)	1553 (96.2%)	1554 (96.3%)
Complete, Duplicated (D)	25 (1.5%)	25 (1.5%)
Fragmented BUSCOs (F)	25 (1.5%)	23 (1.4%)
Missing BUSCOs (M)	11 (0.8%)	12 (0.8%)
Total	1614	1614
	Trayshed (v2.0, hap 1)	Noble
Total Scaffold Length	400450509	393820999
Total Contig Length	399804757	393085488
No. of Scaffolds	20	20
No. of Contigs	781	7797
Largest Scaffold
Smallest Scaffold
# of Ns
GC (%)	0.3376	0.3354
Scaffold N50	20339000	20137000
Contig N50	1992000	105824

## Sheet: Supplemental Table S2
Supplemental Table S2: Summary of the repetitive elements profile of Vitis rotundifolia cv. Carlos.
sequences:	76
total length:	414,912,702 bp (414,908,995 bp excl N/X-runs)
bases masked:	212,109,218 bp ( 51.12 %)
Repeat Class	Number of Elements	Length Occupied	Percentage of Sequence
Retroelements	149345	86,966,397 bp	0.2096
SINEs:	271	36,183 bp	0.0001
Penelope	1358	56,710 bp	0.0001
LINEs:	38246	20,729,122 bp	0.05
CRE/SLACS	36	1,764 bp	0
L2/CR1/Rex	2161	139,450 bp	0.0003
R1/LOA/Jockey	345	23,158 bp	0.0001
R2/R4/NeSL	671	38,080 bp	0.0001
RTE/Bov-B	1836	300510 bp	0.0007
L1/CIN4	30451	19,973,181 bp	0.0481
LTR elements:	110828	66,201,092 bp	0.1596
BEL/Pao	73	56595 bp	0.0001
Ty1/Copia	58906	30,425,177 bp	0.0733
Gypsy/DIRS1	44537	33,438,558 bp	0.0806
Retroviral	523	97658 bp	0.0006
DNA transposons	162872	52,756,417 bp	0.1272
hobo-Activator	37472	10,272,887 bp	0.0248
Tc1-IS630-Pogo	3463	381,511 bp	0.0009
En-Spm	0	0 bp	0
MuDR-IS905	0	0 bp	0
PiggyBac	135	6116 bp	0
Tourist/Harbinger	53260	12,124,577 bp	0.0292
Other (Mirage, P-element, Transib)	1867	231,496 bp	0.0006
Rolling-circles	6256	3,033,642 bp	0.0073
Unclassified:	175494	68,917,451 bp	0.1661
Total interspersed repeats:	487711	208,640,265 bp	0.5029
Small RNA:	0	0 bp	0
Satellites:	2037	435,311 bp	0.001
Simple repeats:	0	0 bp	0
Low complexity:	0	0 bp	0

## Sheet: Supplemental Table S3
Supplemental Table S3: Synteny-constrained muscadine pan-genome. The "pgID" refers to the Orthogroup ID, "pgChr" and "pgOrd" refer to the Orthogroup's placement relative to the 'Carlos' genome.
pgID	pgChr	pgOrd	VITMroCarlos	VITMroNoble	VITMroTrayshed	VVinifera
1	VITMroCarlos_v1.0.chr01	1	VITMroCarlos_v1.3.g10235	evm.model.chr1.2		VIT_201s0011g00030.1
2	VITMroCarlos_v1.0.chr01	1.5				VIT_201s0011g00040.1
3	VITMroCarlos_v1.0.chr01	2	VITMroCarlos_v1.3.g10236	evm.model.chr1.5	VITMroTrayshed_v2.0.hap1.chr01.ver2.0.g000100	VIT_201s0011g00050.1
4	VITMroCarlos_v1.0.chr01	3	VITMroCarlos_v1.3.g11012	evm.model.chr1.6	VITMroTrayshed_v2.0.hap1.chr01.ver2.0.g000110
5	VITMroCarlos_v1.0.chr01	4	VITMroCarlos_v1.3.g11013	evm.model.chr1.8	VITMroTrayshed_v2.0.hap1.chr01.ver2.0.g000120	VIT_201s0011g00060.1
6	VITMroCarlos_v1.0.chr01	5	VITMroCarlos_v1.3.g11014|VITMroCarlos_v1.3.g01191*|VITMroCarlos_v1.3.g09896*|VITMroCarlos_v1.3.g18369*|VITMroCarlos_v1.3.g25589*|VITMroCarlos_v1.3.g05086*	evm.model.chr1.9	VITMroTrayshed_v2.0.hap1.chr01.ver2.0.g000130|VITMroTrayshed_v2.0.hap1.chr15.ver2.0.g184530*	VIT_201s0011g00070.2
7	VITMroCarlos_v1.0.chr01	6	VITMroCarlos_v1.3.g11015		VITMroTrayshed_v2.0.hap1.chr18.ver2.0.g231580*
8	VITMroCarlos_v1.0.chr01	7	VITMroCarlos_v1.3.g11016	evm.model.chr12.2229*|evm.model.chr4.2652*	VITMroTrayshed_v2.0.hap1.chr16.ver2.0.g194430*
9	VITMroCarlos_v1.0.chr01	8	VITMroCarlos_v1.3.g11017	evm.model.chr1.10	VITMroTrayshed_v2.0.hap1.chr01.ver2.0.g000140	VIT_201s0011g00080.2
10	VITMroCarlos_v1.0.chr01	8.5		evm.model.chr1.11|evm.model.chr1.11	VITMroTrayshed_v2.0.hap1.chr01.ver2.0.g000150|VITMroTrayshed_v2.0.hap1.chr01.ver2.0.g000150	VIT_201s0011g00090.1
11	VITMroCarlos_v1.0.chr01	9	VITMroCarlos_v1.3.g11019	evm.model.chr1.12	VITMroTrayshed_v2.0.hap1.chr01.ver2.0.g000160	VIT_201s0011g00100.1
12	VITMroCarlos_v1.0.chr01	10	VITMroCarlos_v1.3.g11018	evm.model.chr1.15	VITMroTrayshed_v2.0.hap1.chr01.ver2.0.g000170	VIT_201s0011g00110.1
13	VITMroCarlos_v1.0.chr01	11	VITMroCarlos_v1.3.g10237	evm.model.chr1.17	VITMroTrayshed_v2.0.hap1.chr01.ver2.0.g000180	VIT_201s0011g00120.1
14	VITMroCarlos_v1.0.chr01	12	VITMroCarlos_v1.3.g10238	evm.model.chr1.19|evm.model.chr19.679*	VITMroTrayshed_v2.0.hap1.chr01.ver2.0.g000190	VIT_201s0011g00130.1
15	VITMroCarlos_v1.0.chr01	13	VITMroCarlos_v1.3.g11020|VITMroCarlos_v1.3.g05661*	evm.model.chr1.20	VITMroTrayshed_v2.0.hap1.chr01.ver2.0.g000200|VITMroTrayshed_v2.0.hap1.chr19.ver2.0.g241070*	VIT_201s0011g00140.1
16	VITMroCarlos_v1.0.chr01	14	VITMroCarlos_v1.3.g10239|VITMroCarlos_v1.3.g01448*	evm.model.chr1.21|evm.model.chr6.1306*	VITMroTrayshed_v2.0.hap1.chr01.ver2.0.g000210|VITMroTrayshed_v2.0.hap1.chr08.ver2.0.g094430*	VIT_201s0011g00150.1
17	VITMroCarlos_v1.0.chr01	15	VITMroCarlos_v1.3.g11021	evm.model.chr1.22		VIT_201s0011g00160.1
18	VITMroCarlos_v1.0.chr01	15			VITMroTrayshed_v2.0.hap1.chr01.ver2.0.g000220
19	VITMroCarlos_v1.0.chr01	16	VITMroCarlos_v1.3.g11022	evm.model.chr1.23	VITMroTrayshed_v2.0.hap1.chr01.ver2.0.g000230	VIT_201s0011g00170.1
20	VITMroCarlos_v1.0.chr01	16.5			VITMroTrayshed_v2.0.hap1.chr01.ver2.0.g000240
21	VITMroCarlos_v1.0.chr01	17	VITMroCarlos_v1.3.g11023	evm.model.chr1.29	VITMroTrayshed_v2.0.hap1.chr01.ver2.0.g000250	VIT_201s0011g00190.1
22	VITMroCarlos_v1.0.chr01	17.5	VITMroCarlos_v1.3.g01191*|VITMroCarlos_v1.3.g09896*|VITMroCarlos_v1.3.g18369*|VITMroCarlos_v1.3.g25589*|VITMroCarlos_v1.3.g05086*	evm.model.chr1.31	VITMroTrayshed_v2.0.hap1.chr15.ver2.0.g184530*
23	VITMroCarlos_v1.0.chr01	18	VITMroCarlos_v1.3.g10240	evm.model.chr1.32	VITMroTrayshed_v2.0.hap1.chr01.ver2.0.g000260	VIT_201s0011g00210.1
24	VITMroCarlos_v1.0.chr01	19	VITMroCarlos_v1.3.g11024	evm.model.chr1.33	VITMroTrayshed_v2.0.hap1.chr01.ver2.0.g000270	VIT_201s0011g00230.1|VIT_213s0019g02295.1*|VIT_218s0157g00025.1*|VIT_218s0157g00035.1*
25	VITMroCarlos_v1.0.chr01	20	VITMroCarlos_v1.3.g10241	evm.model.chr1.34	VITMroTrayshed_v2.0.hap1.chr01.ver2.0.g000280	VIT_201s0011g00240.1
26	VITMroCarlos_v1.0.chr01	21	VITMroCarlos_v1.3.g11025	evm.model.chr1.35	VITMroTrayshed_v2.0.hap1.chr01.ver2.0.g000290	VIT_201s0011g00250.1
27	VITMroCarlos_v1.0.chr01	22	VITMroCarlos_v1.3.g11026	evm.model.chr1.36	VITMroTrayshed_v2.0.hap1.chr01.ver2.0.g000300	VIT_201s0011g00280.1
28	VITMroCarlos_v1.0.chr01	23	VITMroCarlos_v1.3.g11027		VITMroTrayshed_v2.0.hap1.chr01.ver2.0.g000310
29	VITMroCarlos_v1.0.chr01	23		evm.model.chr1.38|evm.model.chr1.38	VITMroTrayshed_v2.0.hap1.chr01.ver2.0.g000320|VITMroTrayshed_v2.0.hap1.chr01.ver2.0.g000320|VITMroTrayshed_v2.0.hap1.chr18.ver2.0.g231580*|VITMroTrayshed_v2.0.hap1.chr18.ver2.0.g231580*|VITMroTrayshed_v2.0.hap1.chr18.ver2.0.g231580*	VIT_201s0011g00290.1
30	VITMroCarlos_v1.0.chr01	24	VITMroCarlos_v1.3.g11028	evm.model.chr1.39	VITMroTrayshed_v2.0.hap1.chr01.ver2.0.g000330	VIT_201s0011g00300.1|VIT_218s0001g15200.1*
31	VITMroCarlos_v1.0.chr01	25	VITMroCarlos_v1.3.g10242	evm.model.chr1.40	VITMroTrayshed_v2.0.hap1.chr01.ver2.0.g000340	VIT_201s0011g00340.1
32	VITMroCarlos_v1.0.chr01	26	VITMroCarlos_v1.3.g11029	evm.model.chr1.41	VITMroTrayshed_v2.0.hap1.chr01.ver2.0.g000350	VIT_201s0011g00350.1
33	VITMroCarlos_v1.0.chr01	27	VITMroCarlos_v1.3.g11030		VITMroTrayshed_v2.0.hap1.chr01.ver2.0.g000360	VIT_201s0011g00370.1
34	VITMroCarlos_v1.0.chr01	27		evm.model.chr1.42|evm.model.chr12.2229*|evm.model.chr4.2652*	VITMroTrayshed_v2.0.hap1.chr16.ver2.0.g194430*
35	VITMroCarlos_v1.0.chr01	28	VITMroCarlos_v1.3.g10243	evm.model.chr1.43	VITMroTrayshed_v2.0.hap1.chr01.ver2.0.g000370	VIT_201s0011g00380.1
36	VITMroCarlos_v1.0.chr01	29	VITMroCarlos_v1.3.g11031	evm.model.chr1.44	VITMroTrayshed_v2.0.hap1.chr01.ver2.0.g000380	VIT_201s0011g00390.1
37	VITMroCarlos_v1.0.chr01	30	VITMroCarlos_v1.3.g10244	evm.model.chr1.46	VITMroTrayshed_v2.0.hap1.chr01.ver2.0.g000390	VIT_201s0011g00400.2
38	VITMroCarlos_v1.0.chr01	31	VITMroCarlos_v1.3.g10245|VITMroCarlos_v1.3.g01595*	evm.model.chr1.48|evm.model.chr8.951*	VITMroTrayshed_v2.0.hap1.chr01.ver2.0.g000400|VITMroTrayshed_v2.0.hap1.chr08.ver2.0.g097070*	VIT_201s0011g00410.1
39	VITMroCarlos_v1.0.chr01	32	VITMroCarlos_v1.3.g11032	evm.model.chr1.49	VITMroTrayshed_v2.0.hap1.chr01.ver2.0.g000410	VIT_201s0011g00420.1|VIT_215s0107g00540.1*
40	VITMroCarlos_v1.0.chr01	33	VITMroCarlos_v1.3.g11033|VITMroCarlos_v1.3.g13422*|VITMroCarlos_v1.3.g04089*|VITMroCarlos_v1.3.g22815*	evm.model.chr1.51|evm.model.chr11.1530*	VITMroTrayshed_v2.0.hap1.chr01.ver2.0.g000420|VITMroTrayshed_v2.0.hap1.chr09.ver2.0.g114820*|VITMroTrayshed_v2.0.hap1.chr09.ver2.0.g117260*	VIT_201s0011g00440.1
41	VITMroCarlos_v1.0.chr01	34	VITMroCarlos_v1.3.g10246	evm.model.chr1.52	VITMroTrayshed_v2.0.hap1.chr01.ver2.0.g000430	VIT_201s0011g00450.6
42	VITMroCarlos_v1.0.chr01	35	VITMroCarlos_v1.3.g11034	evm.model.chr1.53	VITMroTrayshed_v2.0.hap1.chr01.ver2.0.g000440	VIT_201s0011g00460.2
43	VITMroCarlos_v1.0.chr01	36	VITMroCarlos_v1.3.g11035	evm.model.chr1.55	VITMroTrayshed_v2.0.hap1.chr01.ver2.0.g000450	VIT_201s0011g00470.1
44	VITMroCarlos_v1.0.chr01	36.5		evm.model.chr1.56|evm.model.chr1.56	VITMroTrayshed_v2.0.hap1.chr01.ver2.0.g000460|VITMroTrayshed_v2.0.hap1.chr01.ver2.0.g000460	VIT_201s0011g00490.1
45	VITMroCarlos_v1.0.chr01	37	VITMroCarlos_v1.3.g10247	evm.model.chr1.57	VITMroTrayshed_v2.0.hap1.chr01.ver2.0.g000470	VIT_201s0011g00500.1
46	VITMroCarlos_v1.0.chr01	38	VITMroCarlos_v1.3.g10248|VITMroCarlos_v1.3.g10503*|VITMroCarlos_v1.3.g21549*|VITMroCarlos_v1.3.g00526*|VITMroCarlos_v1.3.g25261*|VITMroCarlos_v1.3.g14257*		VITMroTrayshed_v2.0.hap1.chr01.ver2.0.g000480	VIT_201s0011g00510.1
47	VITMroCarlos_v1.0.chr01	39	VITMroCarlos_v1.3.g11036		VITMroTrayshed_v2.0.hap1.chr01.ver2.0.g000490	VIT_201s0011g00520.1
48	VITMroCarlos_v1.0.chr01	41	VITMroCarlos_v1.3.g11038|VITMroCarlos_v1.3.g11037+|VITMroCarlos_v1.3.g15052*|VITMroCarlos_v1.3.g27174*|VITMroCarlos_v1.3.g04483*|VITMroCarlos_v1.3.g12211*	evm.model.chr1.59	VITMroTrayshed_v2.0.hap1.chr01.ver2.0.g000500|VITMroTrayshed_v2.0.hap1.chr14.ver2.0.g178160*	VIT_201s0011g00530.1
49	VITMroCarlos_v1.0.chr01	42	VITMroCarlos_v1.3.g11039	evm.model.chr1.61	VITMroTrayshed_v2.0.hap1.chr01.ver2.0.g000510	VIT_201s0011g00540.1
50	VITMroCarlos_v1.0.chr01	43	VITMroCarlos_v1.3.g10249	evm.model.chr1.62	VITMroTrayshed_v2.0.hap1.chr01.ver2.0.g000520	VIT_201s0011g00550.5
51	VITMroCarlos_v1.0.chr01	44	VITMroCarlos_v1.3.g11040	evm.model.chr1.63	VITMroTrayshed_v2.0.hap1.chr01.ver2.0.g000530	VIT_201s0011g00570.1
52	VITMroCarlos_v1.0.chr01	45	VITMroCarlos_v1.3.g10250	evm.model.chr1.64	VITMroTrayshed_v2.0.hap1.chr01.ver2.0.g000540	VIT_201s0011g00580.1|VIT_213s0019g01590.1*
53	VITMroCarlos_v1.0.chr01	46	VITMroCarlos_v1.3.g11041	evm.model.chr1.65	VITMroTrayshed_v2.0.hap1.chr01.ver2.0.g000550	VIT_201s0011g00590.1
54	VITMroCarlos_v1.0.chr01	47	VITMroCarlos_v1.3.g11042|VITMroCarlos_v1.3.g17377*|VITMroCarlos_v1.3.g17378*	evm.model.chr1.66|evm.model.chr16.1587*|evm.model.chr16.1588*	VITMroTrayshed_v2.0.hap1.chr01.ver2.0.g000560|VITMroTrayshed_v2.0.hap1.chr16.ver2.0.g200270*|VITMroTrayshed_v2.0.hap1.chr16.ver2.0.g200280*	VIT_201s0011g00600.1
55	VITMroCarlos_v1.0.chr01	48	VITMroCarlos_v1.3.g10251	evm.model.chr1.67	VITMroTrayshed_v2.0.hap1.chr01.ver2.0.g000570	VIT_201s0011g00610.4
56	VITMroCarlos_v1.0.chr01	49	VITMroCarlos_v1.3.g11043	evm.model.chr1.68	VITMroTrayshed_v2.0.hap1.chr01.ver2.0.g000580	VIT_201s0011g00620.1
57	VITMroCarlos_v1.0.chr01	50	VITMroCarlos_v1.3.g10252|VITMroCarlos_v1.3.g03436*	evm.model.chr1.69	VITMroTrayshed_v2.0.hap1.chr01.ver2.0.g000590|VITMroTrayshed_v2.0.hap1.chr11.ver2.0.g141820*	VIT_201s0011g00630.1|VIT_211s0037g00430.1*
58	VITMroCarlos_v1.0.chr01	50.5		evm.model.chr1.70|evm.model.chr1.70	VITMroTrayshed_v2.0.hap1.chr01.ver2.0.g000600|VITMroTrayshed_v2.0.hap1.chr01.ver2.0.g000600	VIT_201s0011g00640.1
59	VITMroCarlos_v1.0.chr01	51	VITMroCarlos_v1.3.g10253	evm.model.chr1.72	VITMroTrayshed_v2.0.hap1.chr01.ver2.0.g000610	VIT_201s0011g00650.1
60	VITMroCarlos_v1.0.chr01	52	VITMroCarlos_v1.3.g10254	evm.model.chr1.73	VITMroTrayshed_v2.0.hap1.chr01.ver2.0.g000620	VIT_201s0011g00660.1
61	VITMroCarlos_v1.0.chr01	53	VITMroCarlos_v1.3.g11044	evm.model.chr1.74	VITMroTrayshed_v2.0.hap1.chr01.ver2.0.g000630	VIT_201s0011g00670.1
62	VITMroCarlos_v1.0.chr01	54	VITMroCarlos_v1.3.g10255	evm.model.chr1.75	VITMroTrayshed_v2.0.hap1.chr01.ver2.0.g000640	VIT_201s0011g00680.1
63	VITMroCarlos_v1.0.chr01	55	VITMroCarlos_v1.3.g10256	evm.model.chr1.77|evm.model.chr7.1521*|evm.model.chr7.1523*	VITMroTrayshed_v2.0.hap1.chr01.ver2.0.g000650	VIT_201s0011g00690.1
64	VITMroCarlos_v1.0.chr01	56	VITMroCarlos_v1.3.g10257	evm.model.chr1.78	VITMroTrayshed_v2.0.hap1.chr01.ver2.0.g000660	VIT_201s0011g00700.2|VIT_205s0094g00710.1*
65	VITMroCarlos_v1.0.chr01	57	VITMroCarlos_v1.3.g10258	evm.model.chr1.80|evm.model.chr7.1524*	VITMroTrayshed_v2.0.hap1.chr01.ver2.0.g000670	VIT_201s0011g00710.1
66	VITMroCarlos_v1.0.chr01	58	VITMroCarlos_v1.3.g11045	evm.model.chr1.82	VITMroTrayshed_v2.0.hap1.chr01.ver2.0.g000680	VIT_201s0011g00720.1
67	VITMroCarlos_v1.0.chr01	59	VITMroCarlos_v1.3.g11046	evm.model.chr1.83	VITMroTrayshed_v2.0.hap1.chr01.ver2.0.g000690	VIT_201s0011g00730.1
68	VITMroCarlos_v1.0.chr01	60	VITMroCarlos_v1.3.g10259	evm.model.chr1.84|evm.model.chr20.1096*	VITMroTrayshed_v2.0.hap1.chr01.ver2.0.g000700	VIT_201s0011g00740.1
69	VITMroCarlos_v1.0.chr01	62	VITMroCarlos_v1.3.g11048|VITMroCarlos_v1.3.g11047+	evm.model.chr1.86|evm.model.chr1.85+	VITMroTrayshed_v2.0.hap1.chr01.ver2.0.g000720|VITMroTrayshed_v2.0.hap1.chr01.ver2.0.g000710+	VIT_201s0011g00760.1|VIT_201s0011g00750.1+
70	VITMroCarlos_v1.0.chr01	63	VITMroCarlos_v1.3.g10260	evm.model.chr1.87	VITMroTrayshed_v2.0.hap1.chr01.ver2.0.g000730	VIT_201s0011g00770.1
71	VITMroCarlos_v1.0.chr01	64	VITMroCarlos_v1.3.g10261		VITMroTrayshed_v2.0.hap1.chr01.ver2.0.g000740
72	VITMroCarlos_v1.0.chr01	65	VITMroCarlos_v1.3.g11049	evm.model.chr1.88	VITMroTrayshed_v2.0.hap1.chr01.ver2.0.g000750	VIT_201s0011g00780.1
73	VITMroCarlos_v1.0.chr01	66	VITMroCarlos_v1.3.g11050	evm.model.chr1.89	VITMroTrayshed_v2.0.hap1.chr01.ver2.0.g000760	VIT_201s0011g00790.1
74	VITMroCarlos_v1.0.chr01	69	VITMroCarlos_v1.3.g11052|VITMroCarlos_v1.3.g11051+		VITMroTrayshed_v2.0.hap1.chr01.ver2.0.g000790|VITMroTrayshed_v2.0.hap1.chr01.ver2.0.g000770+	VIT_201s0011g00800.1
75	VITMroCarlos_v1.0.chr01	70	VITMroCarlos_v1.3.g10263|VITMroCarlos_v1.3.g10262+	evm.model.chr1.90	VITMroTrayshed_v2.0.hap1.chr01.ver2.0.g000780	VIT_201s0011g00810.1
76	VITMroCarlos_v1.0.chr01	71	VITMroCarlos_v1.3.g10264	evm.model.chr1.91	VITMroTrayshed_v2.0.hap1.chr01.ver2.0.g000800	VIT_201s0011g00820.1
77	VITMroCarlos_v1.0.chr01	72	VITMroCarlos_v1.3.g11053	evm.model.chr1.92	VITMroTrayshed_v2.0.hap1.chr01.ver2.0.g000810	VIT_201s0011g00830.1
78	VITMroCarlos_v1.0.chr01	73	VITMroCarlos_v1.3.g10265	evm.model.chr1.93	VITMroTrayshed_v2.0.hap1.chr01.ver2.0.g000820	VIT_201s0011g00840.3
79	VITMroCarlos_v1.0.chr01	74	VITMroCarlos_v1.3.g10266	evm.model.chr1.94	VITMroTrayshed_v2.0.hap1.chr01.ver2.0.g000830	VIT_201s0011g00850.1
80	VITMroCarlos_v1.0.chr01	74.5				VIT_201s0011g00860.1
81	VITMroCarlos_v1.0.chr01	75	VITMroCarlos_v1.3.g10267	evm.model.chr1.95	VITMroTrayshed_v2.0.hap1.chr01.ver2.0.g000840	VIT_201s0011g00870.1
82	VITMroCarlos_v1.0.chr01	76	VITMroCarlos_v1.3.g10268	evm.model.chr1.96	VITMroTrayshed_v2.0.hap1.chr01.ver2.0.g000850	VIT_201s0011g00880.1
83	VITMroCarlos_v1.0.chr01	77	VITMroCarlos_v1.3.g10269	evm.model.chr1.97	VITMroTrayshed_v2.0.hap1.chr01.ver2.0.g000860	VIT_201s0011g00890.1
84	VITMroCarlos_v1.0.chr01	78	VITMroCarlos_v1.3.g11054	evm.model.chr1.98	VITMroTrayshed_v2.0.hap1.chr01.ver2.0.g000870	VIT_201s0011g00900.1
85	VITMroCarlos_v1.0.chr01	79	VITMroCarlos_v1.3.g11055	evm.model.chr1.99	VITMroTrayshed_v2.0.hap1.chr01.ver2.0.g000880	VIT_201s0011g00910.1|VIT_214s0108g01360.1*
86	VITMroCarlos_v1.0.chr01	80	VITMroCarlos_v1.3.g10270	evm.model.chr1.100	VITMroTrayshed_v2.0.hap1.chr01.ver2.0.g000890	VIT_201s0011g00920.1
87	VITMroCarlos_v1.0.chr01	80.5		evm.model.chr1.101|evm.model.chr1.101		VIT_201s0011g00930.1
88	VITMroCarlos_v1.0.chr01	81	VITMroCarlos_v1.3.g10271|VITMroCarlos_v1.3.g09149*	evm.model.chr1.102|evm.model.chr14.1905*	VITMroTrayshed_v2.0.hap1.chr01.ver2.0.g000900|VITMroTrayshed_v2.0.hap1.chr14.ver2.0.g181110*	VIT_201s0011g00940.1
89	VITMroCarlos_v1.0.chr01	84	VITMroCarlos_v1.3.g10274	evm.model.chr1.106|evm.model.chr1.103+	VITMroTrayshed_v2.0.hap1.chr01.ver2.0.g000940	VIT_201s0011g00970.1
90	VITMroCarlos_v1.0.chr01	85	VITMroCarlos_v1.3.g10275|VITMroCarlos_v1.3.g10272+|VITMroCarlos_v1.3.g10273+	evm.model.chr1.107|evm.model.chr15.861*	VITMroTrayshed_v2.0.hap1.chr01.ver2.0.g000950|VITMroTrayshed_v2.0.hap1.chr01.ver2.0.g000910+|VITMroTrayshed_v2.0.hap1.chr01.ver2.0.g000920+	VIT_201s0011g01000.1|VIT_201s0011g00950.1+|VIT_201s0011g00960.1+|VIT_201s0011g00990.1+
91	VITMroCarlos_v1.0.chr01	86.1667		evm.model.chr19.679*		VIT_201s0011g01010.1
92	VITMroCarlos_v1.0.chr01	87	VITMroCarlos_v1.3.g10277	evm.model.chr1.109|evm.model.chr14.1852*	VITMroTrayshed_v2.0.hap1.chr01.ver2.0.g000970
93	VITMroCarlos_v1.0.chr01	87.3333	VITMroCarlos_v1.3.g05661*|VITMroCarlos_v1.3.g05661*	evm.model.chr1.105|evm.model.chr1.105	VITMroTrayshed_v2.0.hap1.chr19.ver2.0.g241070*|VITMroTrayshed_v2.0.hap1.chr19.ver2.0.g241070*	VIT_201s0011g01015.1
94	VITMroCarlos_v1.0.chr01	88.5	VITMroCarlos_v1.3.g01448*	evm.model.chr6.1306*	VITMroTrayshed_v2.0.hap1.chr08.ver2.0.g094430*	VIT_201s0011g01025.1
95	VITMroCarlos_v1.0.chr01	89	VITMroCarlos_v1.3.g10279|VITMroCarlos_v1.3.g10278+	evm.model.chr1.113|evm.model.chr1.111+|evm.model.chr3.812*	VITMroTrayshed_v2.0.hap1.chr01.ver2.0.g000990|VITMroTrayshed_v2.0.hap1.chr01.ver2.0.g000980+	VIT_201s0011g01040.1|VIT_201s0011g01020.1+
96	VITMroCarlos_v1.0.chr01	90	VITMroCarlos_v1.3.g10280|VITMroCarlos_v1.3.g10276+		VITMroTrayshed_v2.0.hap1.chr01.ver2.0.g001000|VITMroTrayshed_v2.0.hap1.chr01.ver2.0.g000960+	VIT_201s0011g01030.1
97	VITMroCarlos_v1.0.chr01	90		evm.model.chr1.114	VITMroTrayshed_v2.0.hap1.chr01.ver2.0.g001010|VITMroTrayshed_v2.0.hap1.chr01.ver2.0.g001010|VITMroTrayshed_v2.0.hap1.chr01.ver2.0.g000930+|VITMroTrayshed_v2.0.hap1.chr01.ver2.0.g000930+
98	VITMroCarlos_v1.0.chr01	91	VITMroCarlos_v1.3.g10281	evm.model.chr1.115	VITMroTrayshed_v2.0.hap1.chr01.ver2.0.g001020
99	VITMroCarlos_v1.0.chr01	92	VITMroCarlos_v1.3.g10282	evm.model.chr1.116	VITMroTrayshed_v2.0.hap1.chr01.ver2.0.g001030	VIT_201s0011g01050.2
100	VITMroCarlos_v1.0.chr01	93	VITMroCarlos_v1.3.g11056		VITMroTrayshed_v2.0.hap1.chr01.ver2.0.g001050
101	VITMroCarlos_v1.0.chr01	93		evm.model.chr1.117|evm.model.chr1.117	VITMroTrayshed_v2.0.hap1.chr01.ver2.0.g001040|VITMroTrayshed_v2.0.hap1.chr01.ver2.0.g001040	VIT_201s0011g01060.2
102	VITMroCarlos_v1.0.chr01	94	VITMroCarlos_v1.3.g10283	evm.model.chr1.118	VITMroTrayshed_v2.0.hap1.chr01.ver2.0.g001060	VIT_201s0011g01070.1
103	VITMroCarlos_v1.0.chr01	95	VITMroCarlos_v1.3.g10284	evm.model.chr1.119	VITMroTrayshed_v2.0.hap1.chr01.ver2.0.g001070	VIT_201s0011g01080.2
104	VITMroCarlos_v1.0.chr01	96	VITMroCarlos_v1.3.g10285	evm.model.chr1.120	VITMroTrayshed_v2.0.hap1.chr01.ver2.0.g001080	VIT_201s0011g01090.1
105	VITMroCarlos_v1.0.chr01	100	VITMroCarlos_v1.3.g11059|VITMroCarlos_v1.3.g11057+	evm.model.chr1.122	VITMroTrayshed_v2.0.hap1.chr01.ver2.0.g001090	VIT_201s0011g01100.1
106	VITMroCarlos_v1.0.chr01	101	VITMroCarlos_v1.3.g10287|VITMroCarlos_v1.3.g10286+	evm.model.chr1.123|evm.model.chr15.898*|evm.model.chr16.753*	VITMroTrayshed_v2.0.hap1.chr01.ver2.0.g001100	VIT_201s0011g01110.1
107	VITMroCarlos_v1.0.chr01	104	VITMroCarlos_v1.3.g11062|VITMroCarlos_v1.3.g11058+|VITMroCarlos_v1.3.g11060+|VITMroCarlos_v1.3.g11061+	evm.model.chr1.130|evm.model.chr1.127+|evm.model.chr1.128+|evm.model.chr1.129+|evm.model.chr16.752*	VITMroTrayshed_v2.0.hap1.chr01.ver2.0.g001120|VITMroTrayshed_v2.0.hap1.chr01.ver2.0.g001110+	VIT_201s0011g01120.1|VIT_214s0006g00055.1*
108	VITMroCarlos_v1.0.chr01	105	VITMroCarlos_v1.3.g10288	evm.model.chr1.131	VITMroTrayshed_v2.0.hap1.chr01.ver2.0.g001130	VIT_201s0011g01130.1
109	VITMroCarlos_v1.0.chr01	106	VITMroCarlos_v1.3.g11063	evm.model.chr1.132	VITMroTrayshed_v2.0.hap1.chr01.ver2.0.g001140	VIT_201s0011g01140.1
110	VITMroCarlos_v1.0.chr01	107	VITMroCarlos_v1.3.g11064	evm.model.chr1.133	VITMroTrayshed_v2.0.hap1.chr01.ver2.0.g001150	VIT_201s0011g01150.1
111	VITMroCarlos_v1.0.chr01	108	VITMroCarlos_v1.3.g11065	evm.model.chr1.134	VITMroTrayshed_v2.0.hap1.chr01.ver2.0.g001160	VIT_201s0011g01160.1
112	VITMroCarlos_v1.0.chr01	108.5		evm.model.chr1.135|evm.model.chr1.135		VIT_201s0011g01170.1
113	VITMroCarlos_v1.0.chr01	109	VITMroCarlos_v1.3.g11066	evm.model.chr1.136	VITMroTrayshed_v2.0.hap1.chr01.ver2.0.g001170	VIT_201s0011g01180.1
114	VITMroCarlos_v1.0.chr01	109.333		evm.model.chr1.139	VITMroTrayshed_v2.0.hap1.chr01.ver2.0.g001190|VITMroTrayshed_v2.0.hap1.chr01.ver2.0.g001190	VIT_201s0011g01190.1|VIT_201s0011g01190.1
115	VITMroCarlos_v1.0.chr01	109.333			VITMroTrayshed_v2.0.hap1.chr01.ver2.0.g001180	VIT_213s0019g02295.1*|VIT_218s0157g00025.1*|VIT_218s0157g00035.1*
116	VITMroCarlos_v1.0.chr01	109.667		evm.model.chr1.141		VIT_201s0011g01200.1|VIT_201s0011g01200.1
117	VITMroCarlos_v1.0.chr01	109.75				VIT_201s0011g01210.1
118	VITMroCarlos_v1.0.chr01	110	VITMroCarlos_v1.3.g10289	evm.model.chr1.142	VITMroTrayshed_v2.0.hap1.chr01.ver2.0.g001200	VIT_201s0011g01220.1
119	VITMroCarlos_v1.0.chr01	111	VITMroCarlos_v1.3.g11067	evm.model.chr1.143	VITMroTrayshed_v2.0.hap1.chr01.ver2.0.g001210	VIT_201s0011g01230.2
120	VITMroCarlos_v1.0.chr01	112	VITMroCarlos_v1.3.g11068	evm.model.chr1.144	VITMroTrayshed_v2.0.hap1.chr01.ver2.0.g001220	VIT_201s0011g01240.5
121	VITMroCarlos_v1.0.chr01	112.5				VIT_201s0011g01250.1
122	VITMroCarlos_v1.0.chr01	113	VITMroCarlos_v1.3.g10290	evm.model.chr1.145	VITMroTrayshed_v2.0.hap1.chr01.ver2.0.g001230	VIT_201s0011g01260.1
123	VITMroCarlos_v1.0.chr01	114	VITMroCarlos_v1.3.g11069		VITMroTrayshed_v2.0.hap1.chr01.ver2.0.g001240
124	VITMroCarlos_v1.0.chr01	114				VIT_201s0011g01270.1
125	VITMroCarlos_v1.0.chr01	115	VITMroCarlos_v1.3.g11070	evm.model.chr1.146	VITMroTrayshed_v2.0.hap1.chr01.ver2.0.g001250	VIT_201s0011g01280.1
126	VITMroCarlos_v1.0.chr01	116	VITMroCarlos_v1.3.g11071	evm.model.chr1.147	VITMroTrayshed_v2.0.hap1.chr01.ver2.0.g001260	VIT_201s0011g01290.2
127	VITMroCarlos_v1.0.chr01	117	VITMroCarlos_v1.3.g10291|VITMroCarlos_v1.3.g19629*	evm.model.chr1.148|evm.model.chr3.453*	VITMroTrayshed_v2.0.hap1.chr01.ver2.0.g001270|VITMroTrayshed_v2.0.hap1.chr03.ver2.0.g030230*	VIT_201s0011g01300.1
128	VITMroCarlos_v1.0.chr01	118	VITMroCarlos_v1.3.g10292	evm.model.chr1.149	VITMroTrayshed_v2.0.hap1.chr01.ver2.0.g001280	VIT_201s0011g01310.1
129	VITMroCarlos_v1.0.chr01	119	VITMroCarlos_v1.3.g10293	evm.model.chr1.150	VITMroTrayshed_v2.0.hap1.chr01.ver2.0.g001290
130	VITMroCarlos_v1.0.chr01	120	VITMroCarlos_v1.3.g11072	evm.model.chr1.151|evm.model.chr3.1949*	VITMroTrayshed_v2.0.hap1.chr01.ver2.0.g001300	VIT_201s0011g01320.2
131	VITMroCarlos_v1.0.chr01	120.5		evm.model.chr1.152|evm.model.chr1.152	VITMroTrayshed_v2.0.hap1.chr01.ver2.0.g001310|VITMroTrayshed_v2.0.hap1.chr01.ver2.0.g001310	VIT_201s0011g01340.1|VIT_201s0011g01330.1+|VIT_218s0001g15200.1*|VIT_218s0001g15200.1*|VIT_218s0001g15200.1*
132	VITMroCarlos_v1.0.chr01	121	VITMroCarlos_v1.3.g11073	evm.model.chr1.153|evm.model.chr13.1789*	VITMroTrayshed_v2.0.hap1.chr01.ver2.0.g001320	VIT_201s0011g01350.1
133	VITMroCarlos_v1.0.chr01	122	VITMroCarlos_v1.3.g11074	evm.model.chr1.154	VITMroTrayshed_v2.0.hap1.chr01.ver2.0.g001330	VIT_201s0011g01360.1
134	VITMroCarlos_v1.0.chr01	122.5		evm.model.chr1.156		VIT_201s0011g01390.1|VIT_201s0011g01390.1
135	VITMroCarlos_v1.0.chr01	123	VITMroCarlos_v1.3.g10294	evm.model.chr1.157|evm.model.chr1.155+	VITMroTrayshed_v2.0.hap1.chr01.ver2.0.g001340	VIT_201s0011g01380.1|VIT_201s0011g01370.1+
136	VITMroCarlos_v1.0.chr01	123.667				VIT_201s0011g01400.1
137	VITMroCarlos_v1.0.chr01	124	VITMroCarlos_v1.3.g11075	evm.model.chr1.159	VITMroTrayshed_v2.0.hap1.chr01.ver2.0.g001350	VIT_201s0011g01410.1
138	VITMroCarlos_v1.0.chr01	125	VITMroCarlos_v1.3.g10295	evm.model.chr1.160	VITMroTrayshed_v2.0.hap1.chr01.ver2.0.g001360	VIT_201s0011g01420.2
139	VITMroCarlos_v1.0.chr01	125.5				VIT_201s0011g01430.1
140	VITMroCarlos_v1.0.chr01	126	VITMroCarlos_v1.3.g11076	evm.model.chr1.161	VITMroTrayshed_v2.0.hap1.chr01.ver2.0.g001370	VIT_201s0011g01440.1
141	VITMroCarlos_v1.0.chr01	127	VITMroCarlos_v1.3.g10296	evm.model.chr1.162	VITMroTrayshed_v2.0.hap1.chr01.ver2.0.g001380	VIT_201s0011g01450.1
142	VITMroCarlos_v1.0.chr01	128	VITMroCarlos_v1.3.g11077	evm.model.chr1.163	VITMroTrayshed_v2.0.hap1.chr01.ver2.0.g001390	VIT_201s0011g01460.1|VIT_216s0098g01800.1*
143	VITMroCarlos_v1.0.chr01	129	VITMroCarlos_v1.3.g11078	evm.model.chr1.165	VITMroTrayshed_v2.0.hap1.chr01.ver2.0.g001400	VIT_201s0011g01470.3
144	VITMroCarlos_v1.0.chr01	130	VITMroCarlos_v1.3.g10297		VITMroTrayshed_v2.0.hap1.chr01.ver2.0.g001410	VIT_201s0011g01475.1
145	VITMroCarlos_v1.0.chr01	131	VITMroCarlos_v1.3.g11079	evm.model.chr1.168	VITMroTrayshed_v2.0.hap1.chr01.ver2.0.g001420	VIT_201s0011g01480.2
146	VITMroCarlos_v1.0.chr01	132	VITMroCarlos_v1.3.g11080		VITMroTrayshed_v2.0.hap1.chr18.ver2.0.g232160*
147	VITMroCarlos_v1.0.chr01	133	VITMroCarlos_v1.3.g10298	evm.model.chr1.169	VITMroTrayshed_v2.0.hap1.chr01.ver2.0.g001430	VIT_201s0011g01490.1
148	VITMroCarlos_v1.0.chr01	133.5				VIT_201s0011g01500.1
149	VITMroCarlos_v1.0.chr01	134	VITMroCarlos_v1.3.g11081|VITMroCarlos_v1.3.g21188*	evm.model.chr1.170	VITMroTrayshed_v2.0.hap1.chr01.ver2.0.g001440	VIT_201s0011g01510.1
150	VITMroCarlos_v1.0.chr01	135	VITMroCarlos_v1.3.g10299	evm.model.chr1.172	VITMroTrayshed_v2.0.hap1.chr01.ver2.0.g001450	VIT_201s0011g01520.2|VIT_217s0000g08740.1*|VIT_205s0094g00670.1*
151	VITMroCarlos_v1.0.chr01	136	VITMroCarlos_v1.3.g10300|VITMroCarlos_v1.3.g00575*|VITMroCarlos_v1.3.g19009*|VITMroCarlos_v1.3.g27751*		VITMroTrayshed_v2.0.hap1.chr01.ver2.0.g001460
152	VITMroCarlos_v1.0.chr01	136				VIT_201s0011g01530.1
153	VITMroCarlos_v1.0.chr01	137	VITMroCarlos_v1.3.g10301|VITMroCarlos_v1.3.g26723*	evm.model.chr1.174	VITMroTrayshed_v2.0.hap1.chr01.ver2.0.g001470|VITMroTrayshed_v2.0.hap1.chr05.ver2.0.g059490*|VITMroTrayshed_v2.0.hap1.chr09.ver2.0.g114420*	VIT_205s0020g04110.2*
154	VITMroCarlos_v1.0.chr01	137		evm.model.chr1.173|evm.model.chr1.173		VIT_201s0011g01540.1
155	VITMroCarlos_v1.0.chr01	138	VITMroCarlos_v1.3.g10302	evm.model.chr1.175	VITMroTrayshed_v2.0.hap1.chr01.ver2.0.g001480	VIT_201s0011g01560.1
156	VITMroCarlos_v1.0.chr01	140	VITMroCarlos_v1.3.g10303	evm.model.chr1.177	VITMroTrayshed_v2.0.hap1.chr01.ver2.0.g001500	VIT_201s0011g01570.1
157	VITMroCarlos_v1.0.chr01	141	VITMroCarlos_v1.3.g11083		VITMroTrayshed_v2.0.hap1.chr01.ver2.0.g002130|VITMroTrayshed_v2.0.hap1.chr01.ver2.0.g001510+
158	VITMroCarlos_v1.0.chr01	142	VITMroCarlos_v1.3.g11084	evm.model.chr1.179	VITMroTrayshed_v2.0.hap1.chr01.ver2.0.g001520	VIT_209s0018g00330.1*
159	VITMroCarlos_v1.0.chr01	143	VITMroCarlos_v1.3.g11085		VITMroTrayshed_v2.0.hap1.chr08.ver2.0.g097060*
160	VITMroCarlos_v1.0.chr01	143	VITMroCarlos_v1.3.g01595*	evm.model.chr8.951*	VITMroTrayshed_v2.0.hap1.chr08.ver2.0.g097070*	VIT_201s0011g01580.1
161	VITMroCarlos_v1.0.chr01	144	VITMroCarlos_v1.3.g11086|VITMroCarlos_v1.3.g21115*|VITMroCarlos_v1.3.g12207*|VITMroCarlos_v1.3.g10114*|VITMroCarlos_v1.3.g09247*|VITMroCarlos_v1.3.g19108*	evm.model.chr1.182|evm.model.chr1.180+	VITMroTrayshed_v2.0.hap1.chr01.ver2.0.g001530
162	VITMroCarlos_v1.0.chr01	145	VITMroCarlos_v1.3.g11087		VITMroTrayshed_v2.0.hap1.chr01.ver2.0.g001490
163	VITMroCarlos_v1.0.chr01	146	VITMroCarlos_v1.3.g10304	evm.model.chr1.185	VITMroTrayshed_v2.0.hap1.chr01.ver2.0.g001540	VIT_201s0011g01590.1
164	VITMroCarlos_v1.0.chr01	147	VITMroCarlos_v1.3.g10305	evm.model.chr1.186	VITMroTrayshed_v2.0.hap1.chr01.ver2.0.g001550	VIT_201s0011g01600.2|VIT_201s0127g00570.1*
165	VITMroCarlos_v1.0.chr01	148	VITMroCarlos_v1.3.g11088	evm.model.chr1.187	VITMroTrayshed_v2.0.hap1.chr01.ver2.0.g001560	VIT_201s0011g01610.2
166	VITMroCarlos_v1.0.chr01	149	VITMroCarlos_v1.3.g11089|VITMroCarlos_v1.3.g18328*|VITMroCarlos_v1.3.g26944*	evm.model.chr1.189	VITMroTrayshed_v2.0.hap1.chr01.ver2.0.g001600|VITMroTrayshed_v2.0.hap1.chr01.ver2.0.g001600|VITMroTrayshed_v2.0.hap1.chr01.ver2.0.g001580+|VITMroTrayshed_v2.0.hap1.chr01.ver2.0.g001590+|VITMroTrayshed_v2.0.hap1.chr18.ver2.0.g229240*	VIT_201s0011g01630.1
167	VITMroCarlos_v1.0.chr01	150	VITMroCarlos_v1.3.g10306	evm.model.chr1.188	VITMroTrayshed_v2.0.hap1.chr01.ver2.0.g001570	VIT_201s0011g01620.3
168	VITMroCarlos_v1.0.chr01	151	VITMroCarlos_v1.3.g10307	evm.model.chr1.190	VITMroTrayshed_v2.0.hap1.chr01.ver2.0.g001610	VIT_201s0011g01640.3|VIT_216s0022g00380.1*
169	VITMroCarlos_v1.0.chr01	152	VITMroCarlos_v1.3.g10308	evm.model.chr1.191	VITMroTrayshed_v2.0.hap1.chr01.ver2.0.g001620	VIT_201s0011g01650.1
170	VITMroCarlos_v1.0.chr01	153	VITMroCarlos_v1.3.g10309|VITMroCarlos_v1.3.g19766*	evm.model.chr1.192|evm.model.chr3.814*	VITMroTrayshed_v2.0.hap1.chr01.ver2.0.g001630|VITMroTrayshed_v2.0.hap1.chr03.ver2.0.g032560*	VIT_201s0011g01660.1
171	VITMroCarlos_v1.0.chr01	154	VITMroCarlos_v1.3.g11090	evm.model.chr1.193	VITMroTrayshed_v2.0.hap1.chr01.ver2.0.g001640|VITMroTrayshed_v2.0.hap1.chr02.ver2.0.g024670*	VIT_201s0011g01670.1
172	VITMroCarlos_v1.0.chr01	155	VITMroCarlos_v1.3.g10310	evm.model.chr1.194	VITMroTrayshed_v2.0.hap1.chr01.ver2.0.g001650|VITMroTrayshed_v2.0.hap1.chr16.ver2.0.g195880*	VIT_201s0011g01680.1
173	VITMroCarlos_v1.0.chr01	156	VITMroCarlos_v1.3.g10311	evm.model.chr1.195	VITMroTrayshed_v2.0.hap1.chr01.ver2.0.g001660	VIT_201s0011g01700.1|VIT_201s0011g01690.1+
174	VITMroCarlos_v1.0.chr01	157	VITMroCarlos_v1.3.g10312	evm.model.chr1.196	VITMroTrayshed_v2.0.hap1.chr01.ver2.0.g001670	VIT_201s0011g01710.1
175	VITMroCarlos_v1.0.chr01	157.5		evm.model.chr1.197	VITMroTrayshed_v2.0.hap1.chr01.ver2.0.g001680|VITMroTrayshed_v2.0.hap1.chr01.ver2.0.g001680	VIT_201s0011g01720.1|VIT_201s0011g01720.1|VIT_215s0107g00540.1*|VIT_215s0107g00540.1*|VIT_215s0107g00540.1*
176	VITMroCarlos_v1.0.chr01	157.667	VITMroCarlos_v1.3.g13422*|VITMroCarlos_v1.3.g04089*|VITMroCarlos_v1.3.g22815*	evm.model.chr11.1530*	VITMroTrayshed_v2.0.hap1.chr09.ver2.0.g114820*|VITMroTrayshed_v2.0.hap1.chr09.ver2.0.g117260*	VIT_201s0011g01755.1
177	VITMroCarlos_v1.0.chr01	158	VITMroCarlos_v1.3.g10313	evm.model.chr1.200|evm.model.chr1.198+	VITMroTrayshed_v2.0.hap1.chr01.ver2.0.g001690	VIT_201s0011g01780.1|VIT_201s0011g01730.1+|VIT_201s0011g01740.1+|VIT_201s0011g01760.1+|VIT_205s0165g00311.1*
178	VITMroCarlos_v1.0.chr01	159	VITMroCarlos_v1.3.g10314	evm.model.chr1.201	VITMroTrayshed_v2.0.hap1.chr01.ver2.0.g001710	VIT_201s0011g01790.1
179	VITMroCarlos_v1.0.chr01	160	VITMroCarlos_v1.3.g11091	evm.model.chr1.202	VITMroTrayshed_v2.0.hap1.chr01.ver2.0.g001700	VIT_201s0011g01800.1
180	VITMroCarlos_v1.0.chr01	161	VITMroCarlos_v1.3.g10315		VITMroTrayshed_v2.0.hap1.chr01.ver2.0.g001720	VIT_201s0011g01810.1
181	VITMroCarlos_v1.0.chr01	162	VITMroCarlos_v1.3.g11092|VITMroCarlos_v1.3.g26238*	evm.model.chr1.204|evm.model.chr5.1872*	VITMroTrayshed_v2.0.hap1.chr01.ver2.0.g001730|VITMroTrayshed_v2.0.hap1.chr05.ver2.0.g064540*	VIT_201s0011g01820.2
182	VITMroCarlos_v1.0.chr01	163	VITMroCarlos_v1.3.g11093	evm.model.chr1.205|evm.model.chr5.1871*	VITMroTrayshed_v2.0.hap1.chr01.ver2.0.g001740	VIT_201s0011g01830.2
183	VITMroCarlos_v1.0.chr01	163.5				VIT_201s0011g01840.1
184	VITMroCarlos_v1.0.chr01	164	VITMroCarlos_v1.3.g10316|VITMroCarlos_v1.3.g11082+	evm.model.chr1.206|evm.model.chr1.176+	VITMroTrayshed_v2.0.hap1.chr01.ver2.0.g001750	VIT_201s0011g01850.1
185	VITMroCarlos_v1.0.chr01	164.5				VIT_201s0011g01860.1
186	VITMroCarlos_v1.0.chr01	165	VITMroCarlos_v1.3.g11094	evm.model.chr1.208	VITMroTrayshed_v2.0.hap1.chr01.ver2.0.g001760	VIT_201s0011g01870.2
187	VITMroCarlos_v1.0.chr01	165.5		evm.model.chr1.209|evm.model.chr1.209		VIT_201s0011g01880.1
188	VITMroCarlos_v1.0.chr01	166	VITMroCarlos_v1.3.g11095	evm.model.chr1.210		VIT_201s0011g01890.4
189	VITMroCarlos_v1.0.chr01	167	VITMroCarlos_v1.3.g10317	evm.model.chr1.211	VITMroTrayshed_v2.0.hap1.chr01.ver2.0.g001770	VIT_201s0011g01900.3|VIT_210s0003g05600.1*|VIT_214s0006g00840.1*|VIT_217s0053g00450.1*|VIT_218s0001g06770.1*
190	VITMroCarlos_v1.0.chr01	168	VITMroCarlos_v1.3.g11096|VITMroCarlos_v1.3.g21483*	evm.model.chr1.212	VITMroTrayshed_v2.0.hap1.chr01.ver2.0.g001780	VIT_201s0011g01910.1|VIT_207s0197g00180.1*
191	VITMroCarlos_v1.0.chr01	169	VITMroCarlos_v1.3.g11097|VITMroCarlos_v1.3.g22626*	evm.model.chr1.214|evm.model.chr17.1264*	VITMroTrayshed_v2.0.hap1.chr01.ver2.0.g001800|VITMroTrayshed_v2.0.hap1.chr18.ver2.0.g226300*	VIT_201s0011g01930.1
192	VITMroCarlos_v1.0.chr01	170	VITMroCarlos_v1.3.g10318	evm.model.chr1.213	VITMroTrayshed_v2.0.hap1.chr01.ver2.0.g001790	VIT_201s0011g01920.1
193	VITMroCarlos_v1.0.chr01	171	VITMroCarlos_v1.3.g11098	evm.model.chr1.215	VITMroTrayshed_v2.0.hap1.chr01.ver2.0.g001810	VIT_201s0011g01940.2|VIT_202s0012g02450.1*
194	VITMroCarlos_v1.0.chr01	172	VITMroCarlos_v1.3.g10319	evm.model.chr1.217	VITMroTrayshed_v2.0.hap1.chr01.ver2.0.g001820	VIT_201s0011g01960.1|VIT_214s0083g00430.1*
195	VITMroCarlos_v1.0.chr01	172.5		evm.model.chr1.218|evm.model.chr1.218	VITMroTrayshed_v2.0.hap1.chr01.ver2.0.g001830|VITMroTrayshed_v2.0.hap1.chr01.ver2.0.g001830	VIT_201s0011g01970.1
196	VITMroCarlos_v1.0.chr01	173	VITMroCarlos_v1.3.g10320	evm.model.chr1.219	VITMroTrayshed_v2.0.hap1.chr01.ver2.0.g001840	VIT_201s0011g01980.1
197	VITMroCarlos_v1.0.chr01	173	VITMroCarlos_v1.3.g10503*|VITMroCarlos_v1.3.g21549*|VITMroCarlos_v1.3.g00526*|VITMroCarlos_v1.3.g25261*|VITMroCarlos_v1.3.g14257*		VITMroTrayshed_v2.0.hap1.chr01.ver2.0.g002120
198	VITMroCarlos_v1.0.chr01	173.333		evm.model.chr1.223
199	VITMroCarlos_v1.0.chr01	173.667	VITMroCarlos_v1.3.g15052*|VITMroCarlos_v1.3.g27174*|VITMroCarlos_v1.3.g04483*|VITMroCarlos_v1.3.g12211*	evm.model.chr1.224	VITMroTrayshed_v2.0.hap1.chr14.ver2.0.g178160*
200	VITMroCarlos_v1.0.chr01	174	VITMroCarlos_v1.3.g11099	evm.model.chr1.225|evm.model.chr1.220+	VITMroTrayshed_v2.0.hap1.chr01.ver2.0.g001850	VIT_201s0011g01985.1
201	VITMroCarlos_v1.0.chr01	176	VITMroCarlos_v1.3.g10321
202	VITMroCarlos_v1.0.chr01	180	VITMroCarlos_v1.3.g10324|VITMroCarlos_v1.3.g10322+|VITMroCarlos_v1.3.g10323+	evm.model.chr1.227|evm.model.chr3.1979*	VITMroTrayshed_v2.0.hap1.chr01.ver2.0.g001860	VIT_201s0011g02020.1|VIT_201s0011g01990.2+
203	VITMroCarlos_v1.0.chr01	180.5		evm.model.chr1.231|evm.model.chr1.229+	VITMroTrayshed_v2.0.hap1.chr01.ver2.0.g001880|VITMroTrayshed_v2.0.hap1.chr01.ver2.0.g001880
204	VITMroCarlos_v1.0.chr01	181	VITMroCarlos_v1.3.g11102|VITMroCarlos_v1.3.g11100+|VITMroCarlos_v1.3.g11101+	evm.model.chr1.232|evm.model.chr1.230+	VITMroTrayshed_v2.0.hap1.chr01.ver2.0.g001890|VITMroTrayshed_v2.0.hap1.chr01.ver2.0.g001870+	VIT_201s0011g02030.1|VIT_201s0011g02000.1+
205	VITMroCarlos_v1.0.chr01	182	VITMroCarlos_v1.3.g10325|VITMroCarlos_v1.3.g27663*	evm.model.chr1.233|evm.model.chr17.1236*	VITMroTrayshed_v2.0.hap1.chr01.ver2.0.g001900|VITMroTrayshed_v2.0.hap1.chr17.ver2.0.g215530*	VIT_201s0011g02040.1
206	VITMroCarlos_v1.0.chr01	182.5		evm.model.chr1.234|evm.model.chr1.234		VIT_201s0011g02050.1
207	VITMroCarlos_v1.0.chr01	183	VITMroCarlos_v1.3.g10326	evm.model.chr1.235	VITMroTrayshed_v2.0.hap1.chr01.ver2.0.g001910	VIT_201s0011g02060.1
208	VITMroCarlos_v1.0.chr01	184	VITMroCarlos_v1.3.g11103	evm.model.chr1.236	VITMroTrayshed_v2.0.hap1.chr01.ver2.0.g001920	VIT_201s0011g02070.1
209	VITMroCarlos_v1.0.chr01	185	VITMroCarlos_v1.3.g10327	evm.model.chr1.237	VITMroTrayshed_v2.0.hap1.chr01.ver2.0.g001930	VIT_201s0011g02080.1
210	VITMroCarlos_v1.0.chr01	187	VITMroCarlos_v1.3.g10329|VITMroCarlos_v1.3.g10328+|VITMroCarlos_v1.3.g07224*|VITMroCarlos_v1.3.g04153*|VITMroCarlos_v1.3.g11792*|VITMroCarlos_v1.3.g18449*|VITMroCarlos_v1.3.g19025*	evm.model.chr1.238|evm.model.chr10.1659*|evm.model.chr10.1686*|evm.model.chr11.1510*|evm.model.chr13.974*|evm.model.chr13.2423*|evm.model.chr9.272*	VITMroTrayshed_v2.0.hap1.chr01.ver2.0.g001950|VITMroTrayshed_v2.0.hap1.chr01.ver2.0.g001940+|VITMroTrayshed_v2.0.hap1.chr09.ver2.0.g115390*|VITMroTrayshed_v2.0.hap1.chr09.ver2.0.g119180*|VITMroTrayshed_v2.0.hap1.chr12.ver2.0.g157370*|VITMroTrayshed_v2.0.hap1.chr13.ver2.0.g171360*|VITMroTrayshed_v2.0.hap1.chr15.ver2.0.g193230*|VITMroTrayshed_v2.0.hap1.chr15.ver2.0.g193250*	VIT_201s0011g02095.1|VIT_201s0011g02090.1+|VIT_213s0064g00880.2*
211	VITMroCarlos_v1.0.chr01	188	VITMroCarlos_v1.3.g10330	evm.model.chr1.239	VITMroTrayshed_v2.0.hap1.chr01.ver2.0.g001960	VIT_201s0011g02100.1
212	VITMroCarlos_v1.0.chr01	189	VITMroCarlos_v1.3.g11104		VITMroTrayshed_v2.0.hap1.chr01.ver2.0.g001970	VIT_201s0011g02110.3
213	VITMroCarlos_v1.0.chr01	190	VITMroCarlos_v1.3.g10331	evm.model.chr1.240	VITMroTrayshed_v2.0.hap1.chr01.ver2.0.g001980	VIT_201s0011g02120.1
214	VITMroCarlos_v1.0.chr01	191	VITMroCarlos_v1.3.g11105	evm.model.chr1.241	VITMroTrayshed_v2.0.hap1.chr01.ver2.0.g001990	VIT_201s0011g02130.2
215	VITMroCarlos_v1.0.chr01	191.5				VIT_201s0011g02140.1
216	VITMroCarlos_v1.0.chr01	192	VITMroCarlos_v1.3.g10332	evm.model.chr1.242	VITMroTrayshed_v2.0.hap1.chr01.ver2.0.g002000	VIT_201s0011g02150.1
217	VITMroCarlos_v1.0.chr01	193	VITMroCarlos_v1.3.g11106|VITMroCarlos_v1.3.g10305*	evm.model.chr1.243|evm.model.chr1.186*	VITMroTrayshed_v2.0.hap1.chr01.ver2.0.g002010|VITMroTrayshed_v2.0.hap1.chr01.ver2.0.g001550*	VIT_201s0011g02160.1
218	VITMroCarlos_v1.0.chr01	194	VITMroCarlos_v1.3.g10333	evm.model.chr1.244	VITMroTrayshed_v2.0.hap1.chr01.ver2.0.g002020	VIT_201s0011g02170.1|VIT_205s0124g00630.1*
219	VITMroCarlos_v1.0.chr01	195	VITMroCarlos_v1.3.g11107	evm.model.chr1.245	VITMroTrayshed_v2.0.hap1.chr01.ver2.0.g002030	VIT_201s0011g02180.5|VIT_205s0020g00100.1*|VIT_205s0020g00230.1*
220	VITMroCarlos_v1.0.chr01	196	VITMroCarlos_v1.3.g11108	evm.model.chr1.246	VITMroTrayshed_v2.0.hap1.chr01.ver2.0.g002040	VIT_201s0011g02190.3
221	VITMroCarlos_v1.0.chr01	197	VITMroCarlos_v1.3.g10334	evm.model.chr1.248	VITMroTrayshed_v2.0.hap1.chr01.ver2.0.g002050	VIT_201s0011g02200.2
222	VITMroCarlos_v1.0.chr01	197.5				VIT_201s0011g02210.1|VIT_213s0019g01590.1*
223	VITMroCarlos_v1.0.chr01	198	VITMroCarlos_v1.3.g10336	evm.model.chr1.249	VITMroTrayshed_v2.0.hap1.chr01.ver2.0.g002060	VIT_201s0011g02220.1
224	VITMroCarlos_v1.0.chr01	199	VITMroCarlos_v1.3.g10335	evm.model.chr6.1329*	VITMroTrayshed_v2.0.hap1.chr10.ver2.0.g133220*
225	VITMroCarlos_v1.0.chr01	200	VITMroCarlos_v1.3.g10337|VITMroCarlos_v1.3.g07985*	evm.model.chr1.250	VITMroTrayshed_v2.0.hap1.chr01.ver2.0.g002070	VIT_201s0011g02230.3
226	VITMroCarlos_v1.0.chr01	201	VITMroCarlos_v1.3.g10338|VITMroCarlos_v1.3.g23909*|VITMroCarlos_v1.3.g05231*	evm.model.chr1.251	VITMroTrayshed_v2.0.hap1.chr01.ver2.0.g002080|VITMroTrayshed_v2.0.hap1.chr19.ver2.0.g245560*	VIT_201s0011g02240.1
227	VITMroCarlos_v1.0.chr01	202.5			VITMroTrayshed_v2.0.hap1.chr01.ver2.0.g002090
228	VITMroCarlos_v1.0.chr01	203	VITMroCarlos_v1.3.g10340|VITMroCarlos_v1.3.g10339+	evm.model.chr1.254|evm.model.chr1.252+		VIT_201s0011g02260.1|VIT_201s0011g02250.1+
229	VITMroCarlos_v1.0.chr01	204	VITMroCarlos_v1.3.g11109	evm.model.chr1.257	VITMroTrayshed_v2.0.hap1.chr01.ver2.0.g002100	VIT_201s0011g02270.1
230	VITMroCarlos_v1.0.chr01	205	VITMroCarlos_v1.3.g11110	evm.model.chr1.258	VITMroTrayshed_v2.0.hap1.chr01.ver2.0.g002110	VIT_201s0011g02280.2
231	VITMroCarlos_v1.0.chr01	205.5	VITMroCarlos_v1.3.g17377*|VITMroCarlos_v1.3.g17378*	evm.model.chr16.1587*|evm.model.chr16.1588*	VITMroTrayshed_v2.0.hap1.chr16.ver2.0.g200270*|VITMroTrayshed_v2.0.hap1.chr16.ver2.0.g200280*	VIT_201s0011g02290.1
232	VITMroCarlos_v1.0.chr01	206	VITMroCarlos_v1.3.g11111	evm.model.chr1.261	VITMroTrayshed_v2.0.hap1.chr01.ver2.0.g002140	VIT_201s0011g02300.1
233	VITMroCarlos_v1.0.chr01	207	VITMroCarlos_v1.3.g10341|VITMroCarlos_v1.3.g05994*	evm.model.chr1.263	VITMroTrayshed_v2.0.hap1.chr01.ver2.0.g002150|VITMroTrayshed_v2.0.hap1.chr19.ver2.0.g247060*	VIT_201s0011g02310.1
234	VITMroCarlos_v1.0.chr01	211	VITMroCarlos_v1.3.g10342|VITMroCarlos_v1.3.g11112+|VITMroCarlos_v1.3.g11113+|VITMroCarlos_v1.3.g11114+	evm.model.chr1.265|evm.model.chr1.264+|evm.model.chr16.23*	VITMroTrayshed_v2.0.hap1.chr01.ver2.0.g002170|VITMroTrayshed_v2.0.hap1.chr01.ver2.0.g002160+	VIT_201s0011g02330.1|VIT_201s0011g02320.1+
235	VITMroCarlos_v1.0.chr01	212	VITMroCarlos_v1.3.g10343|VITMroCarlos_v1.3.g03766*	evm.model.chr1.266|evm.model.chr11.265*|evm.model.chr11.1351*	VITMroTrayshed_v2.0.hap1.chr01.ver2.0.g002180|VITMroTrayshed_v2.0.hap1.chr11.ver2.0.g136840*	VIT_201s0011g02340.1
236	VITMroCarlos_v1.0.chr01	213	VITMroCarlos_v1.3.g11115	evm.model.chr1.267		VIT_201s0011g02350.1
237	VITMroCarlos_v1.0.chr01	215	VITMroCarlos_v1.3.g11117	evm.model.chr1.271|evm.model.chr10.1330*	VITMroTrayshed_v2.0.hap1.chr01.ver2.0.g002190|VITMroTrayshed_v2.0.hap1.chr10.ver2.0.g130280*	VIT_201s0011g02380.1
238	VITMroCarlos_v1.0.chr01	216	VITMroCarlos_v1.3.g11118	evm.model.chr1.272		VIT_201s0011g02390.1
239	VITMroCarlos_v1.0.chr01	217				VIT_201s0011g02370.1
240	VITMroCarlos_v1.0.chr01	217		evm.model.chr1.274|evm.model.chr1.274		VIT_201s0011g02400.1
241	VITMroCarlos_v1.0.chr01	218	VITMroCarlos_v1.3.g11120|VITMroCarlos_v1.3.g11119+	evm.model.chr1.276|evm.model.chr1.270+|evm.model.chr1.273+|evm.model.chr10.1050*|evm.model.chr15.465*	VITMroTrayshed_v2.0.hap1.chr01.ver2.0.g002200|VITMroTrayshed_v2.0.hap1.chr10.ver2.0.g128540*	VIT_201s0011g02420.1|VIT_201s0011g02410.1+
242	VITMroCarlos_v1.0.chr01	219	VITMroCarlos_v1.3.g11121|VITMroCarlos_v1.3.g11116+	evm.model.chr1.277|evm.model.chr1.269+	VITMroTrayshed_v2.0.hap1.chr01.ver2.0.g002210	VIT_201s0011g02360.1
243	VITMroCarlos_v1.0.chr01	220	VITMroCarlos_v1.3.g10344	evm.model.chr1.278	VITMroTrayshed_v2.0.hap1.chr01.ver2.0.g002220	VIT_201s0011g02430.1
244	VITMroCarlos_v1.0.chr01	222	VITMroCarlos_v1.3.g10345	evm.model.chr1.280		VIT_201s0011g02440.1
245	VITMroCarlos_v1.0.chr01	222.5	VITMroCarlos_v1.3.g03436*	evm.model.chr1.281	VITMroTrayshed_v2.0.hap1.chr11.ver2.0.g141820*	VIT_211s0037g00430.1*
246	VITMroCarlos_v1.0.chr01	223	VITMroCarlos_v1.3.g11123	evm.model.chr1.282
247	VITMroCarlos_v1.0.chr01	223.25				VIT_201s0011g02445.1
248	VITMroCarlos_v1.0.chr01	224	VITMroCarlos_v1.3.g10346	evm.model.chr1.283	VITMroTrayshed_v2.0.hap1.chr01.ver2.0.g002230
249	VITMroCarlos_v1.0.chr01	225	VITMroCarlos_v1.3.g11124|VITMroCarlos_v1.3.g11122+		VITMroTrayshed_v2.0.hap1.chr01.ver2.0.g002240	VIT_201s0011g02455.1
250	VITMroCarlos_v1.0.chr01	225.75				VIT_201s0011g02460.1
251	VITMroCarlos_v1.0.chr01	226	VITMroCarlos_v1.3.g10347	evm.model.chr1.286	VITMroTrayshed_v2.0.hap1.chr01.ver2.0.g002250
252	VITMroCarlos_v1.0.chr01	227	VITMroCarlos_v1.3.g10348	evm.model.chr1.288	VITMroTrayshed_v2.0.hap1.chr01.ver2.0.g002260	VIT_201s0011g02470.1
253	VITMroCarlos_v1.0.chr01	228	VITMroCarlos_v1.3.g11125	evm.model.chr1.289	VITMroTrayshed_v2.0.hap1.chr01.ver2.0.g002270	VIT_201s0011g02480.2
254	VITMroCarlos_v1.0.chr01	229	VITMroCarlos_v1.3.g10349|VITMroCarlos_v1.3.g16615*	evm.model.chr1.290	VITMroTrayshed_v2.0.hap1.chr01.ver2.0.g002280|VITMroTrayshed_v2.0.hap1.chr04.ver2.0.g045400*	VIT_201s0011g02490.1|VIT_204s0069g00800.4*
255	VITMroCarlos_v1.0.chr01	230	VITMroCarlos_v1.3.g10350		VITMroTrayshed_v2.0.hap1.chr01.ver2.0.g002290	VIT_201s0011g02500.1
256	VITMroCarlos_v1.0.chr01	231	VITMroCarlos_v1.3.g11126	evm.model.chr1.292	VITMroTrayshed_v2.0.hap1.chr01.ver2.0.g002300	VIT_201s0011g02510.1
257	VITMroCarlos_v1.0.chr01	232	VITMroCarlos_v1.3.g11127|VITMroCarlos_v1.3.g03957*|VITMroCarlos_v1.3.g09394*|VITMroCarlos_v1.3.g18944*|VITMroCarlos_v1.3.g19358*|VITMroCarlos_v1.3.g15696*	evm.model.chr1.293	VITMroTrayshed_v2.0.hap1.chr01.ver2.0.g002310	VIT_201s0011g02520.1
258	VITMroCarlos_v1.0.chr01	233	VITMroCarlos_v1.3.g10351|VITMroCarlos_v1.3.g14677*	evm.model.chr1.294|evm.model.chr20.1418*	VITMroTrayshed_v2.0.hap1.chr01.ver2.0.g002320|VITMroTrayshed_v2.0.hap1.chr20.ver2.0.g255920*	VIT_201s0011g02530.2
259	VITMroCarlos_v1.0.chr01	234	VITMroCarlos_v1.3.g10352	evm.model.chr10.2310*|evm.model.chr14.2096*		VIT_214s0083g00940.2*
260	VITMroCarlos_v1.0.chr01	234.375		evm.model.chr1.297|evm.model.chr1.296+	VITMroTrayshed_v2.0.hap1.chr01.ver2.0.g002330|VITMroTrayshed_v2.0.hap1.chr01.ver2.0.g002330	VIT_201s0011g02540.1|VIT_201s0011g02540.1
261	VITMroCarlos_v1.0.chr01	234.818				VIT_201s0011g02550.1
262	VITMroCarlos_v1.0.chr01	235.727		evm.model.chr7.1521*|evm.model.chr7.1523*		VIT_201s0011g02570.1|VIT_201s0011g02560.1+
263	VITMroCarlos_v1.0.chr01	235.75		evm.model.chr1.298		VIT_205s0094g00710.1*
264	VITMroCarlos_v1.0.chr01	236	VITMroCarlos_v1.3.g10354|VITMroCarlos_v1.3.g10353+	evm.model.chr10.2309*|evm.model.chr10.2402*	VITMroTrayshed_v2.0.hap1.chr01.ver2.0.g002340
265	VITMroCarlos_v1.0.chr01	236.636		evm.model.chr1.305|evm.model.chr1.305|evm.model.chr1.304+|evm.model.chr1.304+|evm.model.chr7.1524*|evm.model.chr7.1524*		VIT_201s0011g02580.1
266	VITMroCarlos_v1.0.chr01	237	VITMroCarlos_v1.3.g10355|VITMroCarlos_v1.3.g27618*	evm.model.chr17.1109*	VITMroTrayshed_v2.0.hap1.chr01.ver2.0.g002350|VITMroTrayshed_v2.0.hap1.chr17.ver2.0.g214660*
267	VITMroCarlos_v1.0.chr01	237.545				VIT_201s0011g02590.1
268	VITMroCarlos_v1.0.chr01	238	VITMroCarlos_v1.3.g11128|VITMroCarlos_v1.3.g10792*	evm.model.chr1.310|evm.model.chr1.1775*	VITMroTrayshed_v2.0.hap1.chr01.ver2.0.g002380|VITMroTrayshed_v2.0.hap1.chr01.ver2.0.g002360+|VITMroTrayshed_v2.0.hap1.chr01.ver2.0.g010730*|VITMroTrayshed_v2.0.hap1.chr12.ver2.0.g154850*	VIT_202s0025g00590.1*
269	VITMroCarlos_v1.0.chr01	238.455				VIT_201s0011g02610.1|VIT_201s0011g02600.1+
270	VITMroCarlos_v1.0.chr01	240	VITMroCarlos_v1.3.g10357|VITMroCarlos_v1.3.g10356+	evm.model.chr1.313|evm.model.chr1.312+	VITMroTrayshed_v2.0.hap1.chr01.ver2.0.g002370	VIT_201s0011g02620.1
271	VITMroCarlos_v1.0.chr01	241	VITMroCarlos_v1.3.g10358	evm.model.chr1.315|evm.model.chr1.309+		VIT_201s0011g02660.1|VIT_201s0011g02630.1+
272	VITMroCarlos_v1.0.chr01	241.182		evm.model.chr20.1096*		VIT_201s0011g02670.1
273	VITMroCarlos_v1.0.chr01	242	VITMroCarlos_v1.3.g10359	evm.model.chr18.3090*|evm.model.chr20.1405*	VITMroTrayshed_v2.0.hap1.chr01.ver2.0.g004890*
274	VITMroCarlos_v1.0.chr01	242.625		evm.model.chr1.321|evm.model.chr1.318+|evm.model.chr1.320+		VIT_201s0011g02700.1|VIT_201s0011g02700.1|VIT_201s0011g02680.1+|VIT_201s0011g02680.1+
275	VITMroCarlos_v1.0.chr01	243	VITMroCarlos_v1.3.g11129|VITMroCarlos_v1.3.g02312*|VITMroCarlos_v1.3.g09870*		VITMroTrayshed_v2.0.hap1.chr01.ver2.0.g002390|VITMroTrayshed_v2.0.hap1.chr13.ver2.0.g166380*	VIT_201s0011g02710.1
276	VITMroCarlos_v1.0.chr01	244	VITMroCarlos_v1.3.g11130|VITMroCarlos_v1.3.g11675*	evm.model.chr1.322	VITMroTrayshed_v2.0.hap1.chr01.ver2.0.g002400|VITMroTrayshed_v2.0.hap1.chr01.ver2.0.g013040*	VIT_201s0011g02720.1
277	VITMroCarlos_v1.0.chr01	245	VITMroCarlos_v1.3.g11131	evm.model.chr1.323	VITMroTrayshed_v2.0.hap1.chr01.ver2.0.g002410	VIT_201s0011g02730.1
278	VITMroCarlos_v1.0.chr01	246	VITMroCarlos_v1.3.g11132|VITMroCarlos_v1.3.g09697*	evm.model.chr1.327	VITMroTrayshed_v2.0.hap1.chr01.ver2.0.g002420|VITMroTrayshed_v2.0.hap1.chr13.ver2.0.g163260*|VITMroTrayshed_v2.0.hap1.chr15.ver2.0.g186590*	VIT_201s0011g02740.1
279	VITMroCarlos_v1.0.chr01	246.5		evm.model.chr1.329|evm.model.chr1.329		VIT_201s0011g02750.1
280	VITMroCarlos_v1.0.chr01	247	VITMroCarlos_v1.3.g10360	evm.model.chr1.330	VITMroTrayshed_v2.0.hap1.chr01.ver2.0.g002430	VIT_201s0011g02760.4
281	VITMroCarlos_v1.0.chr01	248	VITMroCarlos_v1.3.g10361	evm.model.chr1.332	VITMroTrayshed_v2.0.hap1.chr01.ver2.0.g002440	VIT_201s0011g02780.1
282	VITMroCarlos_v1.0.chr01	248.5		evm.model.chr1.334|evm.model.chr1.334		VIT_201s0011g02790.1
283	VITMroCarlos_v1.0.chr01	249	VITMroCarlos_v1.3.g11133|VITMroCarlos_v1.3.g01488*	evm.model.chr1.335	VITMroTrayshed_v2.0.hap1.chr01.ver2.0.g002450|VITMroTrayshed_v2.0.hap1.chr08.ver2.0.g095020*	VIT_201s0011g02800.1|VIT_208s0105g00170.1*
284	VITMroCarlos_v1.0.chr01	250	VITMroCarlos_v1.3.g11134	evm.model.chr1.336	VITMroTrayshed_v2.0.hap1.chr01.ver2.0.g002460	VIT_201s0011g02810.2
285	VITMroCarlos_v1.0.chr01	251	VITMroCarlos_v1.3.g10362|VITMroCarlos_v1.3.g06386*	evm.model.chr1.337|evm.model.chr7.735*	VITMroTrayshed_v2.0.hap1.chr01.ver2.0.g002470|VITMroTrayshed_v2.0.hap1.chr07.ver2.0.g087070*	VIT_201s0011g02820.1
286	VITMroCarlos_v1.0.chr01	252	VITMroCarlos_v1.3.g11135	evm.model.chr1.338	VITMroTrayshed_v2.0.hap1.chr01.ver2.0.g002480	VIT_201s0011g02830.1
287	VITMroCarlos_v1.0.chr01	253	VITMroCarlos_v1.3.g10363	evm.model.chr1.339	VITMroTrayshed_v2.0.hap1.chr01.ver2.0.g002490	VIT_201s0011g02840.2
288	VITMroCarlos_v1.0.chr01	254	VITMroCarlos_v1.3.g10364		VITMroTrayshed_v2.0.hap1.chr01.ver2.0.g002500	VIT_201s0011g02850.1|VIT_202s0012g03130.1*
289	VITMroCarlos_v1.0.chr01	255	VITMroCarlos_v1.3.g10365	evm.model.chr1.340	VITMroTrayshed_v2.0.hap1.chr01.ver2.0.g002510	VIT_201s0011g02860.1
290	VITMroCarlos_v1.0.chr01	256	VITMroCarlos_v1.3.g10366|VITMroCarlos_v1.3.g19041*	evm.model.chr1.342|evm.model.chr11.420*|evm.model.chr3.2117*|evm.model.chr8.1842*	VITMroTrayshed_v2.0.hap1.chr01.ver2.0.g002530
291	VITMroCarlos_v1.0.chr01	257	VITMroCarlos_v1.3.g10367	evm.model.chr1.343	VITMroTrayshed_v2.0.hap1.chr01.ver2.0.g002540|VITMroTrayshed_v2.0.hap1.chr19.ver2.0.g245760*	VIT_201s0011g02880.1|VIT_219s0140g00100.1*
292	VITMroCarlos_v1.0.chr01	258	VITMroCarlos_v1.3.g11136	evm.model.chr1.341	VITMroTrayshed_v2.0.hap1.chr01.ver2.0.g002520	VIT_201s0011g02870.2|VIT_210s0003g05120.1*|VIT_214s0006g02930.1*|VIT_214s0006g02940.1*
293	VITMroCarlos_v1.0.chr01	259	VITMroCarlos_v1.3.g11137	evm.model.chr1.345	VITMroTrayshed_v2.0.hap1.chr01.ver2.0.g002550	VIT_201s0011g02890.1
294	VITMroCarlos_v1.0.chr01	260	VITMroCarlos_v1.3.g11138|VITMroCarlos_v1.3.g26098*|VITMroCarlos_v1.3.g01646*|VITMroCarlos_v1.3.g09665*|VITMroCarlos_v1.3.g17221*|VITMroCarlos_v1.3.g22954*		VITMroTrayshed_v2.0.hap1.chr01.ver2.0.g002560|VITMroTrayshed_v2.0.hap1.chr05.ver2.0.g062120*	VIT_212s0059g01135.1*|VIT_214s0006g01190.1*|VIT_217s0000g04203.1*|VIT_218s0001g09630.1*
295	VITMroCarlos_v1.0.chr01	260		evm.model.chr1.346|evm.model.chr1.346		VIT_201s0011g02900.1
296	VITMroCarlos_v1.0.chr01	261	VITMroCarlos_v1.3.g10368	evm.model.chr1.347	VITMroTrayshed_v2.0.hap1.chr01.ver2.0.g002570	VIT_201s0011g02910.1
297	VITMroCarlos_v1.0.chr01	262	VITMroCarlos_v1.3.g11139	evm.model.chr1.349	VITMroTrayshed_v2.0.hap1.chr01.ver2.0.g002580	VIT_201s0011g02920.1
298	VITMroCarlos_v1.0.chr01	263	VITMroCarlos_v1.3.g10369	evm.model.chr1.351|evm.model.chr19.2407*	VITMroTrayshed_v2.0.hap1.chr01.ver2.0.g002590	VIT_201s0011g02930.1
299	VITMroCarlos_v1.0.chr01	264	VITMroCarlos_v1.3.g10370	evm.model.chr1.352|evm.model.chr14.2296*	VITMroTrayshed_v2.0.hap1.chr01.ver2.0.g002600	VIT_201s0011g02940.2
300	VITMroCarlos_v1.0.chr01	265	VITMroCarlos_v1.3.g10371|VITMroCarlos_v1.3.g12866*	evm.model.chr1.353|evm.model.chr9.965*	VITMroTrayshed_v2.0.hap1.chr01.ver2.0.g002610|VITMroTrayshed_v2.0.hap1.chr09.ver2.0.g115630*	VIT_201s0011g02950.1
301	VITMroCarlos_v1.0.chr01	266	VITMroCarlos_v1.3.g11140	evm.model.chr1.354	VITMroTrayshed_v2.0.hap1.chr01.ver2.0.g002620	VIT_201s0011g02960.1
302	VITMroCarlos_v1.0.chr01	267	VITMroCarlos_v1.3.g11141	evm.model.chr1.355	VITMroTrayshed_v2.0.hap1.chr01.ver2.0.g002630	VIT_201s0011g02970.1
303	VITMroCarlos_v1.0.chr01	267.333				VIT_201s0011g02980.1
304	VITMroCarlos_v1.0.chr01	268	VITMroCarlos_v1.3.g10372	evm.model.chr1.356	VITMroTrayshed_v2.0.hap1.chr01.ver2.0.g002640	VIT_201s0011g02990.2
305	VITMroCarlos_v1.0.chr01	268.5				VIT_201s0011g03000.1
306	VITMroCarlos_v1.0.chr01	269	VITMroCarlos_v1.3.g11142	evm.model.chr1.357	VITMroTrayshed_v2.0.hap1.chr01.ver2.0.g002650	VIT_201s0011g03010.1
307	VITMroCarlos_v1.0.chr01	270	VITMroCarlos_v1.3.g11143	evm.model.chr1.358	VITMroTrayshed_v2.0.hap1.chr01.ver2.0.g002660	VIT_201s0011g03020.1
308	VITMroCarlos_v1.0.chr01	270.333				VIT_201s0011g03030.1
309	VITMroCarlos_v1.0.chr01	270.667				VIT_201s0011g03040.1
310	VITMroCarlos_v1.0.chr01	271	VITMroCarlos_v1.3.g11144	evm.model.chr1.359	VITMroTrayshed_v2.0.hap1.chr01.ver2.0.g002670	VIT_201s0011g03050.1
311	VITMroCarlos_v1.0.chr01	272	VITMroCarlos_v1.3.g10373	evm.model.chr1.361	VITMroTrayshed_v2.0.hap1.chr01.ver2.0.g002680	VIT_201s0011g03060.1
312	VITMroCarlos_v1.0.chr01	273	VITMroCarlos_v1.3.g10374|VITMroCarlos_v1.3.g04450*	evm.model.chr1.363|evm.model.chr7.700*	VITMroTrayshed_v2.0.hap1.chr01.ver2.0.g002690|VITMroTrayshed_v2.0.hap1.chr07.ver2.0.g086820*	VIT_201s0011g03070.1
313	VITMroCarlos_v1.0.chr01	274	VITMroCarlos_v1.3.g10375	evm.model.chr1.364	VITMroTrayshed_v2.0.hap1.chr01.ver2.0.g002700	VIT_201s0011g03080.1
314	VITMroCarlos_v1.0.chr01	275	VITMroCarlos_v1.3.g10376	evm.model.chr1.365	VITMroTrayshed_v2.0.hap1.chr01.ver2.0.g002710	VIT_201s0011g03090.1
315	VITMroCarlos_v1.0.chr01	276	VITMroCarlos_v1.3.g11145	evm.model.chr1.367	VITMroTrayshed_v2.0.hap1.chr01.ver2.0.g002720	VIT_201s0011g03100.1
316	VITMroCarlos_v1.0.chr01	277	VITMroCarlos_v1.3.g10377	evm.model.chr1.369	VITMroTrayshed_v2.0.hap1.chr01.ver2.0.g002730	VIT_201s0011g03110.1
317	VITMroCarlos_v1.0.chr01	278	VITMroCarlos_v1.3.g11146	evm.model.chr1.370	VITMroTrayshed_v2.0.hap1.chr01.ver2.0.g002740	VIT_201s0011g03120.1
318	VITMroCarlos_v1.0.chr01	279	VITMroCarlos_v1.3.g11147	evm.model.chr1.371	VITMroTrayshed_v2.0.hap1.chr01.ver2.0.g002750	VIT_201s0011g03130.1
319	VITMroCarlos_v1.0.chr01	279.8		evm.model.chr1.374|evm.model.chr1.374		VIT_201s0011g03170.1
320	VITMroCarlos_v1.0.chr01	280	VITMroCarlos_v1.3.g10378	evm.model.chr1.373|evm.model.chr17.555*	VITMroTrayshed_v2.0.hap1.chr01.ver2.0.g002760	VIT_201s0011g03140.1|VIT_202s0012g02620.1*
321	VITMroCarlos_v1.0.chr01	280.2		evm.model.chr1.375|evm.model.chr1.375		VIT_201s0011g03180.1
322	VITMroCarlos_v1.0.chr01	280.6		evm.model.chr1.376|evm.model.chr1.376		VIT_201s0011g03190.2
323	VITMroCarlos_v1.0.chr01	281	VITMroCarlos_v1.3.g11148	evm.model.chr1.377	VITMroTrayshed_v2.0.hap1.chr01.ver2.0.g002770	VIT_201s0011g03200.1
324	VITMroCarlos_v1.0.chr01	282	VITMroCarlos_v1.3.g10379|VITMroCarlos_v1.3.g01279*|VITMroCarlos_v1.3.g01280*	evm.model.chr1.378	VITMroTrayshed_v2.0.hap1.chr01.ver2.0.g002780	VIT_201s0011g03210.1
325	VITMroCarlos_v1.0.chr01	283	VITMroCarlos_v1.3.g11149	evm.model.chr1.379	VITMroTrayshed_v2.0.hap1.chr01.ver2.0.g002790	VIT_201s0011g03220.2
326	VITMroCarlos_v1.0.chr01	284	VITMroCarlos_v1.3.g10380	evm.model.chr1.381	VITMroTrayshed_v2.0.hap1.chr01.ver2.0.g002800	VIT_201s0011g03230.1
327	VITMroCarlos_v1.0.chr01	284.5			VITMroTrayshed_v2.0.hap1.chr01.ver2.0.g002810
328	VITMroCarlos_v1.0.chr01	285	VITMroCarlos_v1.3.g11150	evm.model.chr1.383	VITMroTrayshed_v2.0.hap1.chr01.ver2.0.g002820	VIT_201s0011g03240.1
329	VITMroCarlos_v1.0.chr01	286	VITMroCarlos_v1.3.g10381	evm.model.chr1.384	VITMroTrayshed_v2.0.hap1.chr01.ver2.0.g002830|VITMroTrayshed_v2.0.hap1.chr14.ver2.0.g183750*	VIT_201s0011g03250.1
330	VITMroCarlos_v1.0.chr01	287	VITMroCarlos_v1.3.g10382|VITMroCarlos_v1.3.g19405*	evm.model.chr1.385|evm.model.chr15.1925*	VITMroTrayshed_v2.0.hap1.chr01.ver2.0.g002840|VITMroTrayshed_v2.0.hap1.chr15.ver2.0.g193310*	VIT_201s0011g03260.1
331	VITMroCarlos_v1.0.chr01	288	VITMroCarlos_v1.3.g10383	evm.model.chr1.386	VITMroTrayshed_v2.0.hap1.chr01.ver2.0.g002850	VIT_201s0011g03270.1|VIT_212s0055g01165.1*
332	VITMroCarlos_v1.0.chr01	289	VITMroCarlos_v1.3.g11151		VITMroTrayshed_v2.0.hap1.chr01.ver2.0.g002860|VITMroTrayshed_v2.0.hap1.chr12.ver2.0.g152770*	VIT_201s0011g03280.2|VIT_212s0178g00140.1*|VIT_212s0178g00170.1*
333	VITMroCarlos_v1.0.chr01	290	VITMroCarlos_v1.3.g11152	evm.model.chr1.388	VITMroTrayshed_v2.0.hap1.chr01.ver2.0.g002870	VIT_201s0011g03290.1
334	VITMroCarlos_v1.0.chr01	291	VITMroCarlos_v1.3.g11153		VITMroTrayshed_v2.0.hap1.chr01.ver2.0.g002880
335	VITMroCarlos_v1.0.chr01	292	VITMroCarlos_v1.3.g10384	evm.model.chr1.389	VITMroTrayshed_v2.0.hap1.chr01.ver2.0.g002890	VIT_201s0011g03300.1
336	VITMroCarlos_v1.0.chr01	293	VITMroCarlos_v1.3.g11154	evm.model.chr1.390	VITMroTrayshed_v2.0.hap1.chr01.ver2.0.g002900	VIT_201s0011g03310.1
337	VITMroCarlos_v1.0.chr01	294	VITMroCarlos_v1.3.g10385	evm.model.chr1.391	VITMroTrayshed_v2.0.hap1.chr01.ver2.0.g002910	VIT_201s0011g03320.1
338	VITMroCarlos_v1.0.chr01	295	VITMroCarlos_v1.3.g11155	evm.model.chr1.392	VITMroTrayshed_v2.0.hap1.chr01.ver2.0.g002920	VIT_201s0011g03330.3
339	VITMroCarlos_v1.0.chr01	295.5				VIT_201s0011g03340.1
340	VITMroCarlos_v1.0.chr01	296	VITMroCarlos_v1.3.g11156	evm.model.chr1.394	VITMroTrayshed_v2.0.hap1.chr01.ver2.0.g002930	VIT_201s0011g03350.1
341	VITMroCarlos_v1.0.chr01	297	VITMroCarlos_v1.3.g11157	evm.model.chr1.395	VITMroTrayshed_v2.0.hap1.chr01.ver2.0.g002940	VIT_201s0011g03360.1
342	VITMroCarlos_v1.0.chr01	298	VITMroCarlos_v1.3.g11158|VITMroCarlos_v1.3.g01889*	evm.model.chr1.396	VITMroTrayshed_v2.0.hap1.chr01.ver2.0.g002950|VITMroTrayshed_v2.0.hap1.chr08.ver2.0.g102850*	VIT_201s0011g03370.2|VIT_208s0007g02770.1*
343	VITMroCarlos_v1.0.chr01	299	VITMroCarlos_v1.3.g10386|VITMroCarlos_v1.3.g01465*	evm.model.chr1.397	VITMroTrayshed_v2.0.hap1.chr01.ver2.0.g002960	VIT_201s0011g03380.1|VIT_219s0085g00410.1*
344	VITMroCarlos_v1.0.chr01	300	VITMroCarlos_v1.3.g11159	evm.model.chr1.398	VITMroTrayshed_v2.0.hap1.chr01.ver2.0.g002970	VIT_201s0011g03390.1
345	VITMroCarlos_v1.0.chr01	301	VITMroCarlos_v1.3.g11160	evm.model.chr1.399	VITMroTrayshed_v2.0.hap1.chr01.ver2.0.g002980	VIT_201s0011g03400.2
346	VITMroCarlos_v1.0.chr01	302	VITMroCarlos_v1.3.g11161	evm.model.chr1.401	VITMroTrayshed_v2.0.hap1.chr01.ver2.0.g002990	VIT_201s0011g03410.3
347	VITMroCarlos_v1.0.chr01	303	VITMroCarlos_v1.3.g11162	evm.model.chr1.402	VITMroTrayshed_v2.0.hap1.chr01.ver2.0.g003000	VIT_201s0011g03420.1|VIT_210s0003g05220.1*
348	VITMroCarlos_v1.0.chr01	304	VITMroCarlos_v1.3.g11163	evm.model.chr1.404	VITMroTrayshed_v2.0.hap1.chr01.ver2.0.g003010	VIT_201s0011g03430.1
349	VITMroCarlos_v1.0.chr01	305	VITMroCarlos_v1.3.g11164	evm.model.chr1.405	VITMroTrayshed_v2.0.hap1.chr01.ver2.0.g003020	VIT_201s0011g03440.1
350	VITMroCarlos_v1.0.chr01	306	VITMroCarlos_v1.3.g10387	evm.model.chr1.406	VITMroTrayshed_v2.0.hap1.chr01.ver2.0.g003030	VIT_201s0011g03450.1|VIT_214s0083g00420.1*|VIT_208s0032g00220.1*
351	VITMroCarlos_v1.0.chr01	306.5				VIT_201s0011g03460.1
352	VITMroCarlos_v1.0.chr01	307	VITMroCarlos_v1.3.g10388	evm.model.chr1.408	VITMroTrayshed_v2.0.hap1.chr01.ver2.0.g003040	VIT_201s0011g03470.1
353	VITMroCarlos_v1.0.chr01	308	VITMroCarlos_v1.3.g11165	evm.model.chr1.410	VITMroTrayshed_v2.0.hap1.chr01.ver2.0.g003050	VIT_201s0011g03480.1|VIT_204s0023g02300.1*
354	VITMroCarlos_v1.0.chr01	309	VITMroCarlos_v1.3.g10389	evm.model.chr1.414	VITMroTrayshed_v2.0.hap1.chr01.ver2.0.g003060	VIT_201s0011g03490.1
355	VITMroCarlos_v1.0.chr01	310	VITMroCarlos_v1.3.g10390	evm.model.chr1.416|evm.model.chr14.173*	VITMroTrayshed_v2.0.hap1.chr01.ver2.0.g003070	VIT_201s0011g03500.1
356	VITMroCarlos_v1.0.chr01	311	VITMroCarlos_v1.3.g11166|VITMroCarlos_v1.3.g17181*	evm.model.chr1.417|evm.model.chr14.2960*	VITMroTrayshed_v2.0.hap1.chr01.ver2.0.g003080	VIT_201s0011g03510.1|VIT_209s0002g07260.1*
357	VITMroCarlos_v1.0.chr01	312	VITMroCarlos_v1.3.g10391	evm.model.chr1.419	VITMroTrayshed_v2.0.hap1.chr01.ver2.0.g003090	VIT_201s0011g03520.1
358	VITMroCarlos_v1.0.chr01	313	VITMroCarlos_v1.3.g10392	evm.model.chr1.420	VITMroTrayshed_v2.0.hap1.chr01.ver2.0.g003100	VIT_201s0011g03530.1
359	VITMroCarlos_v1.0.chr01	314	VITMroCarlos_v1.3.g11167	evm.model.chr1.422	VITMroTrayshed_v2.0.hap1.chr01.ver2.0.g003110	VIT_201s0011g03540.1
360	VITMroCarlos_v1.0.chr01	314.5		evm.model.chr1.424|evm.model.chr1.424		VIT_201s0011g03550.1
361	VITMroCarlos_v1.0.chr01	315	VITMroCarlos_v1.3.g11168	evm.model.chr1.425	VITMroTrayshed_v2.0.hap1.chr01.ver2.0.g003120	VIT_201s0011g03560.1
362	VITMroCarlos_v1.0.chr01	316	VITMroCarlos_v1.3.g11169|VITMroCarlos_v1.3.g00795*|VITMroCarlos_v1.3.g19077*	evm.model.chr1.426	VITMroTrayshed_v2.0.hap1.chr01.ver2.0.g003130|VITMroTrayshed_v2.0.hap1.chr12.ver2.0.g148260*	VIT_201s0011g03570.1
363	VITMroCarlos_v1.0.chr01	317	VITMroCarlos_v1.3.g11170	evm.model.chr1.428	VITMroTrayshed_v2.0.hap1.chr01.ver2.0.g003140	VIT_201s0011g03580.2|VIT_207s0031g00150.1*
364	VITMroCarlos_v1.0.chr01	318	VITMroCarlos_v1.3.g11171|VITMroCarlos_v1.3.g19996*	evm.model.chr1.429	VITMroTrayshed_v2.0.hap1.chr01.ver2.0.g003150|VITMroTrayshed_v2.0.hap1.chr03.ver2.0.g036990*	VIT_201s0011g03590.1|VIT_203s0017g00710.1*|VIT_203s0017g00830.1*
365	VITMroCarlos_v1.0.chr01	318.5		evm.model.chr1.430|evm.model.chr1.430	VITMroTrayshed_v2.0.hap1.chr01.ver2.0.g003160|VITMroTrayshed_v2.0.hap1.chr01.ver2.0.g003160	VIT_201s0011g03600.1|VIT_214s0108g01360.1*|VIT_214s0108g01360.1*|VIT_214s0108g01360.1*
366	VITMroCarlos_v1.0.chr01	319	VITMroCarlos_v1.3.g11172	evm.model.chr1.433	VITMroTrayshed_v2.0.hap1.chr01.ver2.0.g003170	VIT_201s0011g03610.2
367	VITMroCarlos_v1.0.chr01	320	VITMroCarlos_v1.3.g11173	evm.model.chr1.434|evm.model.chr11.1388*	VITMroTrayshed_v2.0.hap1.chr01.ver2.0.g003180|VITMroTrayshed_v2.0.hap1.chr11.ver2.0.g142950*|VITMroTrayshed_v2.0.hap1.chr11.ver2.0.g142960*	VIT_201s0011g03620.2
368	VITMroCarlos_v1.0.chr01	321	VITMroCarlos_v1.3.g10393|VITMroCarlos_v1.3.g18396*	evm.model.chr1.435	VITMroTrayshed_v2.0.hap1.chr01.ver2.0.g003190	VIT_201s0011g03630.1
369	VITMroCarlos_v1.0.chr01	321.5			VITMroTrayshed_v2.0.hap1.chr01.ver2.0.g003200
370	VITMroCarlos_v1.0.chr01	322	VITMroCarlos_v1.3.g11174		VITMroTrayshed_v2.0.hap1.chr01.ver2.0.g003210	VIT_209s0096g00980.1*
371	VITMroCarlos_v1.0.chr01	323	VITMroCarlos_v1.3.g10394	evm.model.chr1.438	VITMroTrayshed_v2.0.hap1.chr01.ver2.0.g003220|VITMroTrayshed_v2.0.hap1.chr08.ver2.0.g098210*	VIT_201s0011g03640.1|VIT_202s0012g02590.1*
372	VITMroCarlos_v1.0.chr01	324	VITMroCarlos_v1.3.g10395	evm.model.chr1.441	VITMroTrayshed_v2.0.hap1.chr01.ver2.0.g003230	VIT_201s0011g03650.1|VIT_211s0065g00410.1*|VIT_213s0147g00140.1*
373	VITMroCarlos_v1.0.chr01	325	VITMroCarlos_v1.3.g11175	evm.model.chr1.442	VITMroTrayshed_v2.0.hap1.chr01.ver2.0.g003240	VIT_201s0011g03660.1
374	VITMroCarlos_v1.0.chr01	326	VITMroCarlos_v1.3.g10396|VITMroCarlos_v1.3.g22910*	evm.model.chr1.444|evm.model.chr10.654*|evm.model.chr10.655*|evm.model.chr14.1179*	VITMroTrayshed_v2.0.hap1.chr01.ver2.0.g003250	VIT_201s0011g03670.1
375	VITMroCarlos_v1.0.chr01	327	VITMroCarlos_v1.3.g11176|VITMroCarlos_v1.3.g12910*	evm.model.chr1.445|evm.model.chr9.1100*	VITMroTrayshed_v2.0.hap1.chr01.ver2.0.g003260	VIT_201s0011g03680.1|VIT_211s0065g00750.1*|VIT_216s0115g00210.1*
376	VITMroCarlos_v1.0.chr01	328	VITMroCarlos_v1.3.g11177|VITMroCarlos_v1.3.g02229*|VITMroCarlos_v1.3.g04076*|VITMroCarlos_v1.3.g08995*	evm.model.chr1.446|evm.model.chr15.724*	VITMroTrayshed_v2.0.hap1.chr01.ver2.0.g003270	VIT_201s0011g03690.1
377	VITMroCarlos_v1.0.chr01	329	VITMroCarlos_v1.3.g11178	evm.model.chr1.447	VITMroTrayshed_v2.0.hap1.chr01.ver2.0.g003280	VIT_201s0011g03710.1|VIT_201s0011g03700.1+|VIT_214s0006g01310.1*
378	VITMroCarlos_v1.0.chr01	330	VITMroCarlos_v1.3.g11179	evm.model.chr1.448	VITMroTrayshed_v2.0.hap1.chr01.ver2.0.g003290	VIT_201s0011g03720.1|VIT_211s0065g00950.1*
379	VITMroCarlos_v1.0.chr01	331	VITMroCarlos_v1.3.g10397|VITMroCarlos_v1.3.g16398*	evm.model.chr1.450	VITMroTrayshed_v2.0.hap1.chr01.ver2.0.g003300|VITMroTrayshed_v2.0.hap1.chr04.ver2.0.g041000*	VIT_201s0011g03730.1|VIT_204s0008g02930.1*
380	VITMroCarlos_v1.0.chr01	332	VITMroCarlos_v1.3.g11180	evm.model.chr1.451	VITMroTrayshed_v2.0.hap1.chr01.ver2.0.g003310	VIT_201s0011g03740.1
381	VITMroCarlos_v1.0.chr01	332.5		evm.model.chr1.453	VITMroTrayshed_v2.0.hap1.chr01.ver2.0.g003320|VITMroTrayshed_v2.0.hap1.chr01.ver2.0.g003320
382	VITMroCarlos_v1.0.chr01	332.5	VITMroCarlos_v1.3.g09149*	evm.model.chr14.1905*	VITMroTrayshed_v2.0.hap1.chr14.ver2.0.g181110*	VIT_201s0011g03750.1
383	VITMroCarlos_v1.0.chr01	333	VITMroCarlos_v1.3.g10398	evm.model.chr1.454	VITMroTrayshed_v2.0.hap1.chr01.ver2.0.g003330	VIT_201s0011g03755.1|VIT_212s0034g00530.1*
384	VITMroCarlos_v1.0.chr01	334	VITMroCarlos_v1.3.g11181	evm.model.chr1.455	VITMroTrayshed_v2.0.hap1.chr01.ver2.0.g003340	VIT_201s0011g03760.3
385	VITMroCarlos_v1.0.chr01	335	VITMroCarlos_v1.3.g10399	evm.model.chr1.456	VITMroTrayshed_v2.0.hap1.chr01.ver2.0.g003350	VIT_201s0011g03770.1
386	VITMroCarlos_v1.0.chr01	336	VITMroCarlos_v1.3.g11182	evm.model.chr1.459	VITMroTrayshed_v2.0.hap1.chr01.ver2.0.g003360	VIT_201s0011g03780.1
387	VITMroCarlos_v1.0.chr01	337	VITMroCarlos_v1.3.g11183|VITMroCarlos_v1.3.g05999*	evm.model.chr1.460|evm.model.chr15.966*	VITMroTrayshed_v2.0.hap1.chr01.ver2.0.g003370	VIT_201s0011g03790.1
388	VITMroCarlos_v1.0.chr01	338	VITMroCarlos_v1.3.g11184	evm.model.chr1.462|evm.model.chr1.461+	VITMroTrayshed_v2.0.hap1.chr01.ver2.0.g003380	VIT_201s0011g03810.1|VIT_201s0011g03800.1+
389	VITMroCarlos_v1.0.chr01	339	VITMroCarlos_v1.3.g11185	evm.model.chr1.463	VITMroTrayshed_v2.0.hap1.chr01.ver2.0.g003390	VIT_201s0011g03820.1
390	VITMroCarlos_v1.0.chr01	340	VITMroCarlos_v1.3.g10400|VITMroCarlos_v1.3.g04295*	evm.model.chr1.465|evm.model.chr7.283*	VITMroTrayshed_v2.0.hap1.chr01.ver2.0.g003400|VITMroTrayshed_v2.0.hap1.chr07.ver2.0.g083420*	VIT_201s0011g03830.2
391	VITMroCarlos_v1.0.chr01	341	VITMroCarlos_v1.3.g10401	evm.model.chr1.466|evm.model.chr16.1863*	VITMroTrayshed_v2.0.hap1.chr01.ver2.0.g003410	VIT_201s0011g03840.1
392	VITMroCarlos_v1.0.chr01	342	VITMroCarlos_v1.3.g10402	evm.model.chr1.468	VITMroTrayshed_v2.0.hap1.chr01.ver2.0.g003420	VIT_201s0011g03850.1
393	VITMroCarlos_v1.0.chr01	343	VITMroCarlos_v1.3.g11186	evm.model.chr1.469	VITMroTrayshed_v2.0.hap1.chr01.ver2.0.g003430	VIT_201s0011g03860.1|VIT_208s0058g01175.1*
394	VITMroCarlos_v1.0.chr01	344	VITMroCarlos_v1.3.g10403		VITMroTrayshed_v2.0.hap1.chr01.ver2.0.g013690*
395	VITMroCarlos_v1.0.chr01	346	VITMroCarlos_v1.3.g10405|VITMroCarlos_v1.3.g10404+|VITMroCarlos_v1.3.g25587*|VITMroCarlos_v1.3.g27761*|VITMroCarlos_v1.3.g25588*|VITMroCarlos_v1.3.g27778*|VITMroCarlos_v1.3.g14171*	evm.model.chr1.474|evm.model.chr1.472+	VITMroTrayshed_v2.0.hap1.chr01.ver2.0.g003450|VITMroTrayshed_v2.0.hap1.chr01.ver2.0.g003440+|VITMroTrayshed_v2.0.hap1.chr15.ver2.0.g185780*	VIT_201s0011g03870.1
396	VITMroCarlos_v1.0.chr01	347	VITMroCarlos_v1.3.g11187	evm.model.chr1.475	VITMroTrayshed_v2.0.hap1.chr01.ver2.0.g003460	VIT_201s0011g03890.1
397	VITMroCarlos_v1.0.chr01	348.667		evm.model.chr1.476|evm.model.chr15.861*|evm.model.chr15.861*	VITMroTrayshed_v2.0.hap1.chr01.ver2.0.g003470|VITMroTrayshed_v2.0.hap1.chr01.ver2.0.g003470
398	VITMroCarlos_v1.0.chr01	350	VITMroCarlos_v1.3.g11190|VITMroCarlos_v1.3.g11188+	evm.model.chr1.477	VITMroTrayshed_v2.0.hap1.chr01.ver2.0.g003480
399	VITMroCarlos_v1.0.chr01	351	VITMroCarlos_v1.3.g11191|VITMroCarlos_v1.3.g11189+
400	VITMroCarlos_v1.0.chr01	352	VITMroCarlos_v1.3.g11192|VITMroCarlos_v1.3.g13739*|VITMroCarlos_v1.3.g13752*|VITMroCarlos_v1.3.g00849*|VITMroCarlos_v1.3.g17459*	evm.model.chr1.478	VITMroTrayshed_v2.0.hap1.chr01.ver2.0.g003490	VIT_201s0011g03910.2|VIT_210s0092g00180.1*
401	VITMroCarlos_v1.0.chr01	353	VITMroCarlos_v1.3.g10406	evm.model.chr1.480	VITMroTrayshed_v2.0.hap1.chr01.ver2.0.g003500	VIT_201s0011g03920.1
402	VITMroCarlos_v1.0.chr01	354.286		evm.model.chr1.481|evm.model.chr1.481|evm.model.chr14.1852*|evm.model.chr14.1852*		VIT_201s0011g03930.1
403	VITMroCarlos_v1.0.chr01	355	VITMroCarlos_v1.3.g11195	evm.model.chr1.482	VITMroTrayshed_v2.0.hap1.chr01.ver2.0.g003510	VIT_201s0011g03960.1
404	VITMroCarlos_v1.0.chr01	355.571		evm.model.chr3.812*		VIT_201s0011g03940.1
405	VITMroCarlos_v1.0.chr01	357	VITMroCarlos_v1.3.g11197		VITMroTrayshed_v2.0.hap1.chr01.ver2.0.g003520
406	VITMroCarlos_v1.0.chr01	358	VITMroCarlos_v1.3.g11193|VITMroCarlos_v1.3.g11196+		VITMroTrayshed_v2.0.hap1.chr01.ver2.0.g003530
407	VITMroCarlos_v1.0.chr01	359	VITMroCarlos_v1.3.g11199|VITMroCarlos_v1.3.g11198+
408	VITMroCarlos_v1.0.chr01	359.429				VIT_201s0011g03985.1
409	VITMroCarlos_v1.0.chr01	360	VITMroCarlos_v1.3.g11194	evm.model.chr1.484	VITMroTrayshed_v2.0.hap1.chr01.ver2.0.g003540	VIT_201s0011g03980.1|VIT_201s0011g03950.1+
410	VITMroCarlos_v1.0.chr01	361	VITMroCarlos_v1.3.g11200|VITMroCarlos_v1.3.g23414*	evm.model.chr6.319*	VITMroTrayshed_v2.0.hap1.chr01.ver2.0.g003550|VITMroTrayshed_v2.0.hap1.chr06.ver2.0.g070930*	VIT_201s0011g03990.1|VIT_201s0011g03900.1+
411	VITMroCarlos_v1.0.chr01	362	VITMroCarlos_v1.3.g10407	evm.model.chr1.485	VITMroTrayshed_v2.0.hap1.chr01.ver2.0.g003560	VIT_201s0011g04000.1|VIT_202s0012g01690.1*
412	VITMroCarlos_v1.0.chr01	363	VITMroCarlos_v1.3.g11201	evm.model.chr1.486	VITMroTrayshed_v2.0.hap1.chr01.ver2.0.g003570	VIT_201s0011g04010.1
413	VITMroCarlos_v1.0.chr01	364	VITMroCarlos_v1.3.g10408	evm.model.chr1.488	VITMroTrayshed_v2.0.hap1.chr01.ver2.0.g003580	VIT_201s0011g04020.1
414	VITMroCarlos_v1.0.chr01	365	VITMroCarlos_v1.3.g11202
415	VITMroCarlos_v1.0.chr01	366	VITMroCarlos_v1.3.g10409	evm.model.chr1.489		VIT_201s0011g04030.1
416	VITMroCarlos_v1.0.chr01	367	VITMroCarlos_v1.3.g11203	evm.model.chr6.1554*	VITMroTrayshed_v2.0.hap1.chr01.ver2.0.g003590|VITMroTrayshed_v2.0.hap1.chr06.ver2.0.g077760*
417	VITMroCarlos_v1.0.chr01	368	VITMroCarlos_v1.3.g11204		VITMroTrayshed_v2.0.hap1.chr01.ver2.0.g003600	VIT_201s0011g04041.1
418	VITMroCarlos_v1.0.chr01	369	VITMroCarlos_v1.3.g10410	evm.model.chr1.491		VIT_201s0011g04040.1
419	VITMroCarlos_v1.0.chr01	370	VITMroCarlos_v1.3.g11205|VITMroCarlos_v1.3.g21759*	evm.model.chr1.492|evm.model.chr13.707*	VITMroTrayshed_v2.0.hap1.chr01.ver2.0.g003610|VITMroTrayshed_v2.0.hap1.chr06.ver2.0.g071930*	VIT_201s0011g04050.1
420	VITMroCarlos_v1.0.chr01	371	VITMroCarlos_v1.3.g10411	evm.model.chr1.493	VITMroTrayshed_v2.0.hap1.chr01.ver2.0.g003620	VIT_201s0011g04060.1
421	VITMroCarlos_v1.0.chr01	371.5		evm.model.chr1.494|evm.model.chr1.494	VITMroTrayshed_v2.0.hap1.chr01.ver2.0.g003630|VITMroTrayshed_v2.0.hap1.chr01.ver2.0.g003630	VIT_201s0011g04070.1
422	VITMroCarlos_v1.0.chr01	372	VITMroCarlos_v1.3.g10412	evm.model.chr1.497	VITMroTrayshed_v2.0.hap1.chr01.ver2.0.g003640	VIT_201s0011g04080.2
423	VITMroCarlos_v1.0.chr01	373	VITMroCarlos_v1.3.g11206	evm.model.chr1.498	VITMroTrayshed_v2.0.hap1.chr01.ver2.0.g003650	VIT_201s0011g04090.1|VIT_214s0030g00890.1*|VIT_218s0041g02320.1*
424	VITMroCarlos_v1.0.chr01	373.333				VIT_201s0011g04100.1
425	VITMroCarlos_v1.0.chr01	373.667				VIT_201s0011g04110.1
426	VITMroCarlos_v1.0.chr01	374	VITMroCarlos_v1.3.g10413	evm.model.chr1.499	VITMroTrayshed_v2.0.hap1.chr01.ver2.0.g003660	VIT_201s0011g04130.1
427	VITMroCarlos_v1.0.chr01	375	VITMroCarlos_v1.3.g11207	evm.model.chr1.500	VITMroTrayshed_v2.0.hap1.chr01.ver2.0.g003670	VIT_201s0011g04140.1
428	VITMroCarlos_v1.0.chr01	377	VITMroCarlos_v1.3.g10415|VITMroCarlos_v1.3.g10414+|VITMroCarlos_v1.3.g06875*|VITMroCarlos_v1.3.g06877*	evm.model.chr1.503|evm.model.chr2.439*	VITMroTrayshed_v2.0.hap1.chr01.ver2.0.g003690|VITMroTrayshed_v2.0.hap1.chr01.ver2.0.g003680+|VITMroTrayshed_v2.0.hap1.chr02.ver2.0.g018390*|VITMroTrayshed_v2.0.hap1.chr02.ver2.0.g018410*	VIT_201s0011g04170.1|VIT_201s0011g04160.1+
429	VITMroCarlos_v1.0.chr01	378	VITMroCarlos_v1.3.g10416|VITMroCarlos_v1.3.g08260*	evm.model.chr1.504|evm.model.chr2.412*	VITMroTrayshed_v2.0.hap1.chr01.ver2.0.g003700|VITMroTrayshed_v2.0.hap1.chr02.ver2.0.g018170*	VIT_201s0011g04180.1
430	VITMroCarlos_v1.0.chr01	379	VITMroCarlos_v1.3.g10417	evm.model.chr1.505	VITMroTrayshed_v2.0.hap1.chr01.ver2.0.g003710	VIT_201s0011g04190.1|VIT_219s0090g00520.1*
431	VITMroCarlos_v1.0.chr01	379.5		evm.model.chr1.506|evm.model.chr1.506	VITMroTrayshed_v2.0.hap1.chr01.ver2.0.g003720|VITMroTrayshed_v2.0.hap1.chr01.ver2.0.g003720	VIT_201s0011g04193.1
432	VITMroCarlos_v1.0.chr01	379.667		evm.model.chr1.507
433	VITMroCarlos_v1.0.chr01	380	VITMroCarlos_v1.3.g10418	evm.model.chr1.508|evm.model.chr14.1822*	VITMroTrayshed_v2.0.hap1.chr01.ver2.0.g003730	VIT_201s0011g04196.1
434	VITMroCarlos_v1.0.chr01	381	VITMroCarlos_v1.3.g10419	evm.model.chr1.509	VITMroTrayshed_v2.0.hap1.chr01.ver2.0.g003740	VIT_201s0011g04200.3|VIT_203s0091g01260.1*
435	VITMroCarlos_v1.0.chr01	382	VITMroCarlos_v1.3.g11208	evm.model.chr1.510	VITMroTrayshed_v2.0.hap1.chr01.ver2.0.g003750	VIT_201s0011g04220.1
436	VITMroCarlos_v1.0.chr01	383	VITMroCarlos_v1.3.g10420	evm.model.chr1.511	VITMroTrayshed_v2.0.hap1.chr01.ver2.0.g003760	VIT_201s0011g04230.2|VIT_215s0048g00200.1*|VIT_218s0157g00030.1*
437	VITMroCarlos_v1.0.chr01	384	VITMroCarlos_v1.3.g10421|VITMroCarlos_v1.3.g06225*	evm.model.chr1.512|evm.model.chr7.367*	VITMroTrayshed_v2.0.hap1.chr01.ver2.0.g003770|VITMroTrayshed_v2.0.hap1.chr07.ver2.0.g084100*	VIT_201s0011g04240.1
438	VITMroCarlos_v1.0.chr01	384.333				VIT_201s0011g04250.1
439	VITMroCarlos_v1.0.chr01	385	VITMroCarlos_v1.3.g10422|VITMroCarlos_v1.3.g05204*	evm.model.chr19.1394*|evm.model.chr7.1716*	VITMroTrayshed_v2.0.hap1.chr01.ver2.0.g003780|VITMroTrayshed_v2.0.hap1.chr19.ver2.0.g245230*	VIT_201s0011g04260.1
440	VITMroCarlos_v1.0.chr01	386	VITMroCarlos_v1.3.g11209|VITMroCarlos_v1.3.g13534*	evm.model.chr1.514|evm.model.chr12.393*	VITMroTrayshed_v2.0.hap1.chr01.ver2.0.g003790	VIT_201s0011g04270.1
441	VITMroCarlos_v1.0.chr01	386.25		evm.model.chr1.515|evm.model.chr1.515	VITMroTrayshed_v2.0.hap1.chr01.ver2.0.g003800|VITMroTrayshed_v2.0.hap1.chr01.ver2.0.g003800	VIT_201s0011g04280.1
442	VITMroCarlos_v1.0.chr01	386.5		evm.model.chr15.898*|evm.model.chr16.753*		VIT_201s0011g04290.1
443	VITMroCarlos_v1.0.chr01	386.667		evm.model.chr1.516|evm.model.chr16.752*|evm.model.chr16.752*|evm.model.chr16.752*	VITMroTrayshed_v2.0.hap1.chr01.ver2.0.g003810|VITMroTrayshed_v2.0.hap1.chr01.ver2.0.g003810	VIT_201s0011g04300.1|VIT_201s0011g04300.1|VIT_214s0006g00055.1*|VIT_214s0006g00055.1*|VIT_214s0006g00055.1*
444	VITMroCarlos_v1.0.chr01	387	VITMroCarlos_v1.3.g11210	evm.model.chr1.517	VITMroTrayshed_v2.0.hap1.chr01.ver2.0.g003820	VIT_201s0011g04310.1
445	VITMroCarlos_v1.0.chr01	388	VITMroCarlos_v1.3.g11211	evm.model.chr1.520|evm.model.chr15.1191*	VITMroTrayshed_v2.0.hap1.chr01.ver2.0.g003830	VIT_201s0011g04320.1
446	VITMroCarlos_v1.0.chr01	388.5				VIT_201s0011g04330.1
447	VITMroCarlos_v1.0.chr01	389	VITMroCarlos_v1.3.g11212	evm.model.chr1.521	VITMroTrayshed_v2.0.hap1.chr01.ver2.0.g003840	VIT_201s0011g04340.1
448	VITMroCarlos_v1.0.chr01	390	VITMroCarlos_v1.3.g11213	evm.model.chr1.522	VITMroTrayshed_v2.0.hap1.chr01.ver2.0.g003850
449	VITMroCarlos_v1.0.chr01	391	VITMroCarlos_v1.3.g10423	evm.model.chr1.523		VIT_201s0011g04350.1
450	VITMroCarlos_v1.0.chr01	391			VITMroTrayshed_v2.0.hap1.chr01.ver2.0.g003860
451	VITMroCarlos_v1.0.chr01	392	VITMroCarlos_v1.3.g10424|VITMroCarlos_v1.3.g04037*|VITMroCarlos_v1.3.g00855*|VITMroCarlos_v1.3.g12282*|VITMroCarlos_v1.3.g05164*|VITMroCarlos_v1.3.g05854*	evm.model.chr1.524|evm.model.chr19.1197*|evm.model.chr4.2214*|evm.model.chr8.115*	VITMroTrayshed_v2.0.hap1.chr01.ver2.0.g003870|VITMroTrayshed_v2.0.hap1.chr04.ver2.0.g050020*|VITMroTrayshed_v2.0.hap1.chr04.ver2.0.g050730*|VITMroTrayshed_v2.0.hap1.chr08.ver2.0.g093320*|VITMroTrayshed_v2.0.hap1.chr19.ver2.0.g240460*	VIT_201s0011g04360.2|VIT_214s0006g00760.1*
452	VITMroCarlos_v1.0.chr01	393	VITMroCarlos_v1.3.g10425	evm.model.chr1.526|evm.model.chr12.2032*|evm.model.chr12.2035*|evm.model.chr9.1134*	VITMroTrayshed_v2.0.hap1.chr01.ver2.0.g003880	VIT_201s0011g04370.3
453	VITMroCarlos_v1.0.chr01	393.5		evm.model.chr1.527|evm.model.chr1.527	VITMroTrayshed_v2.0.hap1.chr01.ver2.0.g003890|VITMroTrayshed_v2.0.hap1.chr01.ver2.0.g003890	VIT_201s0011g04380.1
454	VITMroCarlos_v1.0.chr01	394	VITMroCarlos_v1.3.g11214|VITMroCarlos_v1.3.g25613*	evm.model.chr1.528|evm.model.chr17.1855*	VITMroTrayshed_v2.0.hap1.chr01.ver2.0.g003900|VITMroTrayshed_v2.0.hap1.chr17.ver2.0.g217310*	VIT_201s0011g04390.1
455	VITMroCarlos_v1.0.chr01	395	VITMroCarlos_v1.3.g11215	evm.model.chr1.530	VITMroTrayshed_v2.0.hap1.chr01.ver2.0.g003910	VIT_201s0011g04400.1|VIT_216s0013g01040.1*
456	VITMroCarlos_v1.0.chr01	396	VITMroCarlos_v1.3.g10426	evm.model.chr1.531	VITMroTrayshed_v2.0.hap1.chr01.ver2.0.g003920	VIT_201s0011g04410.1
457	VITMroCarlos_v1.0.chr01	397	VITMroCarlos_v1.3.g11216		VITMroTrayshed_v2.0.hap1.chr01.ver2.0.g003930
458	VITMroCarlos_v1.0.chr01	397		evm.model.chr1.532|evm.model.chr1.532		VIT_201s0011g04420.1
459	VITMroCarlos_v1.0.chr01	398	VITMroCarlos_v1.3.g11217	evm.model.chr1.534|evm.model.chr1.533+|evm.model.chr7.1050*	VITMroTrayshed_v2.0.hap1.chr01.ver2.0.g003940	VIT_201s0011g04450.2|VIT_201s0011g04430.1+|VIT_201s0011g04440.1+
460	VITMroCarlos_v1.0.chr01	399	VITMroCarlos_v1.3.g10427	evm.model.chr1.535	VITMroTrayshed_v2.0.hap1.chr01.ver2.0.g003950	VIT_201s0011g04460.1
461	VITMroCarlos_v1.0.chr01	400	VITMroCarlos_v1.3.g11218	evm.model.chr1.536		VIT_201s0011g04472.1|VIT_201s0011g04466.1+
462	VITMroCarlos_v1.0.chr01	401	VITMroCarlos_v1.3.g11219|VITMroCarlos_v1.3.g06831*	evm.model.chr1.537|evm.model.chr2.296*	VITMroTrayshed_v2.0.hap1.chr01.ver2.0.g003960|VITMroTrayshed_v2.0.hap1.chr02.ver2.0.g017350*	VIT_201s0011g04480.1
463	VITMroCarlos_v1.0.chr01	402	VITMroCarlos_v1.3.g10428	evm.model.chr1.538	VITMroTrayshed_v2.0.hap1.chr01.ver2.0.g003970	VIT_201s0011g04490.1
464	VITMroCarlos_v1.0.chr01	403	VITMroCarlos_v1.3.g10429	evm.model.chr1.539	VITMroTrayshed_v2.0.hap1.chr01.ver2.0.g003980	VIT_201s0011g04500.1
465	VITMroCarlos_v1.0.chr01	404	VITMroCarlos_v1.3.g11220|VITMroCarlos_v1.3.g25896*	evm.model.chr1.540	VITMroTrayshed_v2.0.hap1.chr01.ver2.0.g003990|VITMroTrayshed_v2.0.hap1.chr11.ver2.0.g143670*	VIT_201s0011g04510.5
466	VITMroCarlos_v1.0.chr01	405	VITMroCarlos_v1.3.g10430|VITMroCarlos_v1.3.g22212*	evm.model.chr1.541|evm.model.chr18.14*	VITMroTrayshed_v2.0.hap1.chr01.ver2.0.g004000|VITMroTrayshed_v2.0.hap1.chr18.ver2.0.g218270*	VIT_201s0011g04520.1
467	VITMroCarlos_v1.0.chr01	406	VITMroCarlos_v1.3.g11221	evm.model.chr2.2009*	VITMroTrayshed_v2.0.hap1.chr01.ver2.0.g004010
468	VITMroCarlos_v1.0.chr01	407	VITMroCarlos_v1.3.g11222|VITMroCarlos_v1.3.g11350*	evm.model.chr1.542	VITMroTrayshed_v2.0.hap1.chr01.ver2.0.g004020|VITMroTrayshed_v2.0.hap1.chr01.ver2.0.g006410*	VIT_201s0011g04530.1
469	VITMroCarlos_v1.0.chr01	408	VITMroCarlos_v1.3.g10431	evm.model.chr1.543	VITMroTrayshed_v2.0.hap1.chr01.ver2.0.g004030	VIT_201s0011g04540.1|VIT_212s0121g00040.1*|VIT_214s0006g01320.1*|VIT_202s0012g00370.1*|VIT_203s0017g02010.1*
470	VITMroCarlos_v1.0.chr01	409	VITMroCarlos_v1.3.g10432|VITMroCarlos_v1.3.g23251*	evm.model.chr1.544|evm.model.chr18.3554*	VITMroTrayshed_v2.0.hap1.chr01.ver2.0.g004040|VITMroTrayshed_v2.0.hap1.chr18.ver2.0.g236020*	VIT_201s0011g04550.1
471	VITMroCarlos_v1.0.chr01	410	VITMroCarlos_v1.3.g10433	evm.model.chr1.545	VITMroTrayshed_v2.0.hap1.chr01.ver2.0.g004050|VITMroTrayshed_v2.0.hap1.chr09.ver2.0.g119930*	VIT_201s0011g04560.1|VIT_210s0003g04411.1*|VIT_212s0142g00725.1*|VIT_214s0081g00463.1*|VIT_217s0000g10015.1*|VIT_203s0097g00176.1*
472	VITMroCarlos_v1.0.chr01	410.25		evm.model.chr1.546|evm.model.chr1.546		VIT_201s0011g04570.1
473	VITMroCarlos_v1.0.chr01	410.5		evm.model.chr1.547|evm.model.chr1.547		VIT_201s0011g04580.1
474	VITMroCarlos_v1.0.chr01	410.75		evm.model.chr1.548|evm.model.chr1.548		VIT_201s0011g04585.1
475	VITMroCarlos_v1.0.chr01	411	VITMroCarlos_v1.3.g10434|VITMroCarlos_v1.3.g26196*	evm.model.chr1.550	VITMroTrayshed_v2.0.hap1.chr01.ver2.0.g004060	VIT_201s0011g04590.3
476	VITMroCarlos_v1.0.chr01	412	VITMroCarlos_v1.3.g11223|VITMroCarlos_v1.3.g27024*	evm.model.chr1.551	VITMroTrayshed_v2.0.hap1.chr01.ver2.0.g004070	VIT_201s0011g04600.2|VIT_205s0124g00010.1*
477	VITMroCarlos_v1.0.chr01	413	VITMroCarlos_v1.3.g10435|VITMroCarlos_v1.3.g19838*	evm.model.chr1.553|evm.model.chr3.1112*	VITMroTrayshed_v2.0.hap1.chr01.ver2.0.g004080|VITMroTrayshed_v2.0.hap1.chr03.ver2.0.g034160*	VIT_201s0011g04610.4
478	VITMroCarlos_v1.0.chr01	414	VITMroCarlos_v1.3.g11224	evm.model.chr1.554	VITMroTrayshed_v2.0.hap1.chr01.ver2.0.g004090	VIT_201s0011g04620.1
479	VITMroCarlos_v1.0.chr01	415	VITMroCarlos_v1.3.g11225	evm.model.chr1.556	VITMroTrayshed_v2.0.hap1.chr01.ver2.0.g004100	VIT_201s0011g04630.1
480	VITMroCarlos_v1.0.chr01	416	VITMroCarlos_v1.3.g11226	evm.model.chr1.558	VITMroTrayshed_v2.0.hap1.chr01.ver2.0.g004110	VIT_201s0011g04640.1
481	VITMroCarlos_v1.0.chr01	417	VITMroCarlos_v1.3.g11227	evm.model.chr1.560	VITMroTrayshed_v2.0.hap1.chr01.ver2.0.g004120	VIT_201s0011g04650.1
482	VITMroCarlos_v1.0.chr01	418	VITMroCarlos_v1.3.g11228	evm.model.chr1.561	VITMroTrayshed_v2.0.hap1.chr01.ver2.0.g004130	VIT_201s0011g04660.1
483	VITMroCarlos_v1.0.chr01	419	VITMroCarlos_v1.3.g11229	evm.model.chr1.562	VITMroTrayshed_v2.0.hap1.chr01.ver2.0.g004140	VIT_201s0011g04670.1
484	VITMroCarlos_v1.0.chr01	420	VITMroCarlos_v1.3.g10436	evm.model.chr1.564	VITMroTrayshed_v2.0.hap1.chr01.ver2.0.g004150	VIT_201s0011g04680.1
485	VITMroCarlos_v1.0.chr01	421	VITMroCarlos_v1.3.g10437|VITMroCarlos_v1.3.g16574*	evm.model.chr1.566	VITMroTrayshed_v2.0.hap1.chr01.ver2.0.g004160|VITMroTrayshed_v2.0.hap1.chr04.ver2.0.g044550*	VIT_201s0011g04690.1|VIT_204s0008g06870.1*
486	VITMroCarlos_v1.0.chr01	422	VITMroCarlos_v1.3.g11230	evm.model.chr1.567	VITMroTrayshed_v2.0.hap1.chr01.ver2.0.g004170	VIT_201s0011g04695.1|VIT_207s0141g00990.1*
487	VITMroCarlos_v1.0.chr01	422.5			VITMroTrayshed_v2.0.hap1.chr01.ver2.0.g004180
488	VITMroCarlos_v1.0.chr01	423	VITMroCarlos_v1.3.g10438	evm.model.chr1.569	VITMroTrayshed_v2.0.hap1.chr01.ver2.0.g004190	VIT_201s0011g04700.1
489	VITMroCarlos_v1.0.chr01	424	VITMroCarlos_v1.3.g10439		VITMroTrayshed_v2.0.hap1.chr01.ver2.0.g004200
490	VITMroCarlos_v1.0.chr01	425	VITMroCarlos_v1.3.g10440	evm.model.chr1.570	VITMroTrayshed_v2.0.hap1.chr01.ver2.0.g004210	VIT_201s0011g04710.1
491	VITMroCarlos_v1.0.chr01	429	VITMroCarlos_v1.3.g10444	evm.model.chr1.578
492	VITMroCarlos_v1.0.chr01	431	VITMroCarlos_v1.3.g11231	evm.model.chr1.580	VITMroTrayshed_v2.0.hap1.chr08.ver2.0.g101460*	VIT_204s0044g00305.1*
493	VITMroCarlos_v1.0.chr01	432	VITMroCarlos_v1.3.g10447	evm.model.chr9.2224*	VITMroTrayshed_v2.0.hap1.chr09.ver2.0.g119490*	VIT_209s0054g00930.1*
494	VITMroCarlos_v1.0.chr01	432.333			VITMroTrayshed_v2.0.hap1.chr01.ver2.0.g004260|VITMroTrayshed_v2.0.hap1.chr01.ver2.0.g004260	VIT_201s0011g04750.1|VIT_201s0011g04730.1+
495	VITMroCarlos_v1.0.chr01	433	VITMroCarlos_v1.3.g10448|VITMroCarlos_v1.3.g10442+|VITMroCarlos_v1.3.g07987*	evm.model.chr1.574	VITMroTrayshed_v2.0.hap1.chr01.ver2.0.g004230	VIT_214s0066g01280.3*
496	VITMroCarlos_v1.0.chr01	434	VITMroCarlos_v1.3.g10446|VITMroCarlos_v1.3.g10443+	evm.model.chr1.575	VITMroTrayshed_v2.0.hap1.chr01.ver2.0.g004240
497	VITMroCarlos_v1.0.chr01	435	VITMroCarlos_v1.3.g10449|VITMroCarlos_v1.3.g10441+|VITMroCarlos_v1.3.g10445+	evm.model.chr1.582|evm.model.chr1.573+|evm.model.chr1.579+	VITMroTrayshed_v2.0.hap1.chr01.ver2.0.g004250|VITMroTrayshed_v2.0.hap1.chr01.ver2.0.g004220+	VIT_201s0011g04740.1|VIT_201s0011g04720.1+
498	VITMroCarlos_v1.0.chr01	436	VITMroCarlos_v1.3.g10450	evm.model.chr1.585	VITMroTrayshed_v2.0.hap1.chr01.ver2.0.g004270	VIT_201s0011g04760.1
499	VITMroCarlos_v1.0.chr01	437	VITMroCarlos_v1.3.g10451	evm.model.chr1.587	VITMroTrayshed_v2.0.hap1.chr01.ver2.0.g004280	VIT_201s0011g04770.1
500	VITMroCarlos_v1.0.chr01	438	VITMroCarlos_v1.3.g10452|VITMroCarlos_v1.3.g14793*	evm.model.chr1.588|evm.model.chr4.140*	VITMroTrayshed_v2.0.hap1.chr01.ver2.0.g004290|VITMroTrayshed_v2.0.hap1.chr04.ver2.0.g039290*	VIT_201s0011g04780.1
501	VITMroCarlos_v1.0.chr01	439	VITMroCarlos_v1.3.g11232	evm.model.chr1.589	VITMroTrayshed_v2.0.hap1.chr01.ver2.0.g004300	VIT_201s0011g04790.1
502	VITMroCarlos_v1.0.chr01	440	VITMroCarlos_v1.3.g11233|VITMroCarlos_v1.3.g04135*|VITMroCarlos_v1.3.g15715*	evm.model.chr1.590|evm.model.chr2.2373*	VITMroTrayshed_v2.0.hap1.chr01.ver2.0.g004310	VIT_201s0011g04800.1|VIT_212s0028g01515.1*|VIT_209s0054g00270.1*
503	VITMroCarlos_v1.0.chr01	441	VITMroCarlos_v1.3.g10453		VITMroTrayshed_v2.0.hap1.chr01.ver2.0.g004320
504	VITMroCarlos_v1.0.chr01	441				VIT_201s0011g04805.1
505	VITMroCarlos_v1.0.chr01	442	VITMroCarlos_v1.3.g11234	evm.model.chr1.594	VITMroTrayshed_v2.0.hap1.chr01.ver2.0.g004330	VIT_201s0011g04810.1
506	VITMroCarlos_v1.0.chr01	443	VITMroCarlos_v1.3.g10454	evm.model.chr1.595	VITMroTrayshed_v2.0.hap1.chr01.ver2.0.g004340	VIT_201s0011g04820.1
507	VITMroCarlos_v1.0.chr01	444	VITMroCarlos_v1.3.g10455|VITMroCarlos_v1.3.g17852*	evm.model.chr1.596|evm.model.chr3.302*	VITMroTrayshed_v2.0.hap1.chr01.ver2.0.g004350|VITMroTrayshed_v2.0.hap1.chr03.ver2.0.g029130*	VIT_201s0011g04830.1
508	VITMroCarlos_v1.0.chr01	445	VITMroCarlos_v1.3.g10456		VITMroTrayshed_v2.0.hap1.chr01.ver2.0.g004360	VIT_201s0011g04840.1
509	VITMroCarlos_v1.0.chr01	445.5		evm.model.chr1.597|evm.model.chr1.597	VITMroTrayshed_v2.0.hap1.chr01.ver2.0.g004370|VITMroTrayshed_v2.0.hap1.chr01.ver2.0.g004370	VIT_201s0011g04850.1
510	VITMroCarlos_v1.0.chr01	446	VITMroCarlos_v1.3.g11235|VITMroCarlos_v1.3.g22631*	evm.model.chr1.603|evm.model.chr18.1343*	VITMroTrayshed_v2.0.hap1.chr01.ver2.0.g004380|VITMroTrayshed_v2.0.hap1.chr18.ver2.0.g226380*	VIT_201s0011g04860.2
511	VITMroCarlos_v1.0.chr01	447	VITMroCarlos_v1.3.g11236	evm.model.chr1.605	VITMroTrayshed_v2.0.hap1.chr01.ver2.0.g004390	VIT_201s0011g04870.1
512	VITMroCarlos_v1.0.chr01	448	VITMroCarlos_v1.3.g11237	evm.model.chr1.606	VITMroTrayshed_v2.0.hap1.chr01.ver2.0.g004400	VIT_201s0011g04880.4
513	VITMroCarlos_v1.0.chr01	449	VITMroCarlos_v1.3.g10457		VITMroTrayshed_v2.0.hap1.chr09.ver2.0.g119980*
514	VITMroCarlos_v1.0.chr01	450	VITMroCarlos_v1.3.g10458	evm.model.chr1.608	VITMroTrayshed_v2.0.hap1.chr01.ver2.0.g004410	VIT_201s0011g04890.5
515	VITMroCarlos_v1.0.chr01	453	VITMroCarlos_v1.3.g10461|VITMroCarlos_v1.3.g10459+|VITMroCarlos_v1.3.g10460+	evm.model.chr1.611|evm.model.chr1.609+	VITMroTrayshed_v2.0.hap1.chr01.ver2.0.g004430|VITMroTrayshed_v2.0.hap1.chr01.ver2.0.g004420+	VIT_201s0011g04910.1|VIT_201s0011g04900.1+
516	VITMroCarlos_v1.0.chr01	454	VITMroCarlos_v1.3.g11238	evm.model.chr1.613	VITMroTrayshed_v2.0.hap1.chr01.ver2.0.g004440	VIT_201s0011g04920.1
517	VITMroCarlos_v1.0.chr01	455	VITMroCarlos_v1.3.g11239	evm.model.chr1.614	VITMroTrayshed_v2.0.hap1.chr01.ver2.0.g004450	VIT_201s0011g04940.1
518	VITMroCarlos_v1.0.chr01	456	VITMroCarlos_v1.3.g11240|VITMroCarlos_v1.3.g09226*	evm.model.chr1.615	VITMroTrayshed_v2.0.hap1.chr01.ver2.0.g004460	VIT_201s0011g04950.1
519	VITMroCarlos_v1.0.chr01	457	VITMroCarlos_v1.3.g10462	evm.model.chr1.616|evm.model.chr9.2062*	VITMroTrayshed_v2.0.hap1.chr01.ver2.0.g004470	VIT_201s0011g04960.4
520	VITMroCarlos_v1.0.chr01	458	VITMroCarlos_v1.3.g11241	evm.model.chr1.617	VITMroTrayshed_v2.0.hap1.chr01.ver2.0.g004480	VIT_201s0011g04970.1
521	VITMroCarlos_v1.0.chr01	459	VITMroCarlos_v1.3.g11242	evm.model.chr1.618	VITMroTrayshed_v2.0.hap1.chr01.ver2.0.g004490	VIT_201s0011g04980.1
522	VITMroCarlos_v1.0.chr01	460	VITMroCarlos_v1.3.g10463	evm.model.chr1.620	VITMroTrayshed_v2.0.hap1.chr01.ver2.0.g004500	VIT_201s0011g04990.1
523	VITMroCarlos_v1.0.chr01	461	VITMroCarlos_v1.3.g10464	evm.model.chr1.622	VITMroTrayshed_v2.0.hap1.chr01.ver2.0.g004510	VIT_201s0011g05000.1
524	VITMroCarlos_v1.0.chr01	462	VITMroCarlos_v1.3.g10465	evm.model.chr1.623	VITMroTrayshed_v2.0.hap1.chr01.ver2.0.g004520	VIT_201s0011g05010.1
525	VITMroCarlos_v1.0.chr01	463	VITMroCarlos_v1.3.g11243	evm.model.chr1.624	VITMroTrayshed_v2.0.hap1.chr01.ver2.0.g004530	VIT_201s0011g05020.1
526	VITMroCarlos_v1.0.chr01	464	VITMroCarlos_v1.3.g11244		VITMroTrayshed_v2.0.hap1.chr01.ver2.0.g004540	VIT_201s0011g05030.1
527	VITMroCarlos_v1.0.chr01	464.5				VIT_201s0011g05035.1
528	VITMroCarlos_v1.0.chr01	465	VITMroCarlos_v1.3.g11245	evm.model.chr1.627	VITMroTrayshed_v2.0.hap1.chr01.ver2.0.g004550	VIT_201s0011g05040.1
529	VITMroCarlos_v1.0.chr01	466	VITMroCarlos_v1.3.g10466|VITMroCarlos_v1.3.g16257*	evm.model.chr1.628|evm.model.chr16.2430*	VITMroTrayshed_v2.0.hap1.chr01.ver2.0.g004560	VIT_201s0011g05050.2|VIT_216s0098g01690.1*
530	VITMroCarlos_v1.0.chr01	467	VITMroCarlos_v1.3.g10467	evm.model.chr1.629|evm.model.chr2.243*	VITMroTrayshed_v2.0.hap1.chr01.ver2.0.g004570	VIT_201s0011g05060.1
531	VITMroCarlos_v1.0.chr01	469	VITMroCarlos_v1.3.g10468	evm.model.chr1.632	VITMroTrayshed_v2.0.hap1.chr01.ver2.0.g004580	VIT_201s0011g05090.1|VIT_201s0011g05076.1+
532	VITMroCarlos_v1.0.chr01	471	VITMroCarlos_v1.3.g10471|VITMroCarlos_v1.3.g10470+	evm.model.chr1.641|evm.model.chr1.633+|evm.model.chr1.635+	VITMroTrayshed_v2.0.hap1.chr01.ver2.0.g004590	VIT_201s0011g05100.1
533	VITMroCarlos_v1.0.chr01	472	VITMroCarlos_v1.3.g10473	evm.model.chr1.638	VITMroTrayshed_v2.0.hap1.chr01.ver2.0.g004600	VIT_201s0011g05130.1
534	VITMroCarlos_v1.0.chr01	473	VITMroCarlos_v1.3.g10472|VITMroCarlos_v1.3.g10469+|VITMroCarlos_v1.3.g10476+	evm.model.chr1.639|evm.model.chr1.630+|evm.model.chr1.631+|evm.model.chr1.634+|evm.model.chr1.637+	VITMroTrayshed_v2.0.hap1.chr01.ver2.0.g004610|VITMroTrayshed_v2.0.hap1.chr01.ver2.0.g012980*	VIT_201s0011g05140.1|VIT_201s0011g05070.1+|VIT_201s0011g05082.1+|VIT_201s0011g05110.1+|VIT_201s0011g05120.1+
535	VITMroCarlos_v1.0.chr01	476	VITMroCarlos_v1.3.g10477|VITMroCarlos_v1.3.g10474+		VITMroTrayshed_v2.0.hap1.chr01.ver2.0.g004620	VIT_201s0010g03070.1*|VIT_201s0010g03084.1*|VIT_201s0010g03124.1*
536	VITMroCarlos_v1.0.chr01	477	VITMroCarlos_v1.3.g10475|VITMroCarlos_v1.3.g26559*	evm.model.chr1.643|evm.model.chr5.259*	VITMroTrayshed_v2.0.hap1.chr01.ver2.0.g004630|VITMroTrayshed_v2.0.hap1.chr05.ver2.0.g055820*	VIT_201s0011g05150.1
537	VITMroCarlos_v1.0.chr01	479	VITMroCarlos_v1.3.g10479	evm.model.chr1.646|evm.model.chr15.1191*		VIT_201s0011g05180.1
538	VITMroCarlos_v1.0.chr01	480	VITMroCarlos_v1.3.g11246	evm.model.chr19.2170*	VITMroTrayshed_v2.0.hap1.chr12.ver2.0.g157370*	VIT_201s0127g00240.1*|VIT_219s0014g02820.1*|VIT_204s0008g06010.1*
539	VITMroCarlos_v1.0.chr01	481	VITMroCarlos_v1.3.g10480|VITMroCarlos_v1.3.g10478+	evm.model.chr1.648|evm.model.chr1.645+	VITMroTrayshed_v2.0.hap1.chr01.ver2.0.g004640	VIT_201s0011g05190.1|VIT_201s0011g05170.1+
540	VITMroCarlos_v1.0.chr01	482	VITMroCarlos_v1.3.g11247	evm.model.chr1.649	VITMroTrayshed_v2.0.hap1.chr01.ver2.0.g004650	VIT_201s0011g05200.1
541	VITMroCarlos_v1.0.chr01	483	VITMroCarlos_v1.3.g11248	evm.model.chr1.650	VITMroTrayshed_v2.0.hap1.chr01.ver2.0.g004660	VIT_201s0011g05210.1
542	VITMroCarlos_v1.0.chr01	484	VITMroCarlos_v1.3.g11249	evm.model.chr1.651	VITMroTrayshed_v2.0.hap1.chr01.ver2.0.g004670	VIT_201s0011g05220.3
543	VITMroCarlos_v1.0.chr01	485	VITMroCarlos_v1.3.g11250	evm.model.chr1.652	VITMroTrayshed_v2.0.hap1.chr01.ver2.0.g004680	VIT_201s0011g05230.1
544	VITMroCarlos_v1.0.chr01	486	VITMroCarlos_v1.3.g10481		VITMroTrayshed_v2.0.hap1.chr01.ver2.0.g004690	VIT_201s0011g05240.1
545	VITMroCarlos_v1.0.chr01	487	VITMroCarlos_v1.3.g10482	evm.model.chr1.654	VITMroTrayshed_v2.0.hap1.chr01.ver2.0.g004700	VIT_201s0011g05250.1
546	VITMroCarlos_v1.0.chr01	488	VITMroCarlos_v1.3.g11251|VITMroCarlos_v1.3.g13001*	evm.model.chr1.656	VITMroTrayshed_v2.0.hap1.chr01.ver2.0.g004710	VIT_201s0011g05260.1
547	VITMroCarlos_v1.0.chr01	489	VITMroCarlos_v1.3.g11252	evm.model.chr1.658	VITMroTrayshed_v2.0.hap1.chr01.ver2.0.g004720
548	VITMroCarlos_v1.0.chr01	489	VITMroCarlos_v1.3.g19629*	evm.model.chr3.453*	VITMroTrayshed_v2.0.hap1.chr03.ver2.0.g030230*	VIT_201s0011g05270.1
549	VITMroCarlos_v1.0.chr01	489.333			VITMroTrayshed_v2.0.hap1.chr01.ver2.0.g004730
550	VITMroCarlos_v1.0.chr01	490	VITMroCarlos_v1.3.g10483	evm.model.chr1.659	VITMroTrayshed_v2.0.hap1.chr01.ver2.0.g004740|VITMroTrayshed_v2.0.hap1.chr15.ver2.0.g184630*	VIT_201s0011g05280.1|VIT_205s0049g00580.1*
551	VITMroCarlos_v1.0.chr01	491	VITMroCarlos_v1.3.g11253	evm.model.chr1.660|evm.model.chr2.987*	VITMroTrayshed_v2.0.hap1.chr01.ver2.0.g004750	VIT_201s0011g05290.1
552	VITMroCarlos_v1.0.chr01	492	VITMroCarlos_v1.3.g10484|VITMroCarlos_v1.3.g03663*	evm.model.chr1.661|evm.model.chr11.26*	VITMroTrayshed_v2.0.hap1.chr01.ver2.0.g004760|VITMroTrayshed_v2.0.hap1.chr11.ver2.0.g134880*	VIT_201s0011g05300.1|VIT_213s0047g00405.1*|VIT_202s0012g02435.1*|VIT_205s0062g01290.1*
553	VITMroCarlos_v1.0.chr01	492.5		evm.model.chr1.662	VITMroTrayshed_v2.0.hap1.chr01.ver2.0.g004770|VITMroTrayshed_v2.0.hap1.chr01.ver2.0.g004770	VIT_201s0011g05310.1|VIT_201s0011g05310.1
554	VITMroCarlos_v1.0.chr01	492.667		evm.model.chr3.1949*		VIT_201s0011g05320.1
555	VITMroCarlos_v1.0.chr01	493	VITMroCarlos_v1.3.g10485	evm.model.chr1.663	VITMroTrayshed_v2.0.hap1.chr01.ver2.0.g004780	VIT_201s0011g05330.3
556	VITMroCarlos_v1.0.chr01	494	VITMroCarlos_v1.3.g10486	evm.model.chr1.664	VITMroTrayshed_v2.0.hap1.chr01.ver2.0.g004790	VIT_201s0011g05340.1
557	VITMroCarlos_v1.0.chr01	495	VITMroCarlos_v1.3.g10487	evm.model.chr1.665	VITMroTrayshed_v2.0.hap1.chr01.ver2.0.g004800	VIT_201s0011g05350.1
558	VITMroCarlos_v1.0.chr01	496	VITMroCarlos_v1.3.g10488	evm.model.chr1.667	VITMroTrayshed_v2.0.hap1.chr01.ver2.0.g004820	VIT_201s0011g05360.2
559	VITMroCarlos_v1.0.chr01	497	VITMroCarlos_v1.3.g10489	evm.model.chr1.668	VITMroTrayshed_v2.0.hap1.chr01.ver2.0.g004810	VIT_201s0011g05370.1
560	VITMroCarlos_v1.0.chr01	498	VITMroCarlos_v1.3.g11254	evm.model.chr1.669	VITMroTrayshed_v2.0.hap1.chr01.ver2.0.g004830	VIT_201s0011g05380.1
561	VITMroCarlos_v1.0.chr01	499	VITMroCarlos_v1.3.g11255	evm.model.chr1.670	VITMroTrayshed_v2.0.hap1.chr01.ver2.0.g004840	VIT_201s0011g05390.1
562	VITMroCarlos_v1.0.chr01	500	VITMroCarlos_v1.3.g10490	evm.model.chr1.671	VITMroTrayshed_v2.0.hap1.chr01.ver2.0.g004850	VIT_201s0011g05400.1
563	VITMroCarlos_v1.0.chr01	501	VITMroCarlos_v1.3.g11256|VITMroCarlos_v1.3.g23544*	evm.model.chr1.672|evm.model.chr6.634*	VITMroTrayshed_v2.0.hap1.chr01.ver2.0.g004860|VITMroTrayshed_v2.0.hap1.chr06.ver2.0.g073310*	VIT_201s0011g05410.1
564	VITMroCarlos_v1.0.chr01	503.333		evm.model.chr13.1789*		VIT_201s0011g05415.1
565	VITMroCarlos_v1.0.chr01	505.667				VIT_201s0011g05420.1
566	VITMroCarlos_v1.0.chr01	506	VITMroCarlos_v1.3.g10496|VITMroCarlos_v1.3.g10495+		VITMroTrayshed_v2.0.hap1.chr01.ver2.0.g004890
567	VITMroCarlos_v1.0.chr01	507	VITMroCarlos_v1.3.g10494|VITMroCarlos_v1.3.g10491+	evm.model.chr1.680|evm.model.chr1.674+
568	VITMroCarlos_v1.0.chr01	508	VITMroCarlos_v1.3.g10497|VITMroCarlos_v1.3.g10492+|VITMroCarlos_v1.3.g10493+	evm.model.chr1.681|evm.model.chr1.675+|evm.model.chr1.677+|evm.model.chr1.678+	VITMroTrayshed_v2.0.hap1.chr01.ver2.0.g004880|VITMroTrayshed_v2.0.hap1.chr01.ver2.0.g004870+	VIT_201s0011g05440.1|VIT_201s0011g05430.1+
569	VITMroCarlos_v1.0.chr01	509	VITMroCarlos_v1.3.g11257	evm.model.chr1.682	VITMroTrayshed_v2.0.hap1.chr01.ver2.0.g004900	VIT_201s0011g05450.1
570	VITMroCarlos_v1.0.chr01	510	VITMroCarlos_v1.3.g10498		VITMroTrayshed_v2.0.hap1.chr01.ver2.0.g004910
571	VITMroCarlos_v1.0.chr01	511	VITMroCarlos_v1.3.g11258	evm.model.chr10.381*	VITMroTrayshed_v2.0.hap1.chr01.ver2.0.g004920
572	VITMroCarlos_v1.0.chr01	512	VITMroCarlos_v1.3.g10499|VITMroCarlos_v1.3.g04104*	evm.model.chr1.685	VITMroTrayshed_v2.0.hap1.chr01.ver2.0.g004930|VITMroTrayshed_v2.0.hap1.chr11.ver2.0.g143990*	VIT_201s0011g05470.1
573	VITMroCarlos_v1.0.chr01	513	VITMroCarlos_v1.3.g10500|VITMroCarlos_v1.3.g10775*|VITMroCarlos_v1.3.g03565*	evm.model.chr1.686|evm.model.chr11.1655*	VITMroTrayshed_v2.0.hap1.chr01.ver2.0.g004940|VITMroTrayshed_v2.0.hap1.chr11.ver2.0.g143980*	VIT_201s0011g05480.1
574	VITMroCarlos_v1.0.chr01	514	VITMroCarlos_v1.3.g10501	evm.model.chr1.687	VITMroTrayshed_v2.0.hap1.chr01.ver2.0.g004960	VIT_201s0011g05490.1
575	VITMroCarlos_v1.0.chr01	515	VITMroCarlos_v1.3.g11259	evm.model.chr1.688	VITMroTrayshed_v2.0.hap1.chr01.ver2.0.g004950	VIT_201s0011g05500.3
576	VITMroCarlos_v1.0.chr01	515.5				VIT_201s0011g05520.1
577	VITMroCarlos_v1.0.chr01	516	VITMroCarlos_v1.3.g10502	evm.model.chr1.689	VITMroTrayshed_v2.0.hap1.chr01.ver2.0.g004970	VIT_201s0011g05540.1
578	VITMroCarlos_v1.0.chr01	517	VITMroCarlos_v1.3.g10504		VITMroTrayshed_v2.0.hap1.chr13.ver2.0.g168000*
579	VITMroCarlos_v1.0.chr01	518	VITMroCarlos_v1.3.g10505		VITMroTrayshed_v2.0.hap1.chr02.ver2.0.g026050*
580	VITMroCarlos_v1.0.chr01	519	VITMroCarlos_v1.3.g10503|VITMroCarlos_v1.3.g00479*|VITMroCarlos_v1.3.g01306*|VITMroCarlos_v1.3.g07475*|VITMroCarlos_v1.3.g19404*|VITMroCarlos_v1.3.g15777*		VITMroTrayshed_v2.0.hap1.chr01.ver2.0.g002120*	VIT_211s0078g00280.1*|VIT_206s0009g02050.1*
581	VITMroCarlos_v1.0.chr01	520	VITMroCarlos_v1.3.g11260	evm.model.chr1.690	VITMroTrayshed_v2.0.hap1.chr01.ver2.0.g004980	VIT_201s0011g05560.2
582	VITMroCarlos_v1.0.chr01	521	VITMroCarlos_v1.3.g11261|VITMroCarlos_v1.3.g03994*	evm.model.chr1.693	VITMroTrayshed_v2.0.hap1.chr01.ver2.0.g004990	VIT_201s0011g05570.2|VIT_219s0014g00210.1*
583	VITMroCarlos_v1.0.chr01	522	VITMroCarlos_v1.3.g11262	evm.model.chr1.694	VITMroTrayshed_v2.0.hap1.chr01.ver2.0.g005000	VIT_201s0011g05580.1|VIT_209s0002g02180.1*
584	VITMroCarlos_v1.0.chr01	523	VITMroCarlos_v1.3.g11263	evm.model.chr1.696	VITMroTrayshed_v2.0.hap1.chr01.ver2.0.g005010	VIT_201s0011g05590.1
585	VITMroCarlos_v1.0.chr01	524	VITMroCarlos_v1.3.g11264	evm.model.chr1.697|evm.model.chr16.1335*|evm.model.chr19.1276*|evm.model.chr9.1585*	VITMroTrayshed_v2.0.hap1.chr01.ver2.0.g005020	VIT_201s0011g05600.2
586	VITMroCarlos_v1.0.chr01	525	VITMroCarlos_v1.3.g11265|VITMroCarlos_v1.3.g10403*|VITMroCarlos_v1.3.g26889*|VITMroCarlos_v1.3.g01012*|VITMroCarlos_v1.3.g01014*	evm.model.chr1.698	VITMroTrayshed_v2.0.hap1.chr01.ver2.0.g005030	VIT_201s0011g05610.1
587	VITMroCarlos_v1.0.chr01	525.5				VIT_201s0011g05620.1
588	VITMroCarlos_v1.0.chr01	526	VITMroCarlos_v1.3.g11266	evm.model.chr1.699	VITMroTrayshed_v2.0.hap1.chr01.ver2.0.g005040	VIT_201s0011g05630.1
589	VITMroCarlos_v1.0.chr01	527	VITMroCarlos_v1.3.g10506|VITMroCarlos_v1.3.g00336*	evm.model.chr1.700|evm.model.chr12.844*	VITMroTrayshed_v2.0.hap1.chr01.ver2.0.g005050|VITMroTrayshed_v2.0.hap1.chr19.ver2.0.g240340*	VIT_201s0011g05650.1
590	VITMroCarlos_v1.0.chr01	528	VITMroCarlos_v1.3.g11267	evm.model.chr1.701	VITMroTrayshed_v2.0.hap1.chr01.ver2.0.g005060	VIT_201s0011g05660.2
591	VITMroCarlos_v1.0.chr01	529	VITMroCarlos_v1.3.g11268	evm.model.chr1.702	VITMroTrayshed_v2.0.hap1.chr01.ver2.0.g005070	VIT_201s0011g05670.2
592	VITMroCarlos_v1.0.chr01	530	VITMroCarlos_v1.3.g10507	evm.model.chr1.704	VITMroTrayshed_v2.0.hap1.chr01.ver2.0.g005080	VIT_201s0011g05680.1
593	VITMroCarlos_v1.0.chr01	531	VITMroCarlos_v1.3.g11269	evm.model.chr1.705	VITMroTrayshed_v2.0.hap1.chr01.ver2.0.g005090	VIT_201s0011g05690.1
594	VITMroCarlos_v1.0.chr01	532	VITMroCarlos_v1.3.g10508	evm.model.chr1.706	VITMroTrayshed_v2.0.hap1.chr01.ver2.0.g005100	VIT_201s0011g05700.1
595	VITMroCarlos_v1.0.chr01	533	VITMroCarlos_v1.3.g11270	evm.model.chr1.707	VITMroTrayshed_v2.0.hap1.chr01.ver2.0.g005110	VIT_201s0011g05710.1|VIT_217s0053g00790.1*
596	VITMroCarlos_v1.0.chr01	533.5				VIT_201s0011g05720.1
597	VITMroCarlos_v1.0.chr01	534	VITMroCarlos_v1.3.g11271	evm.model.chr1.708	VITMroTrayshed_v2.0.hap1.chr01.ver2.0.g005120	VIT_201s0011g05730.1|VIT_215s0045g01510.1*|VIT_218s0001g06620.1*
598	VITMroCarlos_v1.0.chr01	535	VITMroCarlos_v1.3.g10509		VITMroTrayshed_v2.0.hap1.chr18.ver2.0.g224410*
599	VITMroCarlos_v1.0.chr01	536	VITMroCarlos_v1.3.g10510|VITMroCarlos_v1.3.g16254*	evm.model.chr1.709|evm.model.chr16.2427*	VITMroTrayshed_v2.0.hap1.chr01.ver2.0.g005130	VIT_201s0011g05740.2|VIT_216s0098g01660.1*
600	VITMroCarlos_v1.0.chr01	537	VITMroCarlos_v1.3.g11272	evm.model.chr1.710	VITMroTrayshed_v2.0.hap1.chr01.ver2.0.g005140	VIT_201s0011g05750.1
601	VITMroCarlos_v1.0.chr01	538	VITMroCarlos_v1.3.g11273|VITMroCarlos_v1.3.g09211*	evm.model.chr1.714	VITMroTrayshed_v2.0.hap1.chr01.ver2.0.g005150	VIT_201s0011g05765.1|VIT_214s0068g00010.1*
602	VITMroCarlos_v1.0.chr01	539	VITMroCarlos_v1.3.g10511		VITMroTrayshed_v2.0.hap1.chr14.ver2.0.g175680*	VIT_219s0085g00640.1*
603	VITMroCarlos_v1.0.chr01	539				VIT_201s0011g05780.1
604	VITMroCarlos_v1.0.chr01	540	VITMroCarlos_v1.3.g10512	evm.model.chr1.716	VITMroTrayshed_v2.0.hap1.chr01.ver2.0.g005160	VIT_201s0011g05790.1
605	VITMroCarlos_v1.0.chr01	541	VITMroCarlos_v1.3.g10513	evm.model.chr1.718	VITMroTrayshed_v2.0.hap1.chr01.ver2.0.g005170	VIT_201s0011g05800.1
606	VITMroCarlos_v1.0.chr01	542	VITMroCarlos_v1.3.g11274	evm.model.chr1.719	VITMroTrayshed_v2.0.hap1.chr01.ver2.0.g005180	VIT_201s0011g05810.1
607	VITMroCarlos_v1.0.chr01	543	VITMroCarlos_v1.3.g11275	evm.model.chr1.720	VITMroTrayshed_v2.0.hap1.chr01.ver2.0.g005190	VIT_201s0011g05820.1
608	VITMroCarlos_v1.0.chr01	544	VITMroCarlos_v1.3.g10514|VITMroCarlos_v1.3.g15911*	evm.model.chr1.721	VITMroTrayshed_v2.0.hap1.chr01.ver2.0.g005200	VIT_201s0011g05830.1
609	VITMroCarlos_v1.0.chr01	544.5				VIT_201s0011g05840.1
610	VITMroCarlos_v1.0.chr01	545	VITMroCarlos_v1.3.g10515	evm.model.chr1.723	VITMroTrayshed_v2.0.hap1.chr01.ver2.0.g005210	VIT_201s0011g05850.1
611	VITMroCarlos_v1.0.chr01	546	VITMroCarlos_v1.3.g10516	evm.model.chr1.724	VITMroTrayshed_v2.0.hap1.chr01.ver2.0.g005220	VIT_201s0011g05860.1
612	VITMroCarlos_v1.0.chr01	548	VITMroCarlos_v1.3.g10518|VITMroCarlos_v1.3.g10517+	evm.model.chr1.727|evm.model.chr1.726+	VITMroTrayshed_v2.0.hap1.chr01.ver2.0.g005230	VIT_201s0011g05880.1|VIT_201s0011g05870.1+
613	VITMroCarlos_v1.0.chr01	553.5		evm.model.chr1.738		VIT_216s0098g01800.1*
614	VITMroCarlos_v1.0.chr01	553.5			VITMroTrayshed_v2.0.hap1.chr01.ver2.0.g005260
615	VITMroCarlos_v1.0.chr01	554	VITMroCarlos_v1.3.g10519
616	VITMroCarlos_v1.0.chr01	559	VITMroCarlos_v1.3.g10522|VITMroCarlos_v1.3.g11276+|VITMroCarlos_v1.3.g11277+|VITMroCarlos_v1.3.g11278+|VITMroCarlos_v1.3.g11279+|VITMroCarlos_v1.3.g11280+|VITMroCarlos_v1.3.g10520+|VITMroCarlos_v1.3.g11281+|VITMroCarlos_v1.3.g10521+|VITMroCarlos_v1.3.g11282+	evm.model.chr1.741|evm.model.chr1.728+|evm.model.chr1.729+|evm.model.chr1.730+|evm.model.chr1.731+|evm.model.chr1.733+|evm.model.chr1.734+|evm.model.chr1.735+|evm.model.chr1.736+|evm.model.chr1.740+	VITMroTrayshed_v2.0.hap1.chr01.ver2.0.g005290|VITMroTrayshed_v2.0.hap1.chr01.ver2.0.g005240+|VITMroTrayshed_v2.0.hap1.chr01.ver2.0.g005250+|VITMroTrayshed_v2.0.hap1.chr01.ver2.0.g005270+|VITMroTrayshed_v2.0.hap1.chr01.ver2.0.g005280+	VIT_201s0011g05940.1|VIT_201s0011g05890.2+|VIT_201s0011g05900.1+|VIT_201s0011g05910.1+|VIT_201s0011g05920.1+|VIT_201s0011g05930.1+|VIT_210s0003g03220.1*
617	VITMroCarlos_v1.0.chr01	560	VITMroCarlos_v1.3.g11283|VITMroCarlos_v1.3.g09238*	evm.model.chr14.2243*	VITMroTrayshed_v2.0.hap1.chr01.ver2.0.g005300
618	VITMroCarlos_v1.0.chr01	561	VITMroCarlos_v1.3.g11284	evm.model.chr1.742	VITMroTrayshed_v2.0.hap1.chr01.ver2.0.g005310	VIT_201s0011g05950.1
619	VITMroCarlos_v1.0.chr01	562	VITMroCarlos_v1.3.g11285	evm.model.chr1.743	VITMroTrayshed_v2.0.hap1.chr01.ver2.0.g005320	VIT_201s0011g05960.1
620	VITMroCarlos_v1.0.chr01	562.5				VIT_201s0011g05965.1
621	VITMroCarlos_v1.0.chr01	563	VITMroCarlos_v1.3.g10523	evm.model.chr1.750	VITMroTrayshed_v2.0.hap1.chr01.ver2.0.g005330	VIT_201s0011g05970.1|VIT_210s0042g00290.1*|VIT_218s0075g00300.1*|VIT_209s0018g00118.1*
622	VITMroCarlos_v1.0.chr01	563.667				VIT_201s0011g05980.1
623	VITMroCarlos_v1.0.chr01	564.333			VITMroTrayshed_v2.0.hap1.chr18.ver2.0.g232160*	VIT_201s0011g05990.1
624	VITMroCarlos_v1.0.chr01	565	VITMroCarlos_v1.3.g11287|VITMroCarlos_v1.3.g11286+	evm.model.chr1.753|evm.model.chr1.751+	VITMroTrayshed_v2.0.hap1.chr01.ver2.0.g005340	VIT_201s0011g06010.1|VIT_201s0011g06000.1+
625	VITMroCarlos_v1.0.chr01	566	VITMroCarlos_v1.3.g11288|VITMroCarlos_v1.3.g23180*	evm.model.chr1.754|evm.model.chr18.3810*	VITMroTrayshed_v2.0.hap1.chr01.ver2.0.g005350	VIT_201s0011g06020.2
626	VITMroCarlos_v1.0.chr01	567	VITMroCarlos_v1.3.g11289	evm.model.chr1.755	VITMroTrayshed_v2.0.hap1.chr01.ver2.0.g005360	VIT_201s0011g06030.1
627	VITMroCarlos_v1.0.chr01	568	VITMroCarlos_v1.3.g10524	evm.model.chr1.756	VITMroTrayshed_v2.0.hap1.chr01.ver2.0.g005370	VIT_201s0011g06040.1
628	VITMroCarlos_v1.0.chr01	569	VITMroCarlos_v1.3.g11290	evm.model.chr1.757	VITMroTrayshed_v2.0.hap1.chr01.ver2.0.g005380	VIT_201s0011g06050.4
629	VITMroCarlos_v1.0.chr01	570	VITMroCarlos_v1.3.g11291	evm.model.chr1.758	VITMroTrayshed_v2.0.hap1.chr01.ver2.0.g005390	VIT_201s0011g06060.1
630	VITMroCarlos_v1.0.chr01	571	VITMroCarlos_v1.3.g11292	evm.model.chr1.759	VITMroTrayshed_v2.0.hap1.chr01.ver2.0.g005400	VIT_201s0011g06070.1
631	VITMroCarlos_v1.0.chr01	572	VITMroCarlos_v1.3.g11293	evm.model.chr1.760	VITMroTrayshed_v2.0.hap1.chr01.ver2.0.g005410|VITMroTrayshed_v2.0.hap1.chr19.ver2.0.g245770*	VIT_201s0011g06080.1
632	VITMroCarlos_v1.0.chr01	573	VITMroCarlos_v1.3.g10525	evm.model.chr1.761	VITMroTrayshed_v2.0.hap1.chr01.ver2.0.g005420
633	VITMroCarlos_v1.0.chr01	574	VITMroCarlos_v1.3.g11294	evm.model.chr1.762	VITMroTrayshed_v2.0.hap1.chr01.ver2.0.g005430	VIT_201s0011g06090.1|VIT_210s0003g02520.1*|VIT_213s0067g02760.1*
634	VITMroCarlos_v1.0.chr01	575	VITMroCarlos_v1.3.g11295		VITMroTrayshed_v2.0.hap1.chr03.ver2.0.g034850*
635	VITMroCarlos_v1.0.chr01	575.333				VIT_201s0011g06120.1
636	VITMroCarlos_v1.0.chr01	576	VITMroCarlos_v1.3.g11296		VITMroTrayshed_v2.0.hap1.chr12.ver2.0.g157920*
637	VITMroCarlos_v1.0.chr01	577	VITMroCarlos_v1.3.g10527	evm.model.chr1.763	VITMroTrayshed_v2.0.hap1.chr01.ver2.0.g005440	VIT_201s0011g06130.2
638	VITMroCarlos_v1.0.chr01	578	VITMroCarlos_v1.3.g10526|VITMroCarlos_v1.3.g16829*|VITMroCarlos_v1.3.g10040*|VITMroCarlos_v1.3.g10219*|VITMroCarlos_v1.3.g23076*	evm.model.chr12.2229*|evm.model.chr13.2091*|evm.model.chr4.2652*	VITMroTrayshed_v2.0.hap1.chr04.ver2.0.g049350*|VITMroTrayshed_v2.0.hap1.chr13.ver2.0.g169640*|VITMroTrayshed_v2.0.hap1.chr13.ver2.0.g172170*|VITMroTrayshed_v2.0.hap1.chr16.ver2.0.g194430*
639	VITMroCarlos_v1.0.chr01	579	VITMroCarlos_v1.3.g11297	evm.model.chr1.765	VITMroTrayshed_v2.0.hap1.chr01.ver2.0.g005450	VIT_201s0011g06140.1
640	VITMroCarlos_v1.0.chr01	580	VITMroCarlos_v1.3.g11298	evm.model.chr1.767	VITMroTrayshed_v2.0.hap1.chr01.ver2.0.g005460	VIT_201s0011g06150.1
641	VITMroCarlos_v1.0.chr01	581	VITMroCarlos_v1.3.g11299|VITMroCarlos_v1.3.g19078*	evm.model.chr1.768|evm.model.chr15.963*	VITMroTrayshed_v2.0.hap1.chr01.ver2.0.g005470	VIT_201s0011g06165.1
642	VITMroCarlos_v1.0.chr01	582	VITMroCarlos_v1.3.g11300		VITMroTrayshed_v2.0.hap1.chr01.ver2.0.g005480|VITMroTrayshed_v2.0.hap1.chr12.ver2.0.g154120*	VIT_201s0011g06180.2|VIT_207s0005g04330.1*
643	VITMroCarlos_v1.0.chr01	583	VITMroCarlos_v1.3.g10528		VITMroTrayshed_v2.0.hap1.chr09.ver2.0.g117770*
644	VITMroCarlos_v1.0.chr01	583	VITMroCarlos_v1.3.g21188*		VITMroTrayshed_v2.0.hap1.chr01.ver2.0.g005490
645	VITMroCarlos_v1.0.chr01	584	VITMroCarlos_v1.3.g11301	evm.model.chr1.772|evm.model.chr19.925*|evm.model.chr19.938*|evm.model.chr9.292*|evm.model.chr9.294*|evm.model.chr9.295*	VITMroTrayshed_v2.0.hap1.chr01.ver2.0.g005500	VIT_201s0011g06190.1|VIT_207s0005g04660.1*|VIT_207s0005g04670.1*|VIT_207s0005g04680.1*
646	VITMroCarlos_v1.0.chr01	585	VITMroCarlos_v1.3.g10529	evm.model.chr1.774	VITMroTrayshed_v2.0.hap1.chr01.ver2.0.g005510	VIT_201s0011g06200.1|VIT_210s0092g00580.1*|VIT_202s0033g00690.1*
647	VITMroCarlos_v1.0.chr01	586	VITMroCarlos_v1.3.g10530	evm.model.chr1.775	VITMroTrayshed_v2.0.hap1.chr01.ver2.0.g005520	VIT_201s0011g06210.1
648	VITMroCarlos_v1.0.chr01	587	VITMroCarlos_v1.3.g11302	evm.model.chr1.776	VITMroTrayshed_v2.0.hap1.chr01.ver2.0.g005530	VIT_201s0011g06220.1
649	VITMroCarlos_v1.0.chr01	588	VITMroCarlos_v1.3.g11303	evm.model.chr1.777		VIT_201s0011g06230.1
650	VITMroCarlos_v1.0.chr01	589	VITMroCarlos_v1.3.g11304	evm.model.chr1.779	VITMroTrayshed_v2.0.hap1.chr01.ver2.0.g005540	VIT_201s0011g06240.1
651	VITMroCarlos_v1.0.chr01	590	VITMroCarlos_v1.3.g10531	evm.model.chr1.782	VITMroTrayshed_v2.0.hap1.chr01.ver2.0.g005550	VIT_201s0011g06250.2
652	VITMroCarlos_v1.0.chr01	591	VITMroCarlos_v1.3.g11305	evm.model.chr1.783	VITMroTrayshed_v2.0.hap1.chr01.ver2.0.g005560	VIT_201s0011g06260.2
653	VITMroCarlos_v1.0.chr01	592	VITMroCarlos_v1.3.g10532	evm.model.chr15.151*	VITMroTrayshed_v2.0.hap1.chr15.ver2.0.g185120*|VITMroTrayshed_v2.0.hap1.chr15.ver2.0.g185130*	VIT_206s0004g06850.1*
654	VITMroCarlos_v1.0.chr01	593	VITMroCarlos_v1.3.g10533	evm.model.chr1.786	VITMroTrayshed_v2.0.hap1.chr01.ver2.0.g005570	VIT_201s0011g06270.1
655	VITMroCarlos_v1.0.chr01	593.5		evm.model.chr1.787|evm.model.chr1.787	VITMroTrayshed_v2.0.hap1.chr01.ver2.0.g005580|VITMroTrayshed_v2.0.hap1.chr01.ver2.0.g005580	VIT_201s0011g06280.1|VIT_217s0000g08740.1*|VIT_217s0000g08740.1*|VIT_217s0000g08740.1*|VIT_205s0094g00670.1*|VIT_205s0094g00670.1*|VIT_205s0094g00670.1*
656	VITMroCarlos_v1.0.chr01	594	VITMroCarlos_v1.3.g11306	evm.model.chr1.788	VITMroTrayshed_v2.0.hap1.chr01.ver2.0.g005590	VIT_201s0011g06290.2
657	VITMroCarlos_v1.0.chr01	595	VITMroCarlos_v1.3.g11307	evm.model.chr1.789|evm.model.chr15.1247*	VITMroTrayshed_v2.0.hap1.chr01.ver2.0.g005600|VITMroTrayshed_v2.0.hap1.chr09.ver2.0.g116500*	VIT_201s0011g06300.2
658	VITMroCarlos_v1.0.chr01	596	VITMroCarlos_v1.3.g10534	evm.model.chr1.790	VITMroTrayshed_v2.0.hap1.chr01.ver2.0.g005610	VIT_201s0011g06310.2
659	VITMroCarlos_v1.0.chr01	597	VITMroCarlos_v1.3.g10535	evm.model.chr1.791	VITMroTrayshed_v2.0.hap1.chr01.ver2.0.g005620	VIT_201s0011g06320.1
660	VITMroCarlos_v1.0.chr01	598	VITMroCarlos_v1.3.g10536	evm.model.chr1.792	VITMroTrayshed_v2.0.hap1.chr01.ver2.0.g005630	VIT_201s0011g06330.1
661	VITMroCarlos_v1.0.chr01	599	VITMroCarlos_v1.3.g10537	evm.model.chr1.793	VITMroTrayshed_v2.0.hap1.chr01.ver2.0.g005640	VIT_201s0011g06340.2
662	VITMroCarlos_v1.0.chr01	600	VITMroCarlos_v1.3.g11308	evm.model.chr1.794	VITMroTrayshed_v2.0.hap1.chr01.ver2.0.g005650	VIT_201s0011g06360.1|VIT_201s0011g06350.1+
663	VITMroCarlos_v1.0.chr01	601	VITMroCarlos_v1.3.g10538	evm.model.chr1.796	VITMroTrayshed_v2.0.hap1.chr01.ver2.0.g005660	VIT_201s0011g06370.1
664	VITMroCarlos_v1.0.chr01	602	VITMroCarlos_v1.3.g11309	evm.model.chr1.797	VITMroTrayshed_v2.0.hap1.chr01.ver2.0.g005670	VIT_201s0011g06380.2
665	VITMroCarlos_v1.0.chr01	603	VITMroCarlos_v1.3.g10539	evm.model.chr1.798	VITMroTrayshed_v2.0.hap1.chr01.ver2.0.g005680	VIT_201s0011g06390.1
666	VITMroCarlos_v1.0.chr01	604	VITMroCarlos_v1.3.g10540	evm.model.chr1.801	VITMroTrayshed_v2.0.hap1.chr01.ver2.0.g005690	VIT_201s0011g06400.2
667	VITMroCarlos_v1.0.chr01	605	VITMroCarlos_v1.3.g11310	evm.model.chr1.802|evm.model.chr1.1055*	VITMroTrayshed_v2.0.hap1.chr01.ver2.0.g005700	VIT_201s0011g06405.1
668	VITMroCarlos_v1.0.chr01	606	VITMroCarlos_v1.3.g11311	evm.model.chr1.804	VITMroTrayshed_v2.0.hap1.chr01.ver2.0.g005710	VIT_201s0011g06410.1
669	VITMroCarlos_v1.0.chr01	608	VITMroCarlos_v1.3.g11313|VITMroCarlos_v1.3.g11312+	evm.model.chr1.809|evm.model.chr1.806+|evm.model.chr1.808+	VITMroTrayshed_v2.0.hap1.chr01.ver2.0.g005730|VITMroTrayshed_v2.0.hap1.chr01.ver2.0.g005720+	VIT_201s0011g06440.1|VIT_201s0011g06430.1+
670	VITMroCarlos_v1.0.chr01	609.5	VITMroCarlos_v1.3.g26723*	evm.model.chr1.810	VITMroTrayshed_v2.0.hap1.chr05.ver2.0.g059490*|VITMroTrayshed_v2.0.hap1.chr09.ver2.0.g114420*	VIT_205s0020g04110.2*
671	VITMroCarlos_v1.0.chr01	609.5	VITMroCarlos_v1.3.g00575*|VITMroCarlos_v1.3.g19009*|VITMroCarlos_v1.3.g27751*			VIT_201s0011g06445.1
672	VITMroCarlos_v1.0.chr01	611	VITMroCarlos_v1.3.g11316|VITMroCarlos_v1.3.g11314+|VITMroCarlos_v1.3.g11315+	evm.model.chr1.813|evm.model.chr1.811+	VITMroTrayshed_v2.0.hap1.chr01.ver2.0.g005740	VIT_201s0011g06460.2|VIT_201s0011g06450.1+
673	VITMroCarlos_v1.0.chr01	612.5		evm.model.chr1.818|evm.model.chr1.812+|evm.model.chr1.817+
674	VITMroCarlos_v1.0.chr01	613	VITMroCarlos_v1.3.g11318|VITMroCarlos_v1.3.g11317+	evm.model.chr10.2262*|evm.model.chr20.1361*	VITMroTrayshed_v2.0.hap1.chr01.ver2.0.g005760|VITMroTrayshed_v2.0.hap1.chr01.ver2.0.g005750+	VIT_201s0011g06470.1
675	VITMroCarlos_v1.0.chr01	613.5				VIT_201s0011g06480.1
676	VITMroCarlos_v1.0.chr01	614	VITMroCarlos_v1.3.g11319	evm.model.chr1.821|evm.model.chr1.814+|evm.model.chr1.816+|evm.model.chr1.819+	VITMroTrayshed_v2.0.hap1.chr01.ver2.0.g005770	VIT_201s0011g06490.1
677	VITMroCarlos_v1.0.chr01	615	VITMroCarlos_v1.3.g10541	evm.model.chr1.822	VITMroTrayshed_v2.0.hap1.chr01.ver2.0.g005780	VIT_201s0011g06500.1
678	VITMroCarlos_v1.0.chr01	618	VITMroCarlos_v1.3.g10544|VITMroCarlos_v1.3.g10542+|VITMroCarlos_v1.3.g10543+	evm.model.chr1.825|evm.model.chr1.823+|evm.model.chr1.824+	VITMroTrayshed_v2.0.hap1.chr01.ver2.0.g005810|VITMroTrayshed_v2.0.hap1.chr01.ver2.0.g005790+|VITMroTrayshed_v2.0.hap1.chr01.ver2.0.g005800+	VIT_201s0011g06520.1|VIT_201s0011g06510.1+
679	VITMroCarlos_v1.0.chr01	618.5		evm.model.chr1.827|evm.model.chr1.712+		VIT_209s0018g00330.1*
680	VITMroCarlos_v1.0.chr01	618.5				VIT_201s0011g06530.1
681	VITMroCarlos_v1.0.chr01	619	VITMroCarlos_v1.3.g10545	evm.model.chr1.829	VITMroTrayshed_v2.0.hap1.chr01.ver2.0.g005820	VIT_201s0011g06540.2
682	VITMroCarlos_v1.0.chr01	620	VITMroCarlos_v1.3.g11320		VITMroTrayshed_v2.0.hap1.chr12.ver2.0.g154060*
683	VITMroCarlos_v1.0.chr01	620		evm.model.chr1.830|evm.model.chr1.830	VITMroTrayshed_v2.0.hap1.chr01.ver2.0.g005830|VITMroTrayshed_v2.0.hap1.chr01.ver2.0.g005830|VITMroTrayshed_v2.0.hap1.chr08.ver2.0.g097060*|VITMroTrayshed_v2.0.hap1.chr08.ver2.0.g097060*|VITMroTrayshed_v2.0.hap1.chr08.ver2.0.g097060*	VIT_201s0011g06550.1
684	VITMroCarlos_v1.0.chr01	620.333	VITMroCarlos_v1.3.g21115*|VITMroCarlos_v1.3.g12207*|VITMroCarlos_v1.3.g10114*|VITMroCarlos_v1.3.g09247*|VITMroCarlos_v1.3.g19108*		VITMroTrayshed_v2.0.hap1.chr01.ver2.0.g005840
685	VITMroCarlos_v1.0.chr01	621	VITMroCarlos_v1.3.g11321	evm.model.chr1.831	VITMroTrayshed_v2.0.hap1.chr01.ver2.0.g005850	VIT_201s0011g06560.5|VIT_217s0000g10435.1*|VIT_217s0000g10445.1*
686	VITMroCarlos_v1.0.chr01	621.5				VIT_201s0011g06565.1
687	VITMroCarlos_v1.0.chr01	622	VITMroCarlos_v1.3.g10546	evm.model.chr1.834		VIT_201s0011g06570.1
688	VITMroCarlos_v1.0.chr01	622			VITMroTrayshed_v2.0.hap1.chr01.ver2.0.g005860
689	VITMroCarlos_v1.0.chr01	623	VITMroCarlos_v1.3.g11322	evm.model.chr1.836	VITMroTrayshed_v2.0.hap1.chr01.ver2.0.g005870	VIT_201s0011g06580.2
690	VITMroCarlos_v1.0.chr01	624	VITMroCarlos_v1.3.g11323	evm.model.chr1.837	VITMroTrayshed_v2.0.hap1.chr01.ver2.0.g005880	VIT_201s0011g06590.1
691	VITMroCarlos_v1.0.chr01	625	VITMroCarlos_v1.3.g11324	evm.model.chr1.838	VITMroTrayshed_v2.0.hap1.chr01.ver2.0.g005890	VIT_201s0011g06600.1
692	VITMroCarlos_v1.0.chr01	626	VITMroCarlos_v1.3.g11325		VITMroTrayshed_v2.0.hap1.chr01.ver2.0.g005900	VIT_201s0011g06610.1
693	VITMroCarlos_v1.0.chr01	627	VITMroCarlos_v1.3.g11326		VITMroTrayshed_v2.0.hap1.chr01.ver2.0.g005910	VIT_213s0106g00343.1*|VIT_218s0075g00840.1*|VIT_219s0027g01145.1*|VIT_202s0109g00180.1*|VIT_209s0002g06220.1*
694	VITMroCarlos_v1.0.chr01	627.333		evm.model.chr1.839		VIT_201s0127g00570.1*
695	VITMroCarlos_v1.0.chr01	628	VITMroCarlos_v1.3.g11327		VITMroTrayshed_v2.0.hap1.chr01.ver2.0.g005920	VIT_215s0046g00845.1*|VIT_216s0013g01196.1*|VIT_219s0027g00016.1*
696	VITMroCarlos_v1.0.chr01	629	VITMroCarlos_v1.3.g11328	evm.model.chr1.842	VITMroTrayshed_v2.0.hap1.chr01.ver2.0.g005930
697	VITMroCarlos_v1.0.chr01	630	VITMroCarlos_v1.3.g10547		VITMroTrayshed_v2.0.hap1.chr01.ver2.0.g005940	VIT_201s0011g06620.1
698	VITMroCarlos_v1.0.chr01	631	VITMroCarlos_v1.3.g11329		VITMroTrayshed_v2.0.hap1.chr04.ver2.0.g053590*
699	VITMroCarlos_v1.0.chr01	632	VITMroCarlos_v1.3.g10548|VITMroCarlos_v1.3.g19273*	evm.model.chr1.845|evm.model.chr15.1600*	VITMroTrayshed_v2.0.hap1.chr01.ver2.0.g005950	VIT_201s0011g06630.3
700	VITMroCarlos_v1.0.chr01	633	VITMroCarlos_v1.3.g11330|VITMroCarlos_v1.3.g17691*|VITMroCarlos_v1.3.g17690*|VITMroCarlos_v1.3.g16231*|VITMroCarlos_v1.3.g16232*	evm.model.chr1.846|evm.model.chr16.2350*|evm.model.chr16.2353*|evm.model.chr16.2379*|evm.model.chr16.2381*	VITMroTrayshed_v2.0.hap1.chr01.ver2.0.g005960|VITMroTrayshed_v2.0.hap1.chr16.ver2.0.g205980*|VITMroTrayshed_v2.0.hap1.chr16.ver2.0.g206000*|VITMroTrayshed_v2.0.hap1.chr16.ver2.0.g206210*|VITMroTrayshed_v2.0.hap1.chr16.ver2.0.g206220*	VIT_201s0011g06640.1
701	VITMroCarlos_v1.0.chr01	634	VITMroCarlos_v1.3.g11331	evm.model.chr1.847	VITMroTrayshed_v2.0.hap1.chr01.ver2.0.g005970	VIT_201s0011g06650.1
702	VITMroCarlos_v1.0.chr01	634.5	VITMroCarlos_v1.3.g18328*|VITMroCarlos_v1.3.g26944*	evm.model.chr1.852	VITMroTrayshed_v2.0.hap1.chr18.ver2.0.g229240*
703	VITMroCarlos_v1.0.chr01	634.5				VIT_201s0011g06670.1
704	VITMroCarlos_v1.0.chr01	635	VITMroCarlos_v1.3.g10549|VITMroCarlos_v1.3.g00271*|VITMroCarlos_v1.3.g00273*	evm.model.chr1.853|evm.model.chr12.652*|evm.model.chr12.653*|evm.model.chr12.656*	VITMroTrayshed_v2.0.hap1.chr01.ver2.0.g005980|VITMroTrayshed_v2.0.hap1.chr12.ver2.0.g150500*	VIT_201s0137g00010.1
705	VITMroCarlos_v1.0.chr01	635.5				VIT_201s0137g00020.1
706	VITMroCarlos_v1.0.chr01	636	VITMroCarlos_v1.3.g10550	evm.model.chr1.854	VITMroTrayshed_v2.0.hap1.chr01.ver2.0.g005990	VIT_201s0137g00030.1
707	VITMroCarlos_v1.0.chr01	636.5				VIT_201s0137g00040.2|VIT_216s0022g00380.1*
708	VITMroCarlos_v1.0.chr01	637	VITMroCarlos_v1.3.g10551	evm.model.chr1.856	VITMroTrayshed_v2.0.hap1.chr01.ver2.0.g006000	VIT_201s0137g00050.1
709	VITMroCarlos_v1.0.chr01	638	VITMroCarlos_v1.3.g11332	evm.model.chr1.857	VITMroTrayshed_v2.0.hap1.chr01.ver2.0.g006010	VIT_201s0137g00060.2
710	VITMroCarlos_v1.0.chr01	639	VITMroCarlos_v1.3.g10552	evm.model.chr1.858	VITMroTrayshed_v2.0.hap1.chr01.ver2.0.g006020	VIT_201s0137g00070.1
711	VITMroCarlos_v1.0.chr01	640	VITMroCarlos_v1.3.g11333	evm.model.chr1.860|evm.model.chr1.859+|evm.model.chr5.2132*		VIT_201s0137g00080.1
712	VITMroCarlos_v1.0.chr01	640.75				VIT_201s0137g00090.1
713	VITMroCarlos_v1.0.chr01	641	VITMroCarlos_v1.3.g10553	evm.model.chr1.861	VITMroTrayshed_v2.0.hap1.chr01.ver2.0.g006030	VIT_207s0005g00440.1*
714	VITMroCarlos_v1.0.chr01	641.5	VITMroCarlos_v1.3.g19766*	evm.model.chr3.814*	VITMroTrayshed_v2.0.hap1.chr03.ver2.0.g032560*	VIT_201s0137g00100.1
715	VITMroCarlos_v1.0.chr01	642	VITMroCarlos_v1.3.g10554		VITMroTrayshed_v2.0.hap1.chr01.ver2.0.g006040
716	VITMroCarlos_v1.0.chr01	642.25			VITMroTrayshed_v2.0.hap1.chr02.ver2.0.g024670*	VIT_201s0137g00110.1
717	VITMroCarlos_v1.0.chr01	643	VITMroCarlos_v1.3.g10555	evm.model.chr1.865|evm.model.chr1.864+|evm.model.chr20.139*	VITMroTrayshed_v2.0.hap1.chr01.ver2.0.g006050	VIT_201s0137g00170.1|VIT_201s0137g00130.1+|VIT_201s0137g00160.1+
718	VITMroCarlos_v1.0.chr01	644	VITMroCarlos_v1.3.g10556	evm.model.chr1.867	VITMroTrayshed_v2.0.hap1.chr01.ver2.0.g006060	VIT_201s0137g00180.1
719	VITMroCarlos_v1.0.chr01	645	VITMroCarlos_v1.3.g10557	evm.model.chr1.868	VITMroTrayshed_v2.0.hap1.chr01.ver2.0.g006070	VIT_201s0137g00190.4
720	VITMroCarlos_v1.0.chr01	646	VITMroCarlos_v1.3.g11334	evm.model.chr1.869	VITMroTrayshed_v2.0.hap1.chr01.ver2.0.g006080	VIT_201s0137g00200.1
721	VITMroCarlos_v1.0.chr01	647	VITMroCarlos_v1.3.g11335	evm.model.chr1.870	VITMroTrayshed_v2.0.hap1.chr01.ver2.0.g006090	VIT_201s0137g00210.1
722	VITMroCarlos_v1.0.chr01	648	VITMroCarlos_v1.3.g10558	evm.model.chr1.871	VITMroTrayshed_v2.0.hap1.chr01.ver2.0.g006100	VIT_201s0137g00220.1
723	VITMroCarlos_v1.0.chr01	649	VITMroCarlos_v1.3.g10559	evm.model.chr1.873	VITMroTrayshed_v2.0.hap1.chr01.ver2.0.g006110	VIT_201s0137g00230.2
724	VITMroCarlos_v1.0.chr01	650	VITMroCarlos_v1.3.g10560			VIT_218s0041g01550.1*
725	VITMroCarlos_v1.0.chr01	650		evm.model.chr1.875|evm.model.chr1.875	VITMroTrayshed_v2.0.hap1.chr01.ver2.0.g006120|VITMroTrayshed_v2.0.hap1.chr01.ver2.0.g006120|VITMroTrayshed_v2.0.hap1.chr16.ver2.0.g195880*|VITMroTrayshed_v2.0.hap1.chr16.ver2.0.g195880*|VITMroTrayshed_v2.0.hap1.chr16.ver2.0.g195880*	VIT_201s0137g00240.1
726	VITMroCarlos_v1.0.chr01	651	VITMroCarlos_v1.3.g11336	evm.model.chr1.877	VITMroTrayshed_v2.0.hap1.chr01.ver2.0.g006130	VIT_201s0137g00250.1|VIT_208s0040g01690.1*
727	VITMroCarlos_v1.0.chr01	651.5				VIT_201s0137g00260.1
728	VITMroCarlos_v1.0.chr01	652	VITMroCarlos_v1.3.g11337	evm.model.chr1.878	VITMroTrayshed_v2.0.hap1.chr01.ver2.0.g006140	VIT_201s0137g00270.1
729	VITMroCarlos_v1.0.chr01	653	VITMroCarlos_v1.3.g11338	evm.model.chr1.880	VITMroTrayshed_v2.0.hap1.chr01.ver2.0.g006150	VIT_201s0137g00280.6
730	VITMroCarlos_v1.0.chr01	654	VITMroCarlos_v1.3.g11339	evm.model.chr5.1314*	VITMroTrayshed_v2.0.hap1.chr14.ver2.0.g177040*	VIT_205s0077g02365.1*
731	VITMroCarlos_v1.0.chr01	655	VITMroCarlos_v1.3.g10561	evm.model.chr1.881	VITMroTrayshed_v2.0.hap1.chr01.ver2.0.g006160	VIT_201s0137g00290.2
732	VITMroCarlos_v1.0.chr01	656	VITMroCarlos_v1.3.g11340	evm.model.chr1.882	VITMroTrayshed_v2.0.hap1.chr01.ver2.0.g006170	VIT_201s0137g00300.1
733	VITMroCarlos_v1.0.chr01	656.5		evm.model.chr1.883|evm.model.chr1.883	VITMroTrayshed_v2.0.hap1.chr01.ver2.0.g006180|VITMroTrayshed_v2.0.hap1.chr01.ver2.0.g006180	VIT_201s0137g00310.1
734	VITMroCarlos_v1.0.chr01	657	VITMroCarlos_v1.3.g10562|VITMroCarlos_v1.3.g04026*|VITMroCarlos_v1.3.g04027*	evm.model.chr1.884|evm.model.chr13.1088*	VITMroTrayshed_v2.0.hap1.chr01.ver2.0.g006190|VITMroTrayshed_v2.0.hap1.chr11.ver2.0.g142120*|VITMroTrayshed_v2.0.hap1.chr11.ver2.0.g142140*|VITMroTrayshed_v2.0.hap1.chr13.ver2.0.g165740*	VIT_201s0137g00320.1
735	VITMroCarlos_v1.0.chr01	658	VITMroCarlos_v1.3.g11341|VITMroCarlos_v1.3.g27302*	evm.model.chr1.885|evm.model.chr17.238*	VITMroTrayshed_v2.0.hap1.chr01.ver2.0.g006200|VITMroTrayshed_v2.0.hap1.chr17.ver2.0.g208480*	VIT_201s0137g00330.1
736	VITMroCarlos_v1.0.chr01	659	VITMroCarlos_v1.3.g11342		VITMroTrayshed_v2.0.hap1.chr01.ver2.0.g006210	VIT_201s0137g00340.1
737	VITMroCarlos_v1.0.chr01	660	VITMroCarlos_v1.3.g10563		VITMroTrayshed_v2.0.hap1.chr01.ver2.0.g006220|VITMroTrayshed_v2.0.hap1.chr17.ver2.0.g216330*	VIT_214s0066g02313.1*
738	VITMroCarlos_v1.0.chr01	661	VITMroCarlos_v1.3.g10564	evm.model.chr1.888|evm.model.chr18.3534*|evm.model.chr18.3645*	VITMroTrayshed_v2.0.hap1.chr01.ver2.0.g006230|VITMroTrayshed_v2.0.hap1.chr18.ver2.0.g234380*|VITMroTrayshed_v2.0.hap1.chr18.ver2.0.g235860*|VITMroTrayshed_v2.0.hap1.chr18.ver2.0.g235960*	VIT_201s0137g00350.1
739	VITMroCarlos_v1.0.chr01	662	VITMroCarlos_v1.3.g10565|VITMroCarlos_v1.3.g03732*	evm.model.chr1.889|evm.model.chr11.192*	VITMroTrayshed_v2.0.hap1.chr01.ver2.0.g006240|VITMroTrayshed_v2.0.hap1.chr11.ver2.0.g136140*	VIT_201s0137g00360.1
740	VITMroCarlos_v1.0.chr01	663	VITMroCarlos_v1.3.g11343	evm.model.chr1.891	VITMroTrayshed_v2.0.hap1.chr01.ver2.0.g006250	VIT_201s0137g00370.1
741	VITMroCarlos_v1.0.chr01	664	VITMroCarlos_v1.3.g11344	evm.model.chr1.892	VITMroTrayshed_v2.0.hap1.chr01.ver2.0.g006260	VIT_201s0137g00380.1
742	VITMroCarlos_v1.0.chr01	665	VITMroCarlos_v1.3.g11345	evm.model.chr1.893	VITMroTrayshed_v2.0.hap1.chr01.ver2.0.g006270	VIT_201s0137g00390.1
743	VITMroCarlos_v1.0.chr01	665.5			VITMroTrayshed_v2.0.hap1.chr01.ver2.0.g006280	VIT_205s0165g00311.1*
744	VITMroCarlos_v1.0.chr01	666	VITMroCarlos_v1.3.g11346	evm.model.chr1.895	VITMroTrayshed_v2.0.hap1.chr01.ver2.0.g006290	VIT_201s0137g00400.1
745	VITMroCarlos_v1.0.chr01	667	VITMroCarlos_v1.3.g10566	evm.model.chr1.896		VIT_201s0137g00410.1
746	VITMroCarlos_v1.0.chr01	667			VITMroTrayshed_v2.0.hap1.chr01.ver2.0.g006300
747	VITMroCarlos_v1.0.chr01	667.5		evm.model.chr1.897|evm.model.chr1.897		VIT_201s0137g00420.1
748	VITMroCarlos_v1.0.chr01	668	VITMroCarlos_v1.3.g11347	evm.model.chr1.898	VITMroTrayshed_v2.0.hap1.chr01.ver2.0.g006310	VIT_201s0137g00430.1|VIT_203s0063g00040.1*
749	VITMroCarlos_v1.0.chr01	668.5		evm.model.chr1.899|evm.model.chr1.899	VITMroTrayshed_v2.0.hap1.chr01.ver2.0.g006320|VITMroTrayshed_v2.0.hap1.chr01.ver2.0.g006320	VIT_201s0137g00440.1
750	VITMroCarlos_v1.0.chr01	669	VITMroCarlos_v1.3.g11348	evm.model.chr1.900	VITMroTrayshed_v2.0.hap1.chr01.ver2.0.g006330	VIT_201s0137g00460.1
751	VITMroCarlos_v1.0.chr01	669.5	VITMroCarlos_v1.3.g26238*	evm.model.chr5.1872*	VITMroTrayshed_v2.0.hap1.chr05.ver2.0.g064540*	VIT_201s0137g00470.1
752	VITMroCarlos_v1.0.chr01	670	VITMroCarlos_v1.3.g11349		VITMroTrayshed_v2.0.hap1.chr01.ver2.0.g006350	VIT_208s0058g00420.1*
753	VITMroCarlos_v1.0.chr01	670		evm.model.chr5.1871*		VIT_201s0137g00480.1
754	VITMroCarlos_v1.0.chr01	670.5				VIT_201s0137g00490.1
755	VITMroCarlos_v1.0.chr01	671	VITMroCarlos_v1.3.g10567	evm.model.chr1.904	VITMroTrayshed_v2.0.hap1.chr01.ver2.0.g006340	VIT_201s0137g00500.1
756	VITMroCarlos_v1.0.chr01	671.714			VITMroTrayshed_v2.0.hap1.chr01.ver2.0.g006360
757	VITMroCarlos_v1.0.chr01	672	VITMroCarlos_v1.3.g11350	evm.model.chr1.911|evm.model.chr1.1880*	VITMroTrayshed_v2.0.hap1.chr01.ver2.0.g006410
758	VITMroCarlos_v1.0.chr01	672.429			VITMroTrayshed_v2.0.hap1.chr01.ver2.0.g006370
759	VITMroCarlos_v1.0.chr01	673	VITMroCarlos_v1.3.g11351	evm.model.chr1.908	VITMroTrayshed_v2.0.hap1.chr01.ver2.0.g006390	VIT_201s0137g00510.1
760	VITMroCarlos_v1.0.chr01	673		evm.model.chr1.909		VIT_210s0003g05600.1*|VIT_214s0006g00840.1*|VIT_217s0053g00450.1*|VIT_218s0001g06770.1*
761	VITMroCarlos_v1.0.chr01	673.143	VITMroCarlos_v1.3.g21483*		VITMroTrayshed_v2.0.hap1.chr01.ver2.0.g006380	VIT_207s0197g00180.1*
762	VITMroCarlos_v1.0.chr01	674	VITMroCarlos_v1.3.g22626*	evm.model.chr17.1264*	VITMroTrayshed_v2.0.hap1.chr18.ver2.0.g226300*	VIT_201s0137g00530.1
763	VITMroCarlos_v1.0.chr01	675	VITMroCarlos_v1.3.g11353|VITMroCarlos_v1.3.g11352+	evm.model.chr1.914	VITMroTrayshed_v2.0.hap1.chr01.ver2.0.g006430|VITMroTrayshed_v2.0.hap1.chr01.ver2.0.g006400+|VITMroTrayshed_v2.0.hap1.chr01.ver2.0.g006420+	VIT_201s0137g00560.1|VIT_201s0137g00520.1+|VIT_201s0137g00540.1+|VIT_201s0137g00550.1+
764	VITMroCarlos_v1.0.chr01	676	VITMroCarlos_v1.3.g10568	evm.model.chr1.915	VITMroTrayshed_v2.0.hap1.chr01.ver2.0.g006440	VIT_201s0137g00580.3|VIT_201s0137g00545.1+
765	VITMroCarlos_v1.0.chr01	677	VITMroCarlos_v1.3.g11354	evm.model.chr1.916	VITMroTrayshed_v2.0.hap1.chr01.ver2.0.g006450	VIT_201s0137g00585.1
766	VITMroCarlos_v1.0.chr01	678	VITMroCarlos_v1.3.g11355	evm.model.chr1.919	VITMroTrayshed_v2.0.hap1.chr01.ver2.0.g006460	VIT_201s0137g00590.1
767	VITMroCarlos_v1.0.chr01	679	VITMroCarlos_v1.3.g10569	evm.model.chr1.921	VITMroTrayshed_v2.0.hap1.chr01.ver2.0.g006470	VIT_201s0137g00600.2
768	VITMroCarlos_v1.0.chr01	680	VITMroCarlos_v1.3.g11356	evm.model.chr1.922|evm.model.chr16.1177*	VITMroTrayshed_v2.0.hap1.chr01.ver2.0.g006480	VIT_201s0137g00610.2
769	VITMroCarlos_v1.0.chr01	681	VITMroCarlos_v1.3.g11357	evm.model.chr1.923	VITMroTrayshed_v2.0.hap1.chr01.ver2.0.g006490	VIT_207s0185g00140.1*
770	VITMroCarlos_v1.0.chr01	682	VITMroCarlos_v1.3.g10570	evm.model.chr1.924	VITMroTrayshed_v2.0.hap1.chr01.ver2.0.g006500	VIT_201s0137g00620.1
771	VITMroCarlos_v1.0.chr01	683	VITMroCarlos_v1.3.g10571	evm.model.chr1.925	VITMroTrayshed_v2.0.hap1.chr01.ver2.0.g006510	VIT_201s0137g00630.1
772	VITMroCarlos_v1.0.chr01	684	VITMroCarlos_v1.3.g10572		VITMroTrayshed_v2.0.hap1.chr01.ver2.0.g006520|VITMroTrayshed_v2.0.hap1.chr14.ver2.0.g182810*	VIT_201s0137g00640.2
773	VITMroCarlos_v1.0.chr01	685	VITMroCarlos_v1.3.g10573	evm.model.chr1.927	VITMroTrayshed_v2.0.hap1.chr01.ver2.0.g006530|VITMroTrayshed_v2.0.hap1.chr14.ver2.0.g182800*	VIT_201s0137g00650.1
774	VITMroCarlos_v1.0.chr01	686	VITMroCarlos_v1.3.g11358	evm.model.chr1.928	VITMroTrayshed_v2.0.hap1.chr01.ver2.0.g006540|VITMroTrayshed_v2.0.hap1.chr14.ver2.0.g182790*	VIT_201s0137g00660.1
775	VITMroCarlos_v1.0.chr01	687	VITMroCarlos_v1.3.g10574	evm.model.chr1.929	VITMroTrayshed_v2.0.hap1.chr01.ver2.0.g006550|VITMroTrayshed_v2.0.hap1.chr14.ver2.0.g182780*	VIT_201s0137g00670.1
776	VITMroCarlos_v1.0.chr01	687.5				VIT_201s0137g00680.1
777	VITMroCarlos_v1.0.chr01	688	VITMroCarlos_v1.3.g10575	evm.model.chr1.931	VITMroTrayshed_v2.0.hap1.chr01.ver2.0.g006560	VIT_201s0137g00690.1
778	VITMroCarlos_v1.0.chr01	689	VITMroCarlos_v1.3.g10576			VIT_208s0032g00610.1*
779	VITMroCarlos_v1.0.chr01	689		evm.model.chr1.932|evm.model.chr1.932	VITMroTrayshed_v2.0.hap1.chr01.ver2.0.g006570|VITMroTrayshed_v2.0.hap1.chr01.ver2.0.g006570	VIT_201s0137g00700.1|VIT_202s0012g02450.1*|VIT_202s0012g02450.1*|VIT_202s0012g02450.1*
780	VITMroCarlos_v1.0.chr01	690	VITMroCarlos_v1.3.g10577	evm.model.chr1.933	VITMroTrayshed_v2.0.hap1.chr01.ver2.0.g006580	VIT_201s0137g00710.2
781	VITMroCarlos_v1.0.chr01	691	VITMroCarlos_v1.3.g10578	evm.model.chr1.934	VITMroTrayshed_v2.0.hap1.chr01.ver2.0.g006590	VIT_201s0137g00720.3
782	VITMroCarlos_v1.0.chr01	692	VITMroCarlos_v1.3.g10579	evm.model.chr1.935	VITMroTrayshed_v2.0.hap1.chr01.ver2.0.g006600	VIT_201s0137g00730.1
783	VITMroCarlos_v1.0.chr01	693	VITMroCarlos_v1.3.g11359	evm.model.chr1.937	VITMroTrayshed_v2.0.hap1.chr01.ver2.0.g006610	VIT_201s0137g00740.3
784	VITMroCarlos_v1.0.chr01	694	VITMroCarlos_v1.3.g11360	evm.model.chr1.938	VITMroTrayshed_v2.0.hap1.chr01.ver2.0.g006620	VIT_201s0137g00750.1
785	VITMroCarlos_v1.0.chr01	695	VITMroCarlos_v1.3.g10580	evm.model.chr1.939	VITMroTrayshed_v2.0.hap1.chr01.ver2.0.g006630	VIT_201s0137g00760.2
786	VITMroCarlos_v1.0.chr01	696	VITMroCarlos_v1.3.g10581	evm.model.chr1.940	VITMroTrayshed_v2.0.hap1.chr01.ver2.0.g006640	VIT_201s0137g00770.1
787	VITMroCarlos_v1.0.chr01	697	VITMroCarlos_v1.3.g10582	evm.model.chr1.941	VITMroTrayshed_v2.0.hap1.chr01.ver2.0.g006650	VIT_201s0137g00780.1
788	VITMroCarlos_v1.0.chr01	698	VITMroCarlos_v1.3.g10583	evm.model.chr1.943	VITMroTrayshed_v2.0.hap1.chr01.ver2.0.g006660
789	VITMroCarlos_v1.0.chr01	698		evm.model.chr1.942|evm.model.chr1.942		VIT_201s0137g00790.1|VIT_214s0083g00430.1*|VIT_214s0083g00430.1*
790	VITMroCarlos_v1.0.chr01	698.5		evm.model.chr1.944
791	VITMroCarlos_v1.0.chr01	699	VITMroCarlos_v1.3.g11361	evm.model.chr1.945	VITMroTrayshed_v2.0.hap1.chr01.ver2.0.g006670	VIT_201s0137g00810.1
792	VITMroCarlos_v1.0.chr01	700	VITMroCarlos_v1.3.g10584|VITMroCarlos_v1.3.g07760*	evm.model.chr1.948|evm.model.chr14.1712*	VITMroTrayshed_v2.0.hap1.chr01.ver2.0.g006680	VIT_201s0137g00820.1|VIT_214s0006g01990.1*
793	VITMroCarlos_v1.0.chr01	701	VITMroCarlos_v1.3.g11362	evm.model.chr1.951	VITMroTrayshed_v2.0.hap1.chr01.ver2.0.g006690
794	VITMroCarlos_v1.0.chr01	702	VITMroCarlos_v1.3.g11363	evm.model.chr1.952	VITMroTrayshed_v2.0.hap1.chr01.ver2.0.g006700
795	VITMroCarlos_v1.0.chr01	703	VITMroCarlos_v1.3.g11364|VITMroCarlos_v1.3.g05727*	evm.model.chr1.957|evm.model.chr19.844*	VITMroTrayshed_v2.0.hap1.chr01.ver2.0.g006710	VIT_219s0090g01320.1*
796	VITMroCarlos_v1.0.chr01	704	VITMroCarlos_v1.3.g10585	evm.model.chr3.2027*	VITMroTrayshed_v2.0.hap1.chr01.ver2.0.g006720
797	VITMroCarlos_v1.0.chr01	705	VITMroCarlos_v1.3.g11365|VITMroCarlos_v1.3.g10833*|VITMroCarlos_v1.3.g13729*|VITMroCarlos_v1.3.g03041*|VITMroCarlos_v1.3.g03963*|VITMroCarlos_v1.3.g12234*	evm.model.chr1.958	VITMroTrayshed_v2.0.hap1.chr01.ver2.0.g006740|VITMroTrayshed_v2.0.hap1.chr01.ver2.0.g006730+|VITMroTrayshed_v2.0.hap1.chr06.ver2.0.g077720*
798	VITMroCarlos_v1.0.chr01	705.5		evm.model.chr1.959	VITMroTrayshed_v2.0.hap1.chr01.ver2.0.g006750|VITMroTrayshed_v2.0.hap1.chr01.ver2.0.g006750
799	VITMroCarlos_v1.0.chr01	706	VITMroCarlos_v1.3.g11366|VITMroCarlos_v1.3.g09914*|VITMroCarlos_v1.3.g05407*	evm.model.chr1.960	VITMroTrayshed_v2.0.hap1.chr01.ver2.0.g006760	VIT_214s0066g00550.3*
800	VITMroCarlos_v1.0.chr01	707	VITMroCarlos_v1.3.g10586|VITMroCarlos_v1.3.g21639*|VITMroCarlos_v1.3.g09323*	evm.model.chr1.961	VITMroTrayshed_v2.0.hap1.chr01.ver2.0.g006770
801	VITMroCarlos_v1.0.chr01	708	VITMroCarlos_v1.3.g10587	evm.model.chr1.962	VITMroTrayshed_v2.0.hap1.chr01.ver2.0.g006780	VIT_214s0066g00560.1*
802	VITMroCarlos_v1.0.chr01	709	VITMroCarlos_v1.3.g10588|VITMroCarlos_v1.3.g21699*		VITMroTrayshed_v2.0.hap1.chr01.ver2.0.g006790|VITMroTrayshed_v2.0.hap1.chr06.ver2.0.g070450*	VIT_206s0004g01790.1*
803	VITMroCarlos_v1.0.chr01	710	VITMroCarlos_v1.3.g11367	evm.model.chr1.964	VITMroTrayshed_v2.0.hap1.chr01.ver2.0.g006800
804	VITMroCarlos_v1.0.chr01	711.75		evm.model.chr1.968	VITMroTrayshed_v2.0.hap1.chr01.ver2.0.g006820|VITMroTrayshed_v2.0.hap1.chr01.ver2.0.g006820
805	VITMroCarlos_v1.0.chr01	712	VITMroCarlos_v1.3.g11369|VITMroCarlos_v1.3.g11368+	evm.model.chr1.966	VITMroTrayshed_v2.0.hap1.chr01.ver2.0.g006810
806	VITMroCarlos_v1.0.chr01	713	VITMroCarlos_v1.3.g11370	evm.model.chr1.969	VITMroTrayshed_v2.0.hap1.chr01.ver2.0.g006840
807	VITMroCarlos_v1.0.chr01	714	VITMroCarlos_v1.3.g10589	evm.model.chr1.970	VITMroTrayshed_v2.0.hap1.chr01.ver2.0.g006830	VIT_217s0000g09100.2*
808	VITMroCarlos_v1.0.chr01	715	VITMroCarlos_v1.3.g11371	evm.model.chr1.971	VITMroTrayshed_v2.0.hap1.chr01.ver2.0.g006860
809	VITMroCarlos_v1.0.chr01	716	VITMroCarlos_v1.3.g11372	evm.model.chr1.972	VITMroTrayshed_v2.0.hap1.chr01.ver2.0.g006850
810	VITMroCarlos_v1.0.chr01	717	VITMroCarlos_v1.3.g11373	evm.model.chr1.974	VITMroTrayshed_v2.0.hap1.chr01.ver2.0.g006870
811	VITMroCarlos_v1.0.chr01	718	VITMroCarlos_v1.3.g11374		VITMroTrayshed_v2.0.hap1.chr01.ver2.0.g006880
812	VITMroCarlos_v1.0.chr01	719	VITMroCarlos_v1.3.g10590	evm.model.chr1.976	VITMroTrayshed_v2.0.hap1.chr01.ver2.0.g006890
813	VITMroCarlos_v1.0.chr01	720	VITMroCarlos_v1.3.g11375	evm.model.chr1.977	VITMroTrayshed_v2.0.hap1.chr01.ver2.0.g006900|VITMroTrayshed_v2.0.hap1.chr04.ver2.0.g041290*	VIT_204s0008g03280.3*
814	VITMroCarlos_v1.0.chr01	720.5		evm.model.chr1.978|evm.model.chr3.1979*|evm.model.chr3.1979*	VITMroTrayshed_v2.0.hap1.chr01.ver2.0.g006910|VITMroTrayshed_v2.0.hap1.chr01.ver2.0.g006910
815	VITMroCarlos_v1.0.chr01	721	VITMroCarlos_v1.3.g11376	evm.model.chr1.979	VITMroTrayshed_v2.0.hap1.chr01.ver2.0.g006920
816	VITMroCarlos_v1.0.chr01	721.5		evm.model.chr1.980	VITMroTrayshed_v2.0.hap1.chr01.ver2.0.g006930|VITMroTrayshed_v2.0.hap1.chr01.ver2.0.g006930
817	VITMroCarlos_v1.0.chr01	722	VITMroCarlos_v1.3.g10591	evm.model.chr1.981	VITMroTrayshed_v2.0.hap1.chr01.ver2.0.g006940
818	VITMroCarlos_v1.0.chr01	723	VITMroCarlos_v1.3.g10592	evm.model.chr1.982	VITMroTrayshed_v2.0.hap1.chr01.ver2.0.g006950
819	VITMroCarlos_v1.0.chr01	725	VITMroCarlos_v1.3.g10593		VITMroTrayshed_v2.0.hap1.chr01.ver2.0.g006970
820	VITMroCarlos_v1.0.chr01	726	VITMroCarlos_v1.3.g11378|VITMroCarlos_v1.3.g11377+	evm.model.chr1.988|evm.model.chr1.983+	VITMroTrayshed_v2.0.hap1.chr01.ver2.0.g006960
821	VITMroCarlos_v1.0.chr01	727	VITMroCarlos_v1.3.g11379	evm.model.chr1.989	VITMroTrayshed_v2.0.hap1.chr01.ver2.0.g006980
822	VITMroCarlos_v1.0.chr01	728	VITMroCarlos_v1.3.g10594	evm.model.chr1.991|evm.model.chr2.944+	VITMroTrayshed_v2.0.hap1.chr01.ver2.0.g006990|VITMroTrayshed_v2.0.hap1.chr05.ver2.0.g066130+
823	VITMroCarlos_v1.0.chr01	729	VITMroCarlos_v1.3.g11380	evm.model.chr1.992	VITMroTrayshed_v2.0.hap1.chr01.ver2.0.g007000	VIT_201s0127g00010.1
824	VITMroCarlos_v1.0.chr01	730	VITMroCarlos_v1.3.g10595		VITMroTrayshed_v2.0.hap1.chr09.ver2.0.g118700*
825	VITMroCarlos_v1.0.chr01	730	VITMroCarlos_v1.3.g27663*	evm.model.chr17.1236*	VITMroTrayshed_v2.0.hap1.chr17.ver2.0.g215530*	VIT_201s0127g00036.1
826	VITMroCarlos_v1.0.chr01	731	VITMroCarlos_v1.3.g10596	evm.model.chr1.995	VITMroTrayshed_v2.0.hap1.chr01.ver2.0.g007010	VIT_201s0127g00050.1
827	VITMroCarlos_v1.0.chr01	732	VITMroCarlos_v1.3.g11381	evm.model.chr1.996|evm.model.chr2.954+	VITMroTrayshed_v2.0.hap1.chr01.ver2.0.g007020	VIT_201s0127g00060.1|VIT_202s0236g00085.1+
828	VITMroCarlos_v1.0.chr01	733	VITMroCarlos_v1.3.g11382	evm.model.chr2.955+	VITMroTrayshed_v2.0.hap1.chr01.ver2.0.g007030	VIT_201s0127g00065.1|VIT_202s0236g00090.1+
829	VITMroCarlos_v1.0.chr01	734	VITMroCarlos_v1.3.g10597	evm.model.chr1.998	VITMroTrayshed_v2.0.hap1.chr01.ver2.0.g007040	VIT_201s0127g00070.1|VIT_202s0236g00100.1+|VIT_202s0236g00120.1+
830	VITMroCarlos_v1.0.chr01	734.5				VIT_201s0127g00110.1
831	VITMroCarlos_v1.0.chr01	735	VITMroCarlos_v1.3.g11383	evm.model.chr1.1000|evm.model.chr2.964+	VITMroTrayshed_v2.0.hap1.chr01.ver2.0.g007050	VIT_201s0127g00120.1|VIT_202s0236g00160.1+
832	VITMroCarlos_v1.0.chr01	736	VITMroCarlos_v1.3.g10598|VITMroCarlos_v1.3.g20454*	evm.model.chr1.1002	VITMroTrayshed_v2.0.hap1.chr01.ver2.0.g007060|VITMroTrayshed_v2.0.hap1.chr10.ver2.0.g128400*	VIT_201s0127g00130.1|VIT_210s0003g01770.1*
833	VITMroCarlos_v1.0.chr01	737	VITMroCarlos_v1.3.g11384	evm.model.chr1.1004	VITMroTrayshed_v2.0.hap1.chr01.ver2.0.g007080|VITMroTrayshed_v2.0.hap1.chr12.ver2.0.g157940*	VIT_201s0127g00200.1|VIT_201s0127g00150.1+|VIT_201s0127g00170.1+|VIT_201s0127g00180.1+
834	VITMroCarlos_v1.0.chr01	738	VITMroCarlos_v1.3.g10599|VITMroCarlos_v1.3.g14479*	evm.model.chr1.1007|evm.model.chr1.1003+|evm.model.chr1.1005+	VITMroTrayshed_v2.0.hap1.chr01.ver2.0.g007090|VITMroTrayshed_v2.0.hap1.chr01.ver2.0.g007070+|VITMroTrayshed_v2.0.hap1.chr20.ver2.0.g252590*	VIT_201s0127g00190.1|VIT_201s0127g00140.1+|VIT_201s0127g00160.2+|VIT_207s0129g00770.1*
835	VITMroCarlos_v1.0.chr01	738.333		evm.model.chr1.1008
836	VITMroCarlos_v1.0.chr01	739	VITMroCarlos_v1.3.g11385	evm.model.chr1.1009	VITMroTrayshed_v2.0.hap1.chr01.ver2.0.g007100	VIT_201s0127g00210.1|VIT_202s0236g00176.1*
837	VITMroCarlos_v1.0.chr01	739.5		evm.model.chr1.1011|evm.model.chr1.1011		VIT_201s0127g00220.2
838	VITMroCarlos_v1.0.chr01	740	VITMroCarlos_v1.3.g11386|VITMroCarlos_v1.3.g11253*	evm.model.chr1.1013	VITMroTrayshed_v2.0.hap1.chr01.ver2.0.g007110|VITMroTrayshed_v2.0.hap1.chr01.ver2.0.g004750*	VIT_201s0127g00230.3|VIT_201s0011g05290.1*
839	VITMroCarlos_v1.0.chr01	740.5	VITMroCarlos_v1.3.g07224*|VITMroCarlos_v1.3.g04153*|VITMroCarlos_v1.3.g11792*|VITMroCarlos_v1.3.g18449*|VITMroCarlos_v1.3.g19025*	evm.model.chr10.1659*|evm.model.chr10.1686*|evm.model.chr11.1510*|evm.model.chr13.974*|evm.model.chr13.2423*|evm.model.chr9.272*	VITMroTrayshed_v2.0.hap1.chr09.ver2.0.g115390*|VITMroTrayshed_v2.0.hap1.chr09.ver2.0.g119180*|VITMroTrayshed_v2.0.hap1.chr12.ver2.0.g157370*|VITMroTrayshed_v2.0.hap1.chr13.ver2.0.g171360*|VITMroTrayshed_v2.0.hap1.chr15.ver2.0.g193230*|VITMroTrayshed_v2.0.hap1.chr15.ver2.0.g193250*	VIT_201s0127g00240.1|VIT_213s0064g00880.2*
840	VITMroCarlos_v1.0.chr01	741	VITMroCarlos_v1.3.g11387	evm.model.chr1.1016	VITMroTrayshed_v2.0.hap1.chr01.ver2.0.g007120	VIT_201s0127g00250.1|VIT_204s0023g02300.1*
841	VITMroCarlos_v1.0.chr01	742	VITMroCarlos_v1.3.g11388	evm.model.chr1.1017	VITMroTrayshed_v2.0.hap1.chr01.ver2.0.g007130	VIT_201s0127g00260.3
842	VITMroCarlos_v1.0.chr01	743	VITMroCarlos_v1.3.g10600	evm.model.chr1.1018	VITMroTrayshed_v2.0.hap1.chr01.ver2.0.g007140	VIT_201s0127g00270.1
843	VITMroCarlos_v1.0.chr01	744	VITMroCarlos_v1.3.g11389	evm.model.chr1.1019	VITMroTrayshed_v2.0.hap1.chr01.ver2.0.g007150	VIT_201s0127g00310.1|VIT_201s0127g00290.1+|VIT_202s0012g00015.1*
844	VITMroCarlos_v1.0.chr01	745	VITMroCarlos_v1.3.g10601	evm.model.chr1.1023|evm.model.chr2.1046+	VITMroTrayshed_v2.0.hap1.chr01.ver2.0.g007160	VIT_201s0127g00330.1|VIT_202s0012g00020.2+
845	VITMroCarlos_v1.0.chr01	745.333		evm.model.chr1.1024|evm.model.chr1.1024		VIT_201s0127g00340.1
846	VITMroCarlos_v1.0.chr01	745.667		evm.model.chr1.1025|evm.model.chr1.1025		VIT_201s0127g00350.1
847	VITMroCarlos_v1.0.chr01	746	VITMroCarlos_v1.3.g10602	evm.model.chr1.1027	VITMroTrayshed_v2.0.hap1.chr01.ver2.0.g007170	VIT_201s0127g00360.1|VIT_202s0012g00030.1+|VIT_202s0012g00070.1+
848	VITMroCarlos_v1.0.chr01	747	VITMroCarlos_v1.3.g11390	evm.model.chr1.1028|evm.model.chr2.1050+	VITMroTrayshed_v2.0.hap1.chr01.ver2.0.g007180	VIT_201s0127g00370.1|VIT_202s0012g00110.1+
849	VITMroCarlos_v1.0.chr01	748	VITMroCarlos_v1.3.g10603	evm.model.chr1.1029	VITMroTrayshed_v2.0.hap1.chr01.ver2.0.g007190|VITMroTrayshed_v2.0.hap1.chr05.ver2.0.g066080+	VIT_201s0127g00380.1|VIT_202s0012g00180.1+
850	VITMroCarlos_v1.0.chr01	749	VITMroCarlos_v1.3.g10604	evm.model.chr1.1030	VITMroTrayshed_v2.0.hap1.chr01.ver2.0.g007200	VIT_201s0127g00390.1
851	VITMroCarlos_v1.0.chr01	750	VITMroCarlos_v1.3.g10605	evm.model.chr1.1031	VITMroTrayshed_v2.0.hap1.chr01.ver2.0.g007210	VIT_201s0127g00400.1
852	VITMroCarlos_v1.0.chr01	751	VITMroCarlos_v1.3.g10606	evm.model.chr1.1033|evm.model.chr1.1883*	VITMroTrayshed_v2.0.hap1.chr01.ver2.0.g007220	VIT_201s0127g00410.2|VIT_201s0127g00300.1+
853	VITMroCarlos_v1.0.chr01	754	VITMroCarlos_v1.3.g10608|VITMroCarlos_v1.3.g10607+	evm.model.chr1.1022	VITMroTrayshed_v2.0.hap1.chr01.ver2.0.g007280|VITMroTrayshed_v2.0.hap1.chr01.ver2.0.g007240+|VITMroTrayshed_v2.0.hap1.chr01.ver2.0.g007260+	VIT_201s0127g00320.1
854	VITMroCarlos_v1.0.chr01	755	VITMroCarlos_v1.3.g11392|VITMroCarlos_v1.3.g11391+|VITMroCarlos_v1.3.g20172*	evm.model.chr10.296*	VITMroTrayshed_v2.0.hap1.chr01.ver2.0.g007290|VITMroTrayshed_v2.0.hap1.chr01.ver2.0.g007230+|VITMroTrayshed_v2.0.hap1.chr01.ver2.0.g007250+|VITMroTrayshed_v2.0.hap1.chr01.ver2.0.g007270+
855	VITMroCarlos_v1.0.chr01	756	VITMroCarlos_v1.3.g10609
856	VITMroCarlos_v1.0.chr01	757	VITMroCarlos_v1.3.g10610	evm.model.chr1.1037	VITMroTrayshed_v2.0.hap1.chr01.ver2.0.g007300	VIT_201s0127g00420.1
857	VITMroCarlos_v1.0.chr01	758	VITMroCarlos_v1.3.g10611	evm.model.chr1.1038	VITMroTrayshed_v2.0.hap1.chr01.ver2.0.g007310	VIT_201s0127g00430.5
858	VITMroCarlos_v1.0.chr01	759	VITMroCarlos_v1.3.g11393	evm.model.chr18.1466*	VITMroTrayshed_v2.0.hap1.chr10.ver2.0.g130850*
859	VITMroCarlos_v1.0.chr01	760	VITMroCarlos_v1.3.g11394		VITMroTrayshed_v2.0.hap1.chr10.ver2.0.g133780*
860	VITMroCarlos_v1.0.chr01	761	VITMroCarlos_v1.3.g10612			VIT_201s0127g00440.4
861	VITMroCarlos_v1.0.chr01	762	VITMroCarlos_v1.3.g10613	evm.model.chr1.1040	VITMroTrayshed_v2.0.hap1.chr01.ver2.0.g007320	VIT_201s0127g00450.2
862	VITMroCarlos_v1.0.chr01	763	VITMroCarlos_v1.3.g10614	evm.model.chr1.1042	VITMroTrayshed_v2.0.hap1.chr01.ver2.0.g007330	VIT_201s0127g00470.1
863	VITMroCarlos_v1.0.chr01	764	VITMroCarlos_v1.3.g11395	evm.model.chr1.1043	VITMroTrayshed_v2.0.hap1.chr01.ver2.0.g007340
864	VITMroCarlos_v1.0.chr01	764.5		evm.model.chr1.1045	VITMroTrayshed_v2.0.hap1.chr01.ver2.0.g007350|VITMroTrayshed_v2.0.hap1.chr01.ver2.0.g007350	VIT_201s0127g00480.2|VIT_201s0127g00480.2
865	VITMroCarlos_v1.0.chr01	765	VITMroCarlos_v1.3.g10615	evm.model.chr1.1047	VITMroTrayshed_v2.0.hap1.chr01.ver2.0.g007360	VIT_201s0127g00490.1
866	VITMroCarlos_v1.0.chr01	766	VITMroCarlos_v1.3.g11396	evm.model.chr2.2137*	VITMroTrayshed_v2.0.hap1.chr14.ver2.0.g176770*
867	VITMroCarlos_v1.0.chr01	767	VITMroCarlos_v1.3.g11397|VITMroCarlos_v1.3.g06998*|VITMroCarlos_v1.3.g08689*	evm.model.chr1.1048	VITMroTrayshed_v2.0.hap1.chr01.ver2.0.g007370|VITMroTrayshed_v2.0.hap1.chr09.ver2.0.g114960*	VIT_201s0127g00500.1
868	VITMroCarlos_v1.0.chr01	767.75				VIT_201s0127g00550.1
869	VITMroCarlos_v1.0.chr01	768.333		evm.model.chr1.1050|evm.model.chr1.1050	VITMroTrayshed_v2.0.hap1.chr01.ver2.0.g007390
870	VITMroCarlos_v1.0.chr01	768.5		evm.model.chr1.1054		VIT_205s0124g00630.1*
871	VITMroCarlos_v1.0.chr01	768.5	VITMroCarlos_v1.3.g10305*	evm.model.chr1.186*	VITMroTrayshed_v2.0.hap1.chr01.ver2.0.g001550*	VIT_201s0127g00570.1
872	VITMroCarlos_v1.0.chr01	769.25		evm.model.chr1.1055|evm.model.chr1.1055		VIT_201s0127g00580.1|VIT_205s0020g00100.1*|VIT_205s0020g00100.1*|VIT_205s0020g00230.1*|VIT_205s0020g00230.1*
873	VITMroCarlos_v1.0.chr01	770	VITMroCarlos_v1.3.g11400|VITMroCarlos_v1.3.g11398+|VITMroCarlos_v1.3.g11399+|VITMroCarlos_v1.3.g20840*|VITMroCarlos_v1.3.g21468*|VITMroCarlos_v1.3.g08787*|VITMroCarlos_v1.3.g09128*|VITMroCarlos_v1.3.g18865*	evm.model.chr1.1056|evm.model.chr1.1051+|evm.model.chr1.1052+|evm.model.chr10.1480*|evm.model.chr10.1790*|evm.model.chr11.1775*|evm.model.chr12.1458*|evm.model.chr8.1516*	VITMroTrayshed_v2.0.hap1.chr01.ver2.0.g007410|VITMroTrayshed_v2.0.hap1.chr01.ver2.0.g007380+|VITMroTrayshed_v2.0.hap1.chr01.ver2.0.g007400+|VITMroTrayshed_v2.0.hap1.chr05.ver2.0.g060540*|VITMroTrayshed_v2.0.hap1.chr12.ver2.0.g148070*	VIT_201s0127g00590.1|VIT_201s0127g00520.1+|VIT_201s0127g00540.1+|VIT_201s0127g00560.1+
874	VITMroCarlos_v1.0.chr01	771	VITMroCarlos_v1.3.g11401|VITMroCarlos_v1.3.g08979*	evm.model.chr1.1057|evm.model.chr14.1095*	VITMroTrayshed_v2.0.hap1.chr01.ver2.0.g007420|VITMroTrayshed_v2.0.hap1.chr14.ver2.0.g178380*|VITMroTrayshed_v2.0.hap1.chr16.ver2.0.g196300*	VIT_201s0127g00600.2
875	VITMroCarlos_v1.0.chr01	771.5		evm.model.chr1.1058|evm.model.chr1.1058	VITMroTrayshed_v2.0.hap1.chr01.ver2.0.g007430|VITMroTrayshed_v2.0.hap1.chr01.ver2.0.g007430	VIT_201s0127g00610.1
876	VITMroCarlos_v1.0.chr01	772	VITMroCarlos_v1.3.g11402		VITMroTrayshed_v2.0.hap1.chr01.ver2.0.g007440
877	VITMroCarlos_v1.0.chr01	772.333		evm.model.chr1.1059		VIT_201s0127g00620.1|VIT_201s0127g00620.1
878	VITMroCarlos_v1.0.chr01	772.5				VIT_201s0127g00630.1
879	VITMroCarlos_v1.0.chr01	773	VITMroCarlos_v1.3.g11403	evm.model.chr1.1060|evm.model.chr19.783*	VITMroTrayshed_v2.0.hap1.chr01.ver2.0.g007450|VITMroTrayshed_v2.0.hap1.chr09.ver2.0.g118470*	VIT_201s0127g00635.1
880	VITMroCarlos_v1.0.chr01	773.5		evm.model.chr1.1061|evm.model.chr1.1061|evm.model.chr6.1329*|evm.model.chr6.1329*|evm.model.chr6.1329*	VITMroTrayshed_v2.0.hap1.chr01.ver2.0.g007460|VITMroTrayshed_v2.0.hap1.chr01.ver2.0.g007460|VITMroTrayshed_v2.0.hap1.chr10.ver2.0.g133220*|VITMroTrayshed_v2.0.hap1.chr10.ver2.0.g133220*|VITMroTrayshed_v2.0.hap1.chr10.ver2.0.g133220*	VIT_201s0127g00650.1|VIT_201s0127g00640.1+
881	VITMroCarlos_v1.0.chr01	774	VITMroCarlos_v1.3.g11404	evm.model.chr1.1062	VITMroTrayshed_v2.0.hap1.chr01.ver2.0.g007470	VIT_201s0127g00660.1
882	VITMroCarlos_v1.0.chr01	775	VITMroCarlos_v1.3.g11405	evm.model.chr1.1063	VITMroTrayshed_v2.0.hap1.chr01.ver2.0.g007480	VIT_201s0127g00670.1
883	VITMroCarlos_v1.0.chr01	776	VITMroCarlos_v1.3.g10616	evm.model.chr1.1065	VITMroTrayshed_v2.0.hap1.chr01.ver2.0.g007490	VIT_201s0127g00680.1
884	VITMroCarlos_v1.0.chr01	776.5	VITMroCarlos_v1.3.g07985*|VITMroCarlos_v1.3.g07985*	evm.model.chr1.1066|evm.model.chr1.1066		VIT_201s0127g00690.1
885	VITMroCarlos_v1.0.chr01	777	VITMroCarlos_v1.3.g10617	evm.model.chr1.1068	VITMroTrayshed_v2.0.hap1.chr01.ver2.0.g007500	VIT_201s0127g00700.1
886	VITMroCarlos_v1.0.chr01	778	VITMroCarlos_v1.3.g11406	evm.model.chr1.1069	VITMroTrayshed_v2.0.hap1.chr01.ver2.0.g007510	VIT_201s0127g00710.6
887	VITMroCarlos_v1.0.chr01	779	VITMroCarlos_v1.3.g10618	evm.model.chr1.1071	VITMroTrayshed_v2.0.hap1.chr01.ver2.0.g007520	VIT_201s0127g00720.1
888	VITMroCarlos_v1.0.chr01	780	VITMroCarlos_v1.3.g11407	evm.model.chr1.1072	VITMroTrayshed_v2.0.hap1.chr01.ver2.0.g007530	VIT_201s0127g00730.1|VIT_209s0070g00450.1*
889	VITMroCarlos_v1.0.chr01	781	VITMroCarlos_v1.3.g11408	evm.model.chr1.1074	VITMroTrayshed_v2.0.hap1.chr01.ver2.0.g007540	VIT_201s0127g00740.1
890	VITMroCarlos_v1.0.chr01	782	VITMroCarlos_v1.3.g23909*|VITMroCarlos_v1.3.g05231*	evm.model.chr1.1076	VITMroTrayshed_v2.0.hap1.chr19.ver2.0.g245560*
891	VITMroCarlos_v1.0.chr01	783	VITMroCarlos_v1.3.g10621|VITMroCarlos_v1.3.g10619+	evm.model.chr1.1077|evm.model.chr1.1075+	VITMroTrayshed_v2.0.hap1.chr01.ver2.0.g007550	VIT_201s0127g00750.1
892	VITMroCarlos_v1.0.chr01	783.333				VIT_201s0127g00760.1
893	VITMroCarlos_v1.0.chr01	783.667				VIT_201s0127g00770.1
894	VITMroCarlos_v1.0.chr01	784	VITMroCarlos_v1.3.g10620	evm.model.chr1.1078		VIT_201s0127g00780.2
895	VITMroCarlos_v1.0.chr01	784.5				VIT_201s0127g00790.1
896	VITMroCarlos_v1.0.chr01	785	VITMroCarlos_v1.3.g10622	evm.model.chr1.1079	VITMroTrayshed_v2.0.hap1.chr01.ver2.0.g007560	VIT_201s0127g00800.2
897	VITMroCarlos_v1.0.chr01	786	VITMroCarlos_v1.3.g11409		VITMroTrayshed_v2.0.hap1.chr01.ver2.0.g007570	VIT_201s0127g00810.1
898	VITMroCarlos_v1.0.chr01	787	VITMroCarlos_v1.3.g10623	evm.model.chr1.1080	VITMroTrayshed_v2.0.hap1.chr01.ver2.0.g007580	VIT_201s0127g00840.3
899	VITMroCarlos_v1.0.chr01	789	VITMroCarlos_v1.3.g10625|VITMroCarlos_v1.3.g10624+	evm.model.chr1.1081	VITMroTrayshed_v2.0.hap1.chr01.ver2.0.g007590	VIT_201s0127g00850.1
900	VITMroCarlos_v1.0.chr01	789.5		evm.model.chr1.1082|evm.model.chr1.1082	VITMroTrayshed_v2.0.hap1.chr01.ver2.0.g007600|VITMroTrayshed_v2.0.hap1.chr01.ver2.0.g007600	VIT_201s0127g00860.1
901	VITMroCarlos_v1.0.chr01	790	VITMroCarlos_v1.3.g10626	evm.model.chr1.1083	VITMroTrayshed_v2.0.hap1.chr01.ver2.0.g007610	VIT_201s0127g00870.1
902	VITMroCarlos_v1.0.chr01	790.333	VITMroCarlos_v1.3.g05994*		VITMroTrayshed_v2.0.hap1.chr19.ver2.0.g247060*	VIT_201s0127g00880.1
903	VITMroCarlos_v1.0.chr01	790.667		evm.model.chr16.23*		VIT_201s0127g00883.1
904	VITMroCarlos_v1.0.chr01	791	VITMroCarlos_v1.3.g03766*	evm.model.chr11.265*|evm.model.chr11.1351*	VITMroTrayshed_v2.0.hap1.chr11.ver2.0.g136840*	VIT_201s0127g00890.1
905	VITMroCarlos_v1.0.chr01	791.333				VIT_201s0127g00900.1
906	VITMroCarlos_v1.0.chr01	791.667		evm.model.chr10.1330*	VITMroTrayshed_v2.0.hap1.chr10.ver2.0.g130280*	VIT_201s0127g00895.1
907	VITMroCarlos_v1.0.chr01	792	VITMroCarlos_v1.3.g10627	evm.model.chr1.1091	VITMroTrayshed_v2.0.hap1.chr01.ver2.0.g007620	VIT_201s0127g00920.1
908	VITMroCarlos_v1.0.chr01	793	VITMroCarlos_v1.3.g11411|VITMroCarlos_v1.3.g11410+	evm.model.chr1.1092|evm.model.chr1.1088+	VITMroTrayshed_v2.0.hap1.chr01.ver2.0.g007630	VIT_201s0127g00926.1|VIT_201s0127g00886.1+|VIT_201s0127g00910.1+
909	VITMroCarlos_v1.0.chr01	794	VITMroCarlos_v1.3.g11412	evm.model.chr1.1093	VITMroTrayshed_v2.0.hap1.chr01.ver2.0.g007640	VIT_201s0127g00932.1
910	VITMroCarlos_v1.0.chr01	795	VITMroCarlos_v1.3.g11413	evm.model.chr1.1094	VITMroTrayshed_v2.0.hap1.chr01.ver2.0.g007650
911	VITMroCarlos_v1.0.chr01	796	VITMroCarlos_v1.3.g10628		VITMroTrayshed_v2.0.hap1.chr01.ver2.0.g007670|VITMroTrayshed_v2.0.hap1.chr01.ver2.0.g007660+
912	VITMroCarlos_v1.0.chr01	797	VITMroCarlos_v1.3.g10629	evm.model.chr1.1099	VITMroTrayshed_v2.0.hap1.chr01.ver2.0.g007680
913	VITMroCarlos_v1.0.chr01	798	VITMroCarlos_v1.3.g11414	evm.model.chr16.1652*	VITMroTrayshed_v2.0.hap1.chr08.ver2.0.g102760*	VIT_213s0139g00240.1*|VIT_218s0001g12410.1*
914	VITMroCarlos_v1.0.chr01	799	VITMroCarlos_v1.3.g11415	evm.model.chr2.74*	VITMroTrayshed_v2.0.hap1.chr01.ver2.0.g007690
915	VITMroCarlos_v1.0.chr01	800.2				VIT_201s0026g00005.1
916	VITMroCarlos_v1.0.chr01	802	VITMroCarlos_v1.3.g10632		VITMroTrayshed_v2.0.hap1.chr12.ver2.0.g153340*
917	VITMroCarlos_v1.0.chr01	803	VITMroCarlos_v1.3.g10633	evm.model.chr2.2163*|evm.model.chr6.1238*	VITMroTrayshed_v2.0.hap1.chr12.ver2.0.g153350*
918	VITMroCarlos_v1.0.chr01	803.8		evm.model.chr10.1050*|evm.model.chr15.465*	VITMroTrayshed_v2.0.hap1.chr10.ver2.0.g128540*	VIT_201s0026g00016.1
919	VITMroCarlos_v1.0.chr01	804	VITMroCarlos_v1.3.g10634		VITMroTrayshed_v2.0.hap1.chr01.ver2.0.g007720
920	VITMroCarlos_v1.0.chr01	805	VITMroCarlos_v1.3.g10635|VITMroCarlos_v1.3.g10630+		VITMroTrayshed_v2.0.hap1.chr01.ver2.0.g007700
921	VITMroCarlos_v1.0.chr01	807	VITMroCarlos_v1.3.g11416		VITMroTrayshed_v2.0.hap1.chr05.ver2.0.g057820*
922	VITMroCarlos_v1.0.chr01	807.4		evm.model.chr1.1108|evm.model.chr1.1108	VITMroTrayshed_v2.0.hap1.chr01.ver2.0.g007750|VITMroTrayshed_v2.0.hap1.chr01.ver2.0.g007750|VITMroTrayshed_v2.0.hap1.chr01.ver2.0.g007710+|VITMroTrayshed_v2.0.hap1.chr01.ver2.0.g007710+|VITMroTrayshed_v2.0.hap1.chr01.ver2.0.g007740+|VITMroTrayshed_v2.0.hap1.chr01.ver2.0.g007740+	VIT_201s0026g00022.1|VIT_201s0026g00010.1+
923	VITMroCarlos_v1.0.chr01	809	VITMroCarlos_v1.3.g11417	evm.model.chr1.1756*|evm.model.chr14.1559*|evm.model.chr16.889*|evm.model.chr7.1460*	VITMroTrayshed_v2.0.hap1.chr16.ver2.0.g198210*
924	VITMroCarlos_v1.0.chr01	810	VITMroCarlos_v1.3.g10638|VITMroCarlos_v1.3.g10631+|VITMroCarlos_v1.3.g10636+|VITMroCarlos_v1.3.g10637+	evm.model.chr1.1119|evm.model.chr1.1112+|evm.model.chr1.1114+	VITMroTrayshed_v2.0.hap1.chr01.ver2.0.g007730
925	VITMroCarlos_v1.0.chr01	811	VITMroCarlos_v1.3.g10639|VITMroCarlos_v1.3.g08506*	evm.model.chr1.1123|evm.model.chr2.1249*	VITMroTrayshed_v2.0.hap1.chr01.ver2.0.g007760	VIT_201s0026g00030.1|VIT_202s0012g01760.2*
926	VITMroCarlos_v1.0.chr01	812	VITMroCarlos_v1.3.g10640	evm.model.chr1.1124	VITMroTrayshed_v2.0.hap1.chr01.ver2.0.g007770	VIT_201s0026g00040.1
927	VITMroCarlos_v1.0.chr01	813	VITMroCarlos_v1.3.g10641	evm.model.chr1.1126	VITMroTrayshed_v2.0.hap1.chr01.ver2.0.g007780	VIT_201s0026g00050.1|VIT_217s0000g09830.1*
928	VITMroCarlos_v1.0.chr01	813.714				VIT_201s0026g00060.1
929	VITMroCarlos_v1.0.chr01	814	VITMroCarlos_v1.3.g10642	evm.model.chr1.1127	VITMroTrayshed_v2.0.hap1.chr01.ver2.0.g007790	VIT_214s0066g01390.1*
930	VITMroCarlos_v1.0.chr01	814.429				VIT_201s0026g00070.1
931	VITMroCarlos_v1.0.chr01	815	VITMroCarlos_v1.3.g10643|VITMroCarlos_v1.3.g21827*	evm.model.chr6.629*|evm.model.chr6.1329*	VITMroTrayshed_v2.0.hap1.chr01.ver2.0.g007810|VITMroTrayshed_v2.0.hap1.chr06.ver2.0.g073270*
932	VITMroCarlos_v1.0.chr01	815.143				VIT_201s0026g00080.1
933	VITMroCarlos_v1.0.chr01	815.857		evm.model.chr1.1128|evm.model.chr1.1128	VITMroTrayshed_v2.0.hap1.chr01.ver2.0.g007800|VITMroTrayshed_v2.0.hap1.chr01.ver2.0.g007800	VIT_201s0026g00090.1
934	VITMroCarlos_v1.0.chr01	816	VITMroCarlos_v1.3.g10644	evm.model.chr12.1609*|evm.model.chr15.689*
935	VITMroCarlos_v1.0.chr01	816.571				VIT_201s0026g00100.1
936	VITMroCarlos_v1.0.chr01	817	VITMroCarlos_v1.3.g10645
937	VITMroCarlos_v1.0.chr01	817.286				VIT_201s0026g00130.1
938	VITMroCarlos_v1.0.chr01	818	VITMroCarlos_v1.3.g10646	evm.model.chr1.1129	VITMroTrayshed_v2.0.hap1.chr01.ver2.0.g007820	VIT_201s0026g00140.9
939	VITMroCarlos_v1.0.chr01	819	VITMroCarlos_v1.3.g11418	evm.model.chr1.1130	VITMroTrayshed_v2.0.hap1.chr01.ver2.0.g007830	VIT_201s0026g00150.1
940	VITMroCarlos_v1.0.chr01	819.5				VIT_201s0026g00160.1
941	VITMroCarlos_v1.0.chr01	820	VITMroCarlos_v1.3.g11419	evm.model.chr1.1132|evm.model.chr10.594*	VITMroTrayshed_v2.0.hap1.chr01.ver2.0.g007840	VIT_201s0026g00170.1
942	VITMroCarlos_v1.0.chr01	821	VITMroCarlos_v1.3.g10647	evm.model.chr1.1133	VITMroTrayshed_v2.0.hap1.chr01.ver2.0.g007850	VIT_201s0026g00180.1
943	VITMroCarlos_v1.0.chr01	822	VITMroCarlos_v1.3.g11420	evm.model.chr1.1134	VITMroTrayshed_v2.0.hap1.chr01.ver2.0.g007860	VIT_201s0026g00190.1
944	VITMroCarlos_v1.0.chr01	823	VITMroCarlos_v1.3.g10648	evm.model.chr1.1136	VITMroTrayshed_v2.0.hap1.chr01.ver2.0.g007870	VIT_201s0026g00200.1
945	VITMroCarlos_v1.0.chr01	825	VITMroCarlos_v1.3.g11422		VITMroTrayshed_v2.0.hap1.chr01.ver2.0.g007890
946	VITMroCarlos_v1.0.chr01	826	VITMroCarlos_v1.3.g11423|VITMroCarlos_v1.3.g05537*	evm.model.chr19.341*	VITMroTrayshed_v2.0.hap1.chr19.ver2.0.g239080*
947	VITMroCarlos_v1.0.chr01	827	VITMroCarlos_v1.3.g11424|VITMroCarlos_v1.3.g11421+	evm.model.chr1.1138|evm.model.chr1.1137+	VITMroTrayshed_v2.0.hap1.chr01.ver2.0.g007900|VITMroTrayshed_v2.0.hap1.chr01.ver2.0.g007880+	VIT_201s0026g00220.1|VIT_201s0026g00210.1+
948	VITMroCarlos_v1.0.chr01	828	VITMroCarlos_v1.3.g11425	evm.model.chr1.1139	VITMroTrayshed_v2.0.hap1.chr01.ver2.0.g007910	VIT_201s0026g00230.1|VIT_212s0028g00810.1*|VIT_216s0039g02100.1*
949	VITMroCarlos_v1.0.chr01	829	VITMroCarlos_v1.3.g10649	evm.model.chr1.1140	VITMroTrayshed_v2.0.hap1.chr01.ver2.0.g007920	VIT_201s0026g00240.1
950	VITMroCarlos_v1.0.chr01	830	VITMroCarlos_v1.3.g11426
951	VITMroCarlos_v1.0.chr01	831	VITMroCarlos_v1.3.g11427	evm.model.chr1.1141	VITMroTrayshed_v2.0.hap1.chr01.ver2.0.g007930
952	VITMroCarlos_v1.0.chr01	831		evm.model.chr1.1144|evm.model.chr1.1143+		VIT_201s0026g00245.1|VIT_201s0026g00245.1
953	VITMroCarlos_v1.0.chr01	832	VITMroCarlos_v1.3.g11428		VITMroTrayshed_v2.0.hap1.chr01.ver2.0.g002120*
954	VITMroCarlos_v1.0.chr01	832	VITMroCarlos_v1.3.g16615*|VITMroCarlos_v1.3.g16615*|VITMroCarlos_v1.3.g16615*	evm.model.chr1.1145	VITMroTrayshed_v2.0.hap1.chr01.ver2.0.g007940|VITMroTrayshed_v2.0.hap1.chr01.ver2.0.g007940|VITMroTrayshed_v2.0.hap1.chr04.ver2.0.g045400*|VITMroTrayshed_v2.0.hap1.chr04.ver2.0.g045400*|VITMroTrayshed_v2.0.hap1.chr04.ver2.0.g045400*	VIT_201s0026g00250.2|VIT_201s0026g00250.2|VIT_204s0069g00800.4*|VIT_204s0069g00800.4*|VIT_204s0069g00800.4*
955	VITMroCarlos_v1.0.chr01	833	VITMroCarlos_v1.3.g10650	evm.model.chr1.1146|evm.model.chr16.1077*	VITMroTrayshed_v2.0.hap1.chr01.ver2.0.g007950	VIT_201s0026g00260.1
956	VITMroCarlos_v1.0.chr01	834	VITMroCarlos_v1.3.g10651	evm.model.chr1.1148|evm.model.chr16.1335*|evm.model.chr19.1276*|evm.model.chr9.1585*	VITMroTrayshed_v2.0.hap1.chr01.ver2.0.g007960	VIT_201s0026g00270.1
957	VITMroCarlos_v1.0.chr01	835	VITMroCarlos_v1.3.g10652	evm.model.chr1.1152	VITMroTrayshed_v2.0.hap1.chr01.ver2.0.g007970	VIT_201s0026g00280.8|VIT_205s0062g00385.1*
958	VITMroCarlos_v1.0.chr01	836	VITMroCarlos_v1.3.g10653|VITMroCarlos_v1.3.g23658*	evm.model.chr14.2225*|evm.model.chr6.892*	VITMroTrayshed_v2.0.hap1.chr01.ver2.0.g007980|VITMroTrayshed_v2.0.hap1.chr06.ver2.0.g075180*	VIT_214s0068g00510.1*
959	VITMroCarlos_v1.0.chr01	836				VIT_201s0026g00290.1
960	VITMroCarlos_v1.0.chr01	837	VITMroCarlos_v1.3.g10654	evm.model.chr1.1157	VITMroTrayshed_v2.0.hap1.chr01.ver2.0.g007990	VIT_201s0026g00300.1
961	VITMroCarlos_v1.0.chr01	838	VITMroCarlos_v1.3.g11429	evm.model.chr1.1158	VITMroTrayshed_v2.0.hap1.chr01.ver2.0.g008000	VIT_201s0026g00310.1
962	VITMroCarlos_v1.0.chr01	838.5		evm.model.chr1.1159|evm.model.chr1.1159	VITMroTrayshed_v2.0.hap1.chr01.ver2.0.g008010|VITMroTrayshed_v2.0.hap1.chr01.ver2.0.g008010	VIT_201s0026g00320.1
963	VITMroCarlos_v1.0.chr01	839	VITMroCarlos_v1.3.g11430	evm.model.chr1.1160	VITMroTrayshed_v2.0.hap1.chr01.ver2.0.g008020	VIT_201s0026g00330.1
964	VITMroCarlos_v1.0.chr01	840	VITMroCarlos_v1.3.g10655|VITMroCarlos_v1.3.g17245*|VITMroCarlos_v1.3.g17249*	evm.model.chr1.1162	VITMroTrayshed_v2.0.hap1.chr01.ver2.0.g008030|VITMroTrayshed_v2.0.hap1.chr16.ver2.0.g197800*|VITMroTrayshed_v2.0.hap1.chr16.ver2.0.g197840*	VIT_201s0026g00340.1|VIT_212s0057g00860.1*
965	VITMroCarlos_v1.0.chr01	841	VITMroCarlos_v1.3.g10657	evm.model.chr14.2118*|evm.model.chr14.2902*|evm.model.chr16.299*|evm.model.chr18.4028*|evm.model.chr19.1861*
966	VITMroCarlos_v1.0.chr01	841.5	VITMroCarlos_v1.3.g03957*|VITMroCarlos_v1.3.g09394*|VITMroCarlos_v1.3.g18944*|VITMroCarlos_v1.3.g19358*|VITMroCarlos_v1.3.g15696*		VITMroTrayshed_v2.0.hap1.chr01.ver2.0.g008040
967	VITMroCarlos_v1.0.chr01	842	VITMroCarlos_v1.3.g10656|VITMroCarlos_v1.3.g00373*	evm.model.chr18.2398*	VITMroTrayshed_v2.0.hap1.chr04.ver2.0.g048190*|VITMroTrayshed_v2.0.hap1.chr12.ver2.0.g152280*	VIT_213s0064g00135.1*
968	VITMroCarlos_v1.0.chr01	843	VITMroCarlos_v1.3.g11431|VITMroCarlos_v1.3.g13473*|VITMroCarlos_v1.3.g13759*|VITMroCarlos_v1.3.g09898*|VITMroCarlos_v1.3.g18919*|VITMroCarlos_v1.3.g18920*	evm.model.chr1.1163	VITMroTrayshed_v2.0.hap1.chr01.ver2.0.g008050|VITMroTrayshed_v2.0.hap1.chr09.ver2.0.g116000*|VITMroTrayshed_v2.0.hap1.chr15.ver2.0.g184060*|VITMroTrayshed_v2.0.hap1.chr18.ver2.0.g226220*|VITMroTrayshed_v2.0.hap1.chr20.ver2.0.g256720*	VIT_201s0026g00350.1
969	VITMroCarlos_v1.0.chr01	844	VITMroCarlos_v1.3.g10658|VITMroCarlos_v1.3.g17736*|VITMroCarlos_v1.3.g22702*		VITMroTrayshed_v2.0.hap1.chr07.ver2.0.g084670*|VITMroTrayshed_v2.0.hap1.chr18.ver2.0.g227560*
970	VITMroCarlos_v1.0.chr01	845	VITMroCarlos_v1.3.g10659	evm.model.chr1.1166	VITMroTrayshed_v2.0.hap1.chr01.ver2.0.g008060	VIT_201s0026g00360.4
971	VITMroCarlos_v1.0.chr01	845.091	VITMroCarlos_v1.3.g14677*	evm.model.chr20.1418*	VITMroTrayshed_v2.0.hap1.chr20.ver2.0.g255920*	VIT_201s0026g00380.1
972	VITMroCarlos_v1.0.chr01	845.182		evm.model.chr10.2310*|evm.model.chr14.2096*		VIT_201s0026g00390.1|VIT_214s0083g00940.2*
973	VITMroCarlos_v1.0.chr01	845.273		evm.model.chr10.2309*|evm.model.chr10.2402*		VIT_201s0026g00400.1
974	VITMroCarlos_v1.0.chr01	845.364	VITMroCarlos_v1.3.g27618*	evm.model.chr17.1109*	VITMroTrayshed_v2.0.hap1.chr17.ver2.0.g214660*	VIT_201s0026g00420.1|VIT_201s0026g00410.1+
975	VITMroCarlos_v1.0.chr01	845.455	VITMroCarlos_v1.3.g10792*	evm.model.chr1.1775*	VITMroTrayshed_v2.0.hap1.chr01.ver2.0.g010730*|VITMroTrayshed_v2.0.hap1.chr12.ver2.0.g154850*	VIT_201s0026g00425.1|VIT_202s0025g00590.1*
976	VITMroCarlos_v1.0.chr01	845.545				VIT_201s0026g00430.1
977	VITMroCarlos_v1.0.chr01	845.636				VIT_201s0026g00440.1
978	VITMroCarlos_v1.0.chr01	845.727		evm.model.chr18.3090*|evm.model.chr20.1405*	VITMroTrayshed_v2.0.hap1.chr01.ver2.0.g004890*	VIT_201s0026g00450.1
979	VITMroCarlos_v1.0.chr01	845.818	VITMroCarlos_v1.3.g02312*|VITMroCarlos_v1.3.g09870*		VITMroTrayshed_v2.0.hap1.chr13.ver2.0.g166380*	VIT_201s0026g00460.1
980	VITMroCarlos_v1.0.chr01	845.909	VITMroCarlos_v1.3.g11675*		VITMroTrayshed_v2.0.hap1.chr01.ver2.0.g013040*	VIT_201s0026g00470.1
981	VITMroCarlos_v1.0.chr01	846	VITMroCarlos_v1.3.g10660	evm.model.chr1.1167	VITMroTrayshed_v2.0.hap1.chr01.ver2.0.g008070|VITMroTrayshed_v2.0.hap1.chr19.ver2.0.g245950*	VIT_201s0026g00490.1
982	VITMroCarlos_v1.0.chr01	846.5				VIT_201s0026g00500.1|VIT_201s0026g00480.1+
983	VITMroCarlos_v1.0.chr01	847	VITMroCarlos_v1.3.g10661	evm.model.chr1.1168	VITMroTrayshed_v2.0.hap1.chr01.ver2.0.g008080	VIT_201s0026g00520.2
984	VITMroCarlos_v1.0.chr01	848	VITMroCarlos_v1.3.g10662|VITMroCarlos_v1.3.g08339*|VITMroCarlos_v1.3.g08342*	evm.model.chr1.1169|evm.model.chr2.621*	VITMroTrayshed_v2.0.hap1.chr01.ver2.0.g008090|VITMroTrayshed_v2.0.hap1.chr02.ver2.0.g019680*|VITMroTrayshed_v2.0.hap1.chr02.ver2.0.g019730*	VIT_201s0026g00530.3
985	VITMroCarlos_v1.0.chr01	849	VITMroCarlos_v1.3.g10663	evm.model.chr1.1170	VITMroTrayshed_v2.0.hap1.chr01.ver2.0.g008100	VIT_201s0026g00540.2
986	VITMroCarlos_v1.0.chr01	850	VITMroCarlos_v1.3.g10664|VITMroCarlos_v1.3.g19047*	evm.model.chr1.1172	VITMroTrayshed_v2.0.hap1.chr01.ver2.0.g008110	VIT_201s0026g00550.1
987	VITMroCarlos_v1.0.chr01	851	VITMroCarlos_v1.3.g11432	evm.model.chr1.1173	VITMroTrayshed_v2.0.hap1.chr01.ver2.0.g008120
988	VITMroCarlos_v1.0.chr01	851	VITMroCarlos_v1.3.g09697*		VITMroTrayshed_v2.0.hap1.chr13.ver2.0.g163260*|VITMroTrayshed_v2.0.hap1.chr15.ver2.0.g186590*	VIT_201s0026g00560.1
989	VITMroCarlos_v1.0.chr01	852	VITMroCarlos_v1.3.g11433	evm.model.chr1.1175	VITMroTrayshed_v2.0.hap1.chr01.ver2.0.g008130	VIT_201s0026g00570.1
990	VITMroCarlos_v1.0.chr01	853	VITMroCarlos_v1.3.g10665|VITMroCarlos_v1.3.g10484*	evm.model.chr1.1176|evm.model.chr1.661*	VITMroTrayshed_v2.0.hap1.chr01.ver2.0.g008150|VITMroTrayshed_v2.0.hap1.chr01.ver2.0.g004760*	VIT_201s0026g00580.1
991	VITMroCarlos_v1.0.chr01	854	VITMroCarlos_v1.3.g11434	evm.model.chr1.1177	VITMroTrayshed_v2.0.hap1.chr01.ver2.0.g008140|VITMroTrayshed_v2.0.hap1.chr20.ver2.0.g254180*	VIT_201s0026g00590.1
992	VITMroCarlos_v1.0.chr01	856	VITMroCarlos_v1.3.g11436|VITMroCarlos_v1.3.g11435+		VITMroTrayshed_v2.0.hap1.chr01.ver2.0.g008170|VITMroTrayshed_v2.0.hap1.chr01.ver2.0.g008160+
993	VITMroCarlos_v1.0.chr01	857	VITMroCarlos_v1.3.g10666	evm.model.chr1.1180|evm.model.chr5.2217*	VITMroTrayshed_v2.0.hap1.chr01.ver2.0.g008180	VIT_201s0026g00600.1|VIT_218s0122g01300.1*
994	VITMroCarlos_v1.0.chr01	858	VITMroCarlos_v1.3.g10667|VITMroCarlos_v1.3.g11098*	evm.model.chr1.1182|evm.model.chr1.215*	VITMroTrayshed_v2.0.hap1.chr01.ver2.0.g008190|VITMroTrayshed_v2.0.hap1.chr01.ver2.0.g001810*	VIT_201s0026g00620.1
995	VITMroCarlos_v1.0.chr01	859	VITMroCarlos_v1.3.g10668|VITMroCarlos_v1.3.g14740*	evm.model.chr4.9*	VITMroTrayshed_v2.0.hap1.chr01.ver2.0.g008200|VITMroTrayshed_v2.0.hap1.chr04.ver2.0.g038320*
996	VITMroCarlos_v1.0.chr01	860	VITMroCarlos_v1.3.g10669	evm.model.chr1.1184	VITMroTrayshed_v2.0.hap1.chr01.ver2.0.g008210	VIT_201s0026g00630.1
997	VITMroCarlos_v1.0.chr01	861	VITMroCarlos_v1.3.g11437	evm.model.chr1.1186|evm.model.chr4.1331*|evm.model.chr7.1254*|evm.model.chr8.776*	VITMroTrayshed_v2.0.hap1.chr01.ver2.0.g008220	VIT_201s0026g00640.1
998	VITMroCarlos_v1.0.chr01	861.5		evm.model.chr1.1187|evm.model.chr1.1187	VITMroTrayshed_v2.0.hap1.chr01.ver2.0.g008230|VITMroTrayshed_v2.0.hap1.chr01.ver2.0.g008230	VIT_201s0026g00650.1
999	VITMroCarlos_v1.0.chr01	862	VITMroCarlos_v1.3.g10670	evm.model.chr1.1189	VITMroTrayshed_v2.0.hap1.chr01.ver2.0.g008240	VIT_201s0026g00670.1
1000	VITMroCarlos_v1.0.chr01	863	VITMroCarlos_v1.3.g11438	evm.model.chr1.1190	VITMroTrayshed_v2.0.hap1.chr01.ver2.0.g008250	VIT_201s0026g00680.1
1001	VITMroCarlos_v1.0.chr01	863.5		evm.model.chr1.1191|evm.model.chr1.1191		VIT_201s0026g00690.3
1002	VITMroCarlos_v1.0.chr01	864	VITMroCarlos_v1.3.g11439	evm.model.chr1.1192	VITMroTrayshed_v2.0.hap1.chr01.ver2.0.g008270|VITMroTrayshed_v2.0.hap1.chr01.ver2.0.g008260+	VIT_201s0026g00700.1
1003	VITMroCarlos_v1.0.chr01	865	VITMroCarlos_v1.3.g10671|VITMroCarlos_v1.3.g17319*	evm.model.chr1.1193|evm.model.chr16.1344*	VITMroTrayshed_v2.0.hap1.chr01.ver2.0.g008280|VITMroTrayshed_v2.0.hap1.chr16.ver2.0.g198880*	VIT_201s0026g00710.2
1004	VITMroCarlos_v1.0.chr01	866	VITMroCarlos_v1.3.g10672	evm.model.chr1.1194	VITMroTrayshed_v2.0.hap1.chr01.ver2.0.g008290	VIT_201s0026g00720.1
1005	VITMroCarlos_v1.0.chr01	867	VITMroCarlos_v1.3.g11440	evm.model.chr1.1195	VITMroTrayshed_v2.0.hap1.chr01.ver2.0.g008300	VIT_201s0026g00730.1
1006	VITMroCarlos_v1.0.chr01	868	VITMroCarlos_v1.3.g11441	evm.model.chr1.1196|evm.model.chr1.1552*	VITMroTrayshed_v2.0.hap1.chr01.ver2.0.g008310	VIT_201s0026g00740.6
1007	VITMroCarlos_v1.0.chr01	869	VITMroCarlos_v1.3.g11442	evm.model.chr1.1197	VITMroTrayshed_v2.0.hap1.chr01.ver2.0.g008320	VIT_201s0026g00750.1
1008	VITMroCarlos_v1.0.chr01	870	VITMroCarlos_v1.3.g10673	evm.model.chr1.1198	VITMroTrayshed_v2.0.hap1.chr01.ver2.0.g008330	VIT_201s0026g00760.1
1009	VITMroCarlos_v1.0.chr01	870.333	VITMroCarlos_v1.3.g01488*	evm.model.chr1.1199	VITMroTrayshed_v2.0.hap1.chr08.ver2.0.g095020*	VIT_208s0105g00170.1*
1010	VITMroCarlos_v1.0.chr01	870.667		evm.model.chr1.1201
1011	VITMroCarlos_v1.0.chr01	871	VITMroCarlos_v1.3.g10674|VITMroCarlos_v1.3.g10378*	evm.model.chr1.1202|evm.model.chr17.555*	VITMroTrayshed_v2.0.hap1.chr01.ver2.0.g008340|VITMroTrayshed_v2.0.hap1.chr01.ver2.0.g002760*	VIT_201s0026g00810.1
1012	VITMroCarlos_v1.0.chr01	873	VITMroCarlos_v1.3.g11444|VITMroCarlos_v1.3.g11443+|VITMroCarlos_v1.3.g19410*	evm.model.chr1.1205|evm.model.chr1.1204+|evm.model.chr15.1933*	VITMroTrayshed_v2.0.hap1.chr01.ver2.0.g008360|VITMroTrayshed_v2.0.hap1.chr01.ver2.0.g008350+|VITMroTrayshed_v2.0.hap1.chr15.ver2.0.g193370*	VIT_201s0026g00820.1
1013	VITMroCarlos_v1.0.chr01	874	VITMroCarlos_v1.3.g10675|VITMroCarlos_v1.3.g26536*	evm.model.chr1.1207	VITMroTrayshed_v2.0.hap1.chr01.ver2.0.g008370|VITMroTrayshed_v2.0.hap1.chr05.ver2.0.g055440*	VIT_201s0026g00830.1
1014	VITMroCarlos_v1.0.chr01	875	VITMroCarlos_v1.3.g11445		VITMroTrayshed_v2.0.hap1.chr01.ver2.0.g008380	VIT_201s0026g00840.3
1015	VITMroCarlos_v1.0.chr01	876	VITMroCarlos_v1.3.g11446	evm.model.chr1.1208	VITMroTrayshed_v2.0.hap1.chr01.ver2.0.g008390	VIT_201s0026g00850.2
1016	VITMroCarlos_v1.0.chr01	877	VITMroCarlos_v1.3.g11447	evm.model.chr1.1211|evm.model.chr1.1209+	VITMroTrayshed_v2.0.hap1.chr01.ver2.0.g008400	VIT_201s0026g00860.3
1017	VITMroCarlos_v1.0.chr01	877.5	VITMroCarlos_v1.3.g06386*	evm.model.chr7.735*	VITMroTrayshed_v2.0.hap1.chr07.ver2.0.g087070*	VIT_201s0026g00870.1
1018	VITMroCarlos_v1.0.chr01	878	VITMroCarlos_v1.3.g11448	evm.model.chr1.1213	VITMroTrayshed_v2.0.hap1.chr01.ver2.0.g008410	VIT_201s0026g00880.1
1019	VITMroCarlos_v1.0.chr01	878.5				VIT_201s0026g00890.1
1020	VITMroCarlos_v1.0.chr01	879	VITMroCarlos_v1.3.g11449	evm.model.chr1.1215	VITMroTrayshed_v2.0.hap1.chr01.ver2.0.g008420	VIT_201s0026g00900.1
1021	VITMroCarlos_v1.0.chr01	879.5		evm.model.chr1.1217|evm.model.chr1.1217		VIT_201s0026g00910.1
1022	VITMroCarlos_v1.0.chr01	880	VITMroCarlos_v1.3.g11450	evm.model.chr1.1218	VITMroTrayshed_v2.0.hap1.chr01.ver2.0.g008430	VIT_201s0026g00920.3|VIT_219s0140g00270.1*
1023	VITMroCarlos_v1.0.chr01	880.5		evm.model.chr1.1219		VIT_202s0012g03130.1*
1024	VITMroCarlos_v1.0.chr01	881	VITMroCarlos_v1.3.g11451	evm.model.chr1.1220	VITMroTrayshed_v2.0.hap1.chr01.ver2.0.g008440	VIT_201s0026g00930.1
1025	VITMroCarlos_v1.0.chr01	882	VITMroCarlos_v1.3.g10676	evm.model.chr1.1222	VITMroTrayshed_v2.0.hap1.chr01.ver2.0.g008450	VIT_201s0026g00940.1
1026	VITMroCarlos_v1.0.chr01	883	VITMroCarlos_v1.3.g10677|VITMroCarlos_v1.3.g06405*|VITMroCarlos_v1.3.g06414*|VITMroCarlos_v1.3.g05239*	evm.model.chr1.1223	VITMroTrayshed_v2.0.hap1.chr01.ver2.0.g008460|VITMroTrayshed_v2.0.hap1.chr07.ver2.0.g087380*|VITMroTrayshed_v2.0.hap1.chr07.ver2.0.g087410*|VITMroTrayshed_v2.0.hap1.chr07.ver2.0.g087430*	VIT_201s0026g00950.1
1027	VITMroCarlos_v1.0.chr01	884	VITMroCarlos_v1.3.g11452	evm.model.chr1.1224	VITMroTrayshed_v2.0.hap1.chr01.ver2.0.g008470	VIT_201s0026g00960.2
1028	VITMroCarlos_v1.0.chr01	885	VITMroCarlos_v1.3.g10678	evm.model.chr1.1225		VIT_201s0026g00970.1
1029	VITMroCarlos_v1.0.chr01	886	VITMroCarlos_v1.3.g11453	evm.model.chr1.1226	VITMroTrayshed_v2.0.hap1.chr01.ver2.0.g008480	VIT_201s0026g00980.1
1030	VITMroCarlos_v1.0.chr01	887	VITMroCarlos_v1.3.g11454	evm.model.chr1.1229	VITMroTrayshed_v2.0.hap1.chr01.ver2.0.g008490	VIT_201s0026g00990.1
1031	VITMroCarlos_v1.0.chr01	888	VITMroCarlos_v1.3.g10679	evm.model.chr1.1230	VITMroTrayshed_v2.0.hap1.chr01.ver2.0.g008500	VIT_201s0026g01000.1
1032	VITMroCarlos_v1.0.chr01	889	VITMroCarlos_v1.3.g11455|VITMroCarlos_v1.3.g10926*	evm.model.chr1.1231	VITMroTrayshed_v2.0.hap1.chr01.ver2.0.g008510|VITMroTrayshed_v2.0.hap1.chr01.ver2.0.g013020*|VITMroTrayshed_v2.0.hap1.chr12.ver2.0.g151450*|VITMroTrayshed_v2.0.hap1.chr12.ver2.0.g151460*	VIT_201s0026g01010.2|VIT_215s0024g01450.1*
1033	VITMroCarlos_v1.0.chr01	890	VITMroCarlos_v1.3.g10680	evm.model.chr1.1235	VITMroTrayshed_v2.0.hap1.chr01.ver2.0.g008520	VIT_201s0026g01020.1
1034	VITMroCarlos_v1.0.chr01	891	VITMroCarlos_v1.3.g10681	evm.model.chr14.2517*	VITMroTrayshed_v2.0.hap1.chr01.ver2.0.g008530	VIT_201s0026g01030.1|VIT_214s0219g00040.1*
1035	VITMroCarlos_v1.0.chr01	891.5		evm.model.chr1.1237|evm.model.chr1.1237	VITMroTrayshed_v2.0.hap1.chr01.ver2.0.g008540|VITMroTrayshed_v2.0.hap1.chr01.ver2.0.g008540	VIT_201s0026g01040.1
1036	VITMroCarlos_v1.0.chr01	892	VITMroCarlos_v1.3.g10682	evm.model.chr1.1239	VITMroTrayshed_v2.0.hap1.chr01.ver2.0.g008550	VIT_201s0026g01050.1
1037	VITMroCarlos_v1.0.chr01	893	VITMroCarlos_v1.3.g11456		VITMroTrayshed_v2.0.hap1.chr01.ver2.0.g008560	VIT_201s0026g01055.1
1038	VITMroCarlos_v1.0.chr01	894	VITMroCarlos_v1.3.g10683|VITMroCarlos_v1.3.g13621*	evm.model.chr1.1242|evm.model.chr9.1726*	VITMroTrayshed_v2.0.hap1.chr01.ver2.0.g008570|VITMroTrayshed_v2.0.hap1.chr09.ver2.0.g118240*	VIT_201s0026g01060.1
1039	VITMroCarlos_v1.0.chr01	895	VITMroCarlos_v1.3.g10684	evm.model.chr1.1243	VITMroTrayshed_v2.0.hap1.chr01.ver2.0.g008580	VIT_201s0026g01070.1
1040	VITMroCarlos_v1.0.chr01	896	VITMroCarlos_v1.3.g11457|VITMroCarlos_v1.3.g11586*	evm.model.chr1.1244|evm.model.chr1.1843*	VITMroTrayshed_v2.0.hap1.chr01.ver2.0.g008590|VITMroTrayshed_v2.0.hap1.chr01.ver2.0.g011060*	VIT_201s0026g01080.1
1041	VITMroCarlos_v1.0.chr01	897	VITMroCarlos_v1.3.g11458|VITMroCarlos_v1.3.g18664*	evm.model.chr1.1245|evm.model.chr15.1355*	VITMroTrayshed_v2.0.hap1.chr01.ver2.0.g008600|VITMroTrayshed_v2.0.hap1.chr15.ver2.0.g189170*	VIT_201s0026g01090.1
1042	VITMroCarlos_v1.0.chr01	898	VITMroCarlos_v1.3.g10685	evm.model.chr1.1246		VIT_201s0026g01100.1
1043	VITMroCarlos_v1.0.chr01	900	VITMroCarlos_v1.3.g10687|VITMroCarlos_v1.3.g10686+	evm.model.chr1.1252|evm.model.chr1.1248+|evm.model.chr1.1249+	VITMroTrayshed_v2.0.hap1.chr01.ver2.0.g008630|VITMroTrayshed_v2.0.hap1.chr01.ver2.0.g008620+	VIT_201s0026g01110.2|VIT_201s0026g01120.1+
1044	VITMroCarlos_v1.0.chr01	900	VITMroCarlos_v1.3.g19041*	evm.model.chr11.420*|evm.model.chr3.2117*|evm.model.chr8.1842*	VITMroTrayshed_v2.0.hap1.chr01.ver2.0.g008610
1045	VITMroCarlos_v1.0.chr01	901	VITMroCarlos_v1.3.g10688|VITMroCarlos_v1.3.g09972*|VITMroCarlos_v1.3.g09973*|VITMroCarlos_v1.3.g12251*	evm.model.chr13.1783*|evm.model.chr13.1785*|evm.model.chr13.1788*|evm.model.chr13.1790*|evm.model.chr13.1793*|evm.model.chr18.1490*	VITMroTrayshed_v2.0.hap1.chr13.ver2.0.g167800*|VITMroTrayshed_v2.0.hap1.chr13.ver2.0.g167830*|VITMroTrayshed_v2.0.hap1.chr14.ver2.0.g178840*	VIT_212s0034g00830.1*
1046	VITMroCarlos_v1.0.chr01	902	VITMroCarlos_v1.3.g10689
1047	VITMroCarlos_v1.0.chr01	903	VITMroCarlos_v1.3.g10690	evm.model.chr14.2441*|evm.model.chr16.719*|evm.model.chr16.850*|evm.model.chr4.1348*|evm.model.chr4.1673*		VIT_203s0091g00010.1*|VIT_203s0088g00340.1*|VIT_203s0088g01270.1*|VIT_209s0070g00220.1*
1048	VITMroCarlos_v1.0.chr01	904	VITMroCarlos_v1.3.g10691		VITMroTrayshed_v2.0.hap1.chr19.ver2.0.g237770*	VIT_216s0013g01860.1*
1049	VITMroCarlos_v1.0.chr01	905	VITMroCarlos_v1.3.g11459	evm.model.chr14.1263*|evm.model.chr2.1558*	VITMroTrayshed_v2.0.hap1.chr02.ver2.0.g025180*|VITMroTrayshed_v2.0.hap1.chr19.ver2.0.g236550*	VIT_219s0014g00200.1*
1050	VITMroCarlos_v1.0.chr01	906	VITMroCarlos_v1.3.g10692|VITMroCarlos_v1.3.g13622*|VITMroCarlos_v1.3.g21481*|VITMroCarlos_v1.3.g09880*|VITMroCarlos_v1.3.g25611*|VITMroCarlos_v1.3.g24828*	evm.model.chr1.1253	VITMroTrayshed_v2.0.hap1.chr01.ver2.0.g008640	VIT_201s0026g01130.1
1051	VITMroCarlos_v1.0.chr01	907	VITMroCarlos_v1.3.g11460	evm.model.chr1.1254	VITMroTrayshed_v2.0.hap1.chr01.ver2.0.g008650	VIT_201s0026g01140.1
1052	VITMroCarlos_v1.0.chr01	908	VITMroCarlos_v1.3.g10693	evm.model.chr1.1256|evm.model.chr14.173*	VITMroTrayshed_v2.0.hap1.chr01.ver2.0.g008660	VIT_201s0026g01170.1
1053	VITMroCarlos_v1.0.chr01	908.5			VITMroTrayshed_v2.0.hap1.chr19.ver2.0.g245760*	VIT_201s0026g01180.1|VIT_219s0140g00100.1*
1054	VITMroCarlos_v1.0.chr01	909	VITMroCarlos_v1.3.g10694|VITMroCarlos_v1.3.g26113*	evm.model.chr1.1258	VITMroTrayshed_v2.0.hap1.chr01.ver2.0.g008670|VITMroTrayshed_v2.0.hap1.chr05.ver2.0.g062290*	VIT_201s0026g01190.2
1055	VITMroCarlos_v1.0.chr01	910	VITMroCarlos_v1.3.g11461|VITMroCarlos_v1.3.g02303*	evm.model.chr1.1259	VITMroTrayshed_v2.0.hap1.chr01.ver2.0.g008680	VIT_201s0026g01200.1
1056	VITMroCarlos_v1.0.chr01	911	VITMroCarlos_v1.3.g11462	evm.model.chr1.1260	VITMroTrayshed_v2.0.hap1.chr01.ver2.0.g008690	VIT_201s0026g01210.1
1057	VITMroCarlos_v1.0.chr01	911.5				VIT_201s0026g01220.1|VIT_210s0003g05120.1*|VIT_214s0006g02930.1*|VIT_214s0006g02940.1*
1058	VITMroCarlos_v1.0.chr01	912	VITMroCarlos_v1.3.g11463	evm.model.chr1.1262|evm.model.chr1.1261+	VITMroTrayshed_v2.0.hap1.chr01.ver2.0.g008700	VIT_201s0026g01230.1
1059	VITMroCarlos_v1.0.chr01	913	VITMroCarlos_v1.3.g10695|VITMroCarlos_v1.3.g14730*	evm.model.chr1.1264	VITMroTrayshed_v2.0.hap1.chr01.ver2.0.g008710	VIT_201s0026g01240.1
1060	VITMroCarlos_v1.0.chr01	914	VITMroCarlos_v1.3.g11464	evm.model.chr1.1265	VITMroTrayshed_v2.0.hap1.chr01.ver2.0.g008720	VIT_201s0026g01250.1
1061	VITMroCarlos_v1.0.chr01	914.5				VIT_201s0026g01270.1
1062	VITMroCarlos_v1.0.chr01	915	VITMroCarlos_v1.3.g10696|VITMroCarlos_v1.3.g14735*	evm.model.chr1.1266	VITMroTrayshed_v2.0.hap1.chr01.ver2.0.g008730	VIT_201s0026g01280.1
1063	VITMroCarlos_v1.0.chr01	915.5	VITMroCarlos_v1.3.g26098*|VITMroCarlos_v1.3.g01646*|VITMroCarlos_v1.3.g09665*|VITMroCarlos_v1.3.g17221*|VITMroCarlos_v1.3.g22954*	evm.model.chr1.1267	VITMroTrayshed_v2.0.hap1.chr05.ver2.0.g062120*	VIT_212s0059g01135.1*|VIT_214s0006g01190.1*|VIT_217s0000g04203.1*|VIT_218s0001g09630.1*
1064	VITMroCarlos_v1.0.chr01	916	VITMroCarlos_v1.3.g11465	evm.model.chr1.1270	VITMroTrayshed_v2.0.hap1.chr01.ver2.0.g008740	VIT_201s0026g01290.1
1065	VITMroCarlos_v1.0.chr01	917	VITMroCarlos_v1.3.g11466|VITMroCarlos_v1.3.g14736*	evm.model.chr1.1271	VITMroTrayshed_v2.0.hap1.chr01.ver2.0.g008750	VIT_201s0026g01300.1
1066	VITMroCarlos_v1.0.chr01	918	VITMroCarlos_v1.3.g10697|VITMroCarlos_v1.3.g13115*|VITMroCarlos_v1.3.g20610*|VITMroCarlos_v1.3.g21579*|VITMroCarlos_v1.3.g00613*|VITMroCarlos_v1.3.g07695*	evm.model.chr1.1273	VITMroTrayshed_v2.0.hap1.chr01.ver2.0.g008760	VIT_201s0026g01330.1|VIT_201s0026g01340.1+|VIT_201s0026g01370.1+
1067	VITMroCarlos_v1.0.chr01	918.25				VIT_201s0026g01350.1
1068	VITMroCarlos_v1.0.chr01	918.5				VIT_201s0026g01360.1
1069	VITMroCarlos_v1.0.chr01	918.75		evm.model.chr19.2407*		VIT_201s0026g01375.1
1070	VITMroCarlos_v1.0.chr01	919	VITMroCarlos_v1.3.g10698|VITMroCarlos_v1.3.g14737*	evm.model.chr1.1275	VITMroTrayshed_v2.0.hap1.chr01.ver2.0.g008770	VIT_201s0026g01380.1|VIT_213s0147g00120.1*|VIT_213s0147g00150.1*
1071	VITMroCarlos_v1.0.chr01	919.5		evm.model.chr14.2296*		VIT_201s0026g01390.1
1072	VITMroCarlos_v1.0.chr01	920	VITMroCarlos_v1.3.g10699	evm.model.chr1.1276	VITMroTrayshed_v2.0.hap1.chr01.ver2.0.g008780	VIT_201s0026g01400.1|VIT_210s0092g00280.1*|VIT_216s0013g01640.1*|VIT_218s0089g00420.1*|VIT_219s0014g04520.1*
1073	VITMroCarlos_v1.0.chr01	920.5	VITMroCarlos_v1.3.g12866*	evm.model.chr9.965*	VITMroTrayshed_v2.0.hap1.chr09.ver2.0.g115630*	VIT_201s0026g01410.1
1074	VITMroCarlos_v1.0.chr01	921	VITMroCarlos_v1.3.g11467	evm.model.chr1.1277	VITMroTrayshed_v2.0.hap1.chr01.ver2.0.g008790	VIT_201s0026g01420.1|VIT_215s0045g00130.1*
1075	VITMroCarlos_v1.0.chr01	922	VITMroCarlos_v1.3.g10700		VITMroTrayshed_v2.0.hap1.chr01.ver2.0.g008800	VIT_201s0026g01425.1|VIT_209s0018g00950.1*
1076	VITMroCarlos_v1.0.chr01	923	VITMroCarlos_v1.3.g10701		VITMroTrayshed_v2.0.hap1.chr01.ver2.0.g008810	VIT_201s0026g01430.4
1077	VITMroCarlos_v1.0.chr01	924	VITMroCarlos_v1.3.g11468	evm.model.chr1.1278	VITMroTrayshed_v2.0.hap1.chr01.ver2.0.g008820	VIT_201s0026g01440.1
1078	VITMroCarlos_v1.0.chr01	925	VITMroCarlos_v1.3.g10702	evm.model.chr1.1280|evm.model.chr1.1279+	VITMroTrayshed_v2.0.hap1.chr01.ver2.0.g008830	VIT_201s0026g01450.1
1079	VITMroCarlos_v1.0.chr01	926	VITMroCarlos_v1.3.g11469	evm.model.chr1.1281	VITMroTrayshed_v2.0.hap1.chr01.ver2.0.g008840	VIT_201s0026g01460.1
1080	VITMroCarlos_v1.0.chr01	927	VITMroCarlos_v1.3.g11470	evm.model.chr1.1283|evm.model.chr9.482*	VITMroTrayshed_v2.0.hap1.chr01.ver2.0.g008850|VITMroTrayshed_v2.0.hap1.chr09.ver2.0.g111730*|VITMroTrayshed_v2.0.hap1.chr09.ver2.0.g112200*	VIT_201s0026g01470.1
1081	VITMroCarlos_v1.0.chr01	928	VITMroCarlos_v1.3.g11471|VITMroCarlos_v1.3.g20840*|VITMroCarlos_v1.3.g21468*|VITMroCarlos_v1.3.g08787*|VITMroCarlos_v1.3.g09128*|VITMroCarlos_v1.3.g18865*	evm.model.chr1.1284	VITMroTrayshed_v2.0.hap1.chr01.ver2.0.g008860|VITMroTrayshed_v2.0.hap1.chr05.ver2.0.g060540*|VITMroTrayshed_v2.0.hap1.chr12.ver2.0.g148070*	VIT_201s0026g01480.1|VIT_202s0012g00860.1*
1082	VITMroCarlos_v1.0.chr01	929	VITMroCarlos_v1.3.g11472	evm.model.chr1.1288	VITMroTrayshed_v2.0.hap1.chr01.ver2.0.g008870	VIT_201s0026g01490.1
1083	VITMroCarlos_v1.0.chr01	930	VITMroCarlos_v1.3.g10703	evm.model.chr1.1291	VITMroTrayshed_v2.0.hap1.chr01.ver2.0.g008880	VIT_201s0026g01510.1
1084	VITMroCarlos_v1.0.chr01	931	VITMroCarlos_v1.3.g11473	evm.model.chr1.1292	VITMroTrayshed_v2.0.hap1.chr01.ver2.0.g008890	VIT_201s0026g01520.1
1085	VITMroCarlos_v1.0.chr01	932	VITMroCarlos_v1.3.g11474|VITMroCarlos_v1.3.g04690*|VITMroCarlos_v1.3.g04691*|VITMroCarlos_v1.3.g12970*	evm.model.chr1.1293	VITMroTrayshed_v2.0.hap1.chr01.ver2.0.g008900	VIT_201s0026g01530.1
1086	VITMroCarlos_v1.0.chr01	933	VITMroCarlos_v1.3.g10704	evm.model.chr1.1294	VITMroTrayshed_v2.0.hap1.chr01.ver2.0.g008910	VIT_201s0026g01540.1
1087	VITMroCarlos_v1.0.chr01	934	VITMroCarlos_v1.3.g11475	evm.model.chr1.1297	VITMroTrayshed_v2.0.hap1.chr01.ver2.0.g008920	VIT_201s0026g01550.2
1088	VITMroCarlos_v1.0.chr01	935	VITMroCarlos_v1.3.g10705	evm.model.chr1.1300	VITMroTrayshed_v2.0.hap1.chr01.ver2.0.g008930	VIT_201s0026g01560.1|VIT_213s0147g00140.1*
1089	VITMroCarlos_v1.0.chr01	936	VITMroCarlos_v1.3.g10706	evm.model.chr1.1302	VITMroTrayshed_v2.0.hap1.chr01.ver2.0.g008940	VIT_201s0026g01570.1
1090	VITMroCarlos_v1.0.chr01	937	VITMroCarlos_v1.3.g11476	evm.model.chr1.1303	VITMroTrayshed_v2.0.hap1.chr01.ver2.0.g008950	VIT_201s0026g01580.1
1091	VITMroCarlos_v1.0.chr01	938	VITMroCarlos_v1.3.g11477	evm.model.chr1.1304	VITMroTrayshed_v2.0.hap1.chr01.ver2.0.g008960	VIT_201s0026g01590.2
1092	VITMroCarlos_v1.0.chr01	939	VITMroCarlos_v1.3.g10707	evm.model.chr1.1305	VITMroTrayshed_v2.0.hap1.chr01.ver2.0.g008970|VITMroTrayshed_v2.0.hap1.chr12.ver2.0.g157880*	VIT_201s0026g01610.1
1093	VITMroCarlos_v1.0.chr01	940	VITMroCarlos_v1.3.g10708|VITMroCarlos_v1.3.g04518*|VITMroCarlos_v1.3.g21478*	evm.model.chr1.1307|evm.model.chr7.900*	VITMroTrayshed_v2.0.hap1.chr01.ver2.0.g008980	VIT_201s0026g01620.1|VIT_207s0005g03910.1*
1094	VITMroCarlos_v1.0.chr01	941	VITMroCarlos_v1.3.g10709|VITMroCarlos_v1.3.g02072*	evm.model.chr8.2370*	VITMroTrayshed_v2.0.hap1.chr04.ver2.0.g044970*|VITMroTrayshed_v2.0.hap1.chr08.ver2.0.g106980*
1095	VITMroCarlos_v1.0.chr01	941		evm.model.chr1.1308|evm.model.chr1.1308	VITMroTrayshed_v2.0.hap1.chr01.ver2.0.g008990|VITMroTrayshed_v2.0.hap1.chr01.ver2.0.g008990	VIT_201s0026g01630.2
1096	VITMroCarlos_v1.0.chr01	942	VITMroCarlos_v1.3.g10710|VITMroCarlos_v1.3.g01298*	evm.model.chr1.1309	VITMroTrayshed_v2.0.hap1.chr01.ver2.0.g009000|VITMroTrayshed_v2.0.hap1.chr12.ver2.0.g157890*	VIT_201s0026g01640.2
1097	VITMroCarlos_v1.0.chr01	943	VITMroCarlos_v1.3.g11478	evm.model.chr1.1310	VITMroTrayshed_v2.0.hap1.chr01.ver2.0.g009010	VIT_201s0026g01650.1
1098	VITMroCarlos_v1.0.chr01	944	VITMroCarlos_v1.3.g11479|VITMroCarlos_v1.3.g01300*		VITMroTrayshed_v2.0.hap1.chr01.ver2.0.g009020|VITMroTrayshed_v2.0.hap1.chr12.ver2.0.g157910*	VIT_212s0035g01250.2*
1099	VITMroCarlos_v1.0.chr01	945	VITMroCarlos_v1.3.g10711	evm.model.chr1.1313	VITMroTrayshed_v2.0.hap1.chr01.ver2.0.g009030	VIT_201s0026g01660.1|VIT_212s0035g01270.1*
1100	VITMroCarlos_v1.0.chr01	946	VITMroCarlos_v1.3.g10712|VITMroCarlos_v1.3.g00647*	evm.model.chr1.1314|evm.model.chr1.1315+	VITMroTrayshed_v2.0.hap1.chr01.ver2.0.g009040|VITMroTrayshed_v2.0.hap1.chr12.ver2.0.g158040*	VIT_201s0026g01670.1|VIT_201s0026g01680.1+|VIT_212s0035g01330.1*
1101	VITMroCarlos_v1.0.chr01	947	VITMroCarlos_v1.3.g11480|VITMroCarlos_v1.3.g14884*	evm.model.chr1.1316|evm.model.chr4.381*	VITMroTrayshed_v2.0.hap1.chr01.ver2.0.g009050|VITMroTrayshed_v2.0.hap1.chr04.ver2.0.g041250*	VIT_201s0026g01690.1
1102	VITMroCarlos_v1.0.chr01	948	VITMroCarlos_v1.3.g11481|VITMroCarlos_v1.3.g08874*	evm.model.chr1.1317	VITMroTrayshed_v2.0.hap1.chr01.ver2.0.g009060	VIT_201s0026g01700.1
1103	VITMroCarlos_v1.0.chr01	949	VITMroCarlos_v1.3.g11482	evm.model.chr1.1321	VITMroTrayshed_v2.0.hap1.chr01.ver2.0.g009070	VIT_201s0026g01710.1
1104	VITMroCarlos_v1.0.chr01	950	VITMroCarlos_v1.3.g10713|VITMroCarlos_v1.3.g07765*	evm.model.chr1.1324	VITMroTrayshed_v2.0.hap1.chr01.ver2.0.g009080|VITMroTrayshed_v2.0.hap1.chr14.ver2.0.g180550*	VIT_201s0026g01720.1|VIT_214s0006g02145.1*
1105	VITMroCarlos_v1.0.chr01	951	VITMroCarlos_v1.3.g10714	evm.model.chr1.1325	VITMroTrayshed_v2.0.hap1.chr01.ver2.0.g009090|VITMroTrayshed_v2.0.hap1.chr14.ver2.0.g180560*	VIT_201s0026g01730.1|VIT_216s0115g00060.1*
1106	VITMroCarlos_v1.0.chr01	951.5			VITMroTrayshed_v2.0.hap1.chr01.ver2.0.g009110|VITMroTrayshed_v2.0.hap1.chr01.ver2.0.g009110	VIT_201s0026g01740.2
1107	VITMroCarlos_v1.0.chr01	952	VITMroCarlos_v1.3.g11483|VITMroCarlos_v1.3.g21639*|VITMroCarlos_v1.3.g09323*	evm.model.chr1.1326	VITMroTrayshed_v2.0.hap1.chr01.ver2.0.g009100	VIT_201s0026g01750.1
1108	VITMroCarlos_v1.0.chr01	952.5				VIT_201s0026g01760.1
1109	VITMroCarlos_v1.0.chr01	953	VITMroCarlos_v1.3.g10715	evm.model.chr1.1328	VITMroTrayshed_v2.0.hap1.chr01.ver2.0.g009120	VIT_201s0026g01770.2
1110	VITMroCarlos_v1.0.chr01	954	VITMroCarlos_v1.3.g11484	evm.model.chr1.1329	VITMroTrayshed_v2.0.hap1.chr01.ver2.0.g009130	VIT_201s0026g01780.1
1111	VITMroCarlos_v1.0.chr01	955	VITMroCarlos_v1.3.g10716	evm.model.chr1.1332	VITMroTrayshed_v2.0.hap1.chr01.ver2.0.g009140|VITMroTrayshed_v2.0.hap1.chr14.ver2.0.g179270*|VITMroTrayshed_v2.0.hap1.chr14.ver2.0.g179330*	VIT_201s0026g01790.1|VIT_201s0026g01824.1+
1112	VITMroCarlos_v1.0.chr01	956	VITMroCarlos_v1.3.g10717|VITMroCarlos_v1.3.g10718+|VITMroCarlos_v1.3.g10719+|VITMroCarlos_v1.3.g10721+		VITMroTrayshed_v2.0.hap1.chr01.ver2.0.g009150|VITMroTrayshed_v2.0.hap1.chr01.ver2.0.g009160+|VITMroTrayshed_v2.0.hap1.chr01.ver2.0.g009170+|VITMroTrayshed_v2.0.hap1.chr01.ver2.0.g009180+	VIT_215s0024g01060.1*
1113	VITMroCarlos_v1.0.chr01	956.333				VIT_201s0026g01795.1|VIT_201s0026g01805.1+|VIT_201s0026g01815.1+|VIT_201s0026g01836.1+|VIT_201s0026g01828.1+|VIT_201s0026g01832.1+
1114	VITMroCarlos_v1.0.chr01	957.667				VIT_201s0026g01800.1
1115	VITMroCarlos_v1.0.chr01	959				VIT_201s0026g01810.1
1116	VITMroCarlos_v1.0.chr01	959.5		evm.model.chr1.1338|evm.model.chr1.1338|evm.model.chr1.1339+|evm.model.chr1.1339+	VITMroTrayshed_v2.0.hap1.chr01.ver2.0.g009190|VITMroTrayshed_v2.0.hap1.chr01.ver2.0.g009200+|VITMroTrayshed_v2.0.hap1.chr01.ver2.0.g009210+	VIT_201s0026g01840.1|VIT_201s0026g01840.1|VIT_201s0026g01850.1+|VIT_201s0026g01850.1+
1117	VITMroCarlos_v1.0.chr01	960	VITMroCarlos_v1.3.g10720|VITMroCarlos_v1.3.g21640*	evm.model.chr4.1778*
1118	VITMroCarlos_v1.0.chr01	960.333	VITMroCarlos_v1.3.g04450*	evm.model.chr7.700*	VITMroTrayshed_v2.0.hap1.chr07.ver2.0.g086820*	VIT_201s0026g01820.1
1119	VITMroCarlos_v1.0.chr01	961	VITMroCarlos_v1.3.g10722|VITMroCarlos_v1.3.g10723+	evm.model.chr14.2950*		VIT_214s0108g00200.1*|VIT_219s0027g01020.1*
1120	VITMroCarlos_v1.0.chr01	963	VITMroCarlos_v1.3.g11485	evm.model.chr1.1341	VITMroTrayshed_v2.0.hap1.chr01.ver2.0.g009220	VIT_201s0026g01860.1|VIT_201s0137g00110.1*
1121	VITMroCarlos_v1.0.chr01	963.5		evm.model.chr1.1343|evm.model.chr1.1343	VITMroTrayshed_v2.0.hap1.chr01.ver2.0.g009230|VITMroTrayshed_v2.0.hap1.chr01.ver2.0.g009230	VIT_201s0026g01870.1
1122	VITMroCarlos_v1.0.chr01	964	VITMroCarlos_v1.3.g11486|VITMroCarlos_v1.3.g11663*	evm.model.chr1.1344|evm.model.chr1.2094*	VITMroTrayshed_v2.0.hap1.chr01.ver2.0.g009240|VITMroTrayshed_v2.0.hap1.chr01.ver2.0.g012640*	VIT_201s0026g01880.2
1123	VITMroCarlos_v1.0.chr01	965	VITMroCarlos_v1.3.g10724|VITMroCarlos_v1.3.g18239*	evm.model.chr1.1345|evm.model.chr3.1688*	VITMroTrayshed_v2.0.hap1.chr01.ver2.0.g009250	VIT_201s0026g01890.3|VIT_219s0015g01260.1*
1124	VITMroCarlos_v1.0.chr01	965.5				VIT_201s0026g01900.1
1125	VITMroCarlos_v1.0.chr01	966	VITMroCarlos_v1.3.g11487	evm.model.chr1.1346	VITMroTrayshed_v2.0.hap1.chr01.ver2.0.g009260	VIT_201s0026g01910.1|VIT_210s0092g00180.1*
1126	VITMroCarlos_v1.0.chr01	966.5				VIT_201s0026g01920.1
1127	VITMroCarlos_v1.0.chr01	967	VITMroCarlos_v1.3.g11488	evm.model.chr1.1349	VITMroTrayshed_v2.0.hap1.chr01.ver2.0.g009270	VIT_201s0026g01930.1
1128	VITMroCarlos_v1.0.chr01	967.5				VIT_201s0026g01940.1
1129	VITMroCarlos_v1.0.chr01	968	VITMroCarlos_v1.3.g11489	evm.model.chr1.1350	VITMroTrayshed_v2.0.hap1.chr01.ver2.0.g009280|VITMroTrayshed_v2.0.hap1.chr08.ver2.0.g093860*	VIT_201s0026g01950.1|VIT_209s0070g00670.1*
1130	VITMroCarlos_v1.0.chr01	969	VITMroCarlos_v1.3.g11490|VITMroCarlos_v1.3.g01901*	evm.model.chr1.1352|evm.model.chr8.1844*	VITMroTrayshed_v2.0.hap1.chr01.ver2.0.g009290	VIT_201s0026g01960.3
1131	VITMroCarlos_v1.0.chr01	970	VITMroCarlos_v1.3.g11491|VITMroCarlos_v1.3.g16667*	evm.model.chr1.1353	VITMroTrayshed_v2.0.hap1.chr01.ver2.0.g009300|VITMroTrayshed_v2.0.hap1.chr07.ver2.0.g085210*	VIT_201s0026g01970.5|VIT_214s0036g01220.1*
1132	VITMroCarlos_v1.0.chr01	970.5				VIT_201s0026g01990.1
1133	VITMroCarlos_v1.0.chr01	971	VITMroCarlos_v1.3.g11492	evm.model.chr18.2218*	VITMroTrayshed_v2.0.hap1.chr13.ver2.0.g169730*	VIT_210s0003g03370.1*|VIT_213s0139g00110.1*|VIT_216s0013g01420.1*|VIT_216s0098g00520.1*|VIT_203s0017g01170.1*|VIT_209s0002g08320.1*
1134	VITMroCarlos_v1.0.chr01	971				VIT_201s0026g02010.1
1135	VITMroCarlos_v1.0.chr01	971.5		evm.model.chr17.555*		VIT_201s0026g02020.1|VIT_202s0012g02620.1*
1136	VITMroCarlos_v1.0.chr01	972	VITMroCarlos_v1.3.g11493	evm.model.chr1.1355	VITMroTrayshed_v2.0.hap1.chr01.ver2.0.g009310|VITMroTrayshed_v2.0.hap1.chr10.ver2.0.g132580*	VIT_201s0026g02030.1
1137	VITMroCarlos_v1.0.chr01	972.5				VIT_201s0026g02040.1
1138	VITMroCarlos_v1.0.chr01	973	VITMroCarlos_v1.3.g11494	evm.model.chr1.1357	VITMroTrayshed_v2.0.hap1.chr01.ver2.0.g009320	VIT_201s0026g02070.1
1139	VITMroCarlos_v1.0.chr01	973.5	VITMroCarlos_v1.3.g01279*|VITMroCarlos_v1.3.g01280*		VITMroTrayshed_v2.0.hap1.chr01.ver2.0.g009330
1140	VITMroCarlos_v1.0.chr01	974	VITMroCarlos_v1.3.g10725|VITMroCarlos_v1.3.g16742*	evm.model.chr4.1778*	VITMroTrayshed_v2.0.hap1.chr01.ver2.0.g009340	VIT_201s0026g02080.1
1141	VITMroCarlos_v1.0.chr01	974.5				VIT_201s0026g02090.1
1142	VITMroCarlos_v1.0.chr01	975	VITMroCarlos_v1.3.g10726|VITMroCarlos_v1.3.g23229*	evm.model.chr1.1358	VITMroTrayshed_v2.0.hap1.chr01.ver2.0.g009350	VIT_201s0026g02100.1|VIT_218s0089g00040.1*|VIT_218s0089g00110.1*
1143	VITMroCarlos_v1.0.chr01	976	VITMroCarlos_v1.3.g11495	evm.model.chr1.1360	VITMroTrayshed_v2.0.hap1.chr01.ver2.0.g009360	VIT_201s0026g02110.1
1144	VITMroCarlos_v1.0.chr01	977	VITMroCarlos_v1.3.g10727	evm.model.chr1.1362	VITMroTrayshed_v2.0.hap1.chr01.ver2.0.g009370	VIT_201s0026g02120.1
1145	VITMroCarlos_v1.0.chr01	978	VITMroCarlos_v1.3.g10728	evm.model.chr1.1363	VITMroTrayshed_v2.0.hap1.chr01.ver2.0.g009380	VIT_201s0026g02130.1
1146	VITMroCarlos_v1.0.chr01	979	VITMroCarlos_v1.3.g11496		VITMroTrayshed_v2.0.hap1.chr01.ver2.0.g009390
1147	VITMroCarlos_v1.0.chr01	979				VIT_201s0026g02140.2
1148	VITMroCarlos_v1.0.chr01	980	VITMroCarlos_v1.3.g11497|VITMroCarlos_v1.3.g23225*	evm.model.chr1.1365	VITMroTrayshed_v2.0.hap1.chr01.ver2.0.g009400	VIT_201s0026g02170.1|VIT_212s0057g00540.1*|VIT_204s0044g00012.1*
1149	VITMroCarlos_v1.0.chr01	980.5				VIT_201s0026g02180.1
1150	VITMroCarlos_v1.0.chr01	981	VITMroCarlos_v1.3.g11498	evm.model.chr1.1367	VITMroTrayshed_v2.0.hap1.chr01.ver2.0.g009410|VITMroTrayshed_v2.0.hap1.chr06.ver2.0.g070980*	VIT_201s0026g02190.1
1151	VITMroCarlos_v1.0.chr01	982	VITMroCarlos_v1.3.g11499|VITMroCarlos_v1.3.g04081*	evm.model.chr1.1368	VITMroTrayshed_v2.0.hap1.chr01.ver2.0.g009420|VITMroTrayshed_v2.0.hap1.chr11.ver2.0.g143450*|VITMroTrayshed_v2.0.hap1.chr20.ver2.0.g257040*	VIT_201s0026g02200.1|VIT_212s0034g01520.1*
1152	VITMroCarlos_v1.0.chr01	983	VITMroCarlos_v1.3.g11500|VITMroCarlos_v1.3.g01822*	evm.model.chr1.1370|evm.model.chr13.627*	VITMroTrayshed_v2.0.hap1.chr01.ver2.0.g009430|VITMroTrayshed_v2.0.hap1.chr13.ver2.0.g163400*	VIT_201s0026g02210.3
1153	VITMroCarlos_v1.0.chr01	984	VITMroCarlos_v1.3.g10729		VITMroTrayshed_v2.0.hap1.chr01.ver2.0.g009440	VIT_201s0026g02230.1
1154	VITMroCarlos_v1.0.chr01	984.5		evm.model.chr1.1373	VITMroTrayshed_v2.0.hap1.chr14.ver2.0.g183750*
1155	VITMroCarlos_v1.0.chr01	985	VITMroCarlos_v1.3.g10730		VITMroTrayshed_v2.0.hap1.chr01.ver2.0.g009450
1156	VITMroCarlos_v1.0.chr01	985	VITMroCarlos_v1.3.g19405*	evm.model.chr15.1925*	VITMroTrayshed_v2.0.hap1.chr15.ver2.0.g193310*	VIT_201s0026g02240.1
1157	VITMroCarlos_v1.0.chr01	986	VITMroCarlos_v1.3.g11501	evm.model.chr1.1375	VITMroTrayshed_v2.0.hap1.chr01.ver2.0.g009460	VIT_201s0026g02250.1
1158	VITMroCarlos_v1.0.chr01	987	VITMroCarlos_v1.3.g11502	evm.model.chr1.1376	VITMroTrayshed_v2.0.hap1.chr01.ver2.0.g009470	VIT_201s0026g02260.3
1159	VITMroCarlos_v1.0.chr01	988	VITMroCarlos_v1.3.g11503|VITMroCarlos_v1.3.g07923*	evm.model.chr1.1377|evm.model.chr14.2392*	VITMroTrayshed_v2.0.hap1.chr01.ver2.0.g009480
1160	VITMroCarlos_v1.0.chr01	989	VITMroCarlos_v1.3.g10731	evm.model.chr1.1378	VITMroTrayshed_v2.0.hap1.chr01.ver2.0.g009490	VIT_201s0026g02270.1
1161	VITMroCarlos_v1.0.chr01	989.667		evm.model.chr1.1379		VIT_212s0055g01165.1*
1162	VITMroCarlos_v1.0.chr01	990	VITMroCarlos_v1.3.g10732	evm.model.chr12.1259*	VITMroTrayshed_v2.0.hap1.chr01.ver2.0.g009500
1163	VITMroCarlos_v1.0.chr01	990.333		evm.model.chr1.1382	VITMroTrayshed_v2.0.hap1.chr12.ver2.0.g152770*	VIT_212s0178g00140.1*|VIT_212s0178g00170.1*
1164	VITMroCarlos_v1.0.chr01	991	VITMroCarlos_v1.3.g10733	evm.model.chr1.1383	VITMroTrayshed_v2.0.hap1.chr01.ver2.0.g009510	VIT_201s0026g02280.2|VIT_209s0018g00330.1*
1165	VITMroCarlos_v1.0.chr01	991.5		evm.model.chr1.1384	VITMroTrayshed_v2.0.hap1.chr01.ver2.0.g009520|VITMroTrayshed_v2.0.hap1.chr01.ver2.0.g009520	VIT_201s0026g02290.1|VIT_201s0026g02290.1
1166	VITMroCarlos_v1.0.chr01	991.667				VIT_201s0026g02300.1
1167	VITMroCarlos_v1.0.chr01	992	VITMroCarlos_v1.3.g10734	evm.model.chr1.1386	VITMroTrayshed_v2.0.hap1.chr01.ver2.0.g009530	VIT_201s0026g02310.1
1168	VITMroCarlos_v1.0.chr01	993	VITMroCarlos_v1.3.g11504|VITMroCarlos_v1.3.g05268*	evm.model.chr1.1387	VITMroTrayshed_v2.0.hap1.chr01.ver2.0.g009540	VIT_201s0026g02330.1
1169	VITMroCarlos_v1.0.chr01	994	VITMroCarlos_v1.3.g11505|VITMroCarlos_v1.3.g09970*		VITMroTrayshed_v2.0.hap1.chr01.ver2.0.g009550|VITMroTrayshed_v2.0.hap1.chr13.ver2.0.g167760*|VITMroTrayshed_v2.0.hap1.chr13.ver2.0.g167780*	VIT_213s0047g01240.1*
1170	VITMroCarlos_v1.0.chr01	995	VITMroCarlos_v1.3.g11506	evm.model.chr1.1389	VITMroTrayshed_v2.0.hap1.chr01.ver2.0.g009560	VIT_201s0026g02340.1|VIT_203s0110g00150.1*
1171	VITMroCarlos_v1.0.chr01	996	VITMroCarlos_v1.3.g11507		VITMroTrayshed_v2.0.hap1.chr01.ver2.0.g009570|VITMroTrayshed_v2.0.hap1.chr05.ver2.0.g054870*	VIT_215s0024g01495.1*|VIT_217s0053g01005.1*|VIT_203s0017g01535.1*|VIT_208s0032g01246.1*
1172	VITMroCarlos_v1.0.chr01	997	VITMroCarlos_v1.3.g11508|VITMroCarlos_v1.3.g10833*|VITMroCarlos_v1.3.g13729*|VITMroCarlos_v1.3.g03041*|VITMroCarlos_v1.3.g03963*|VITMroCarlos_v1.3.g12234*		VITMroTrayshed_v2.0.hap1.chr01.ver2.0.g004920*|VITMroTrayshed_v2.0.hap1.chr06.ver2.0.g077720*
1173	VITMroCarlos_v1.0.chr01	998	VITMroCarlos_v1.3.g10735|VITMroCarlos_v1.3.g27028*		VITMroTrayshed_v2.0.hap1.chr01.ver2.0.g009580|VITMroTrayshed_v2.0.hap1.chr17.ver2.0.g217180*
1174	VITMroCarlos_v1.0.chr01	999	VITMroCarlos_v1.3.g10736	evm.model.chr1.1392	VITMroTrayshed_v2.0.hap1.chr01.ver2.0.g009590	VIT_201s0026g02350.1|VIT_212s0059g02200.1*|VIT_215s0048g02960.1*|VIT_204s0159g00010.1*|VIT_205s0077g02220.1*
1175	VITMroCarlos_v1.0.chr01	1000	VITMroCarlos_v1.3.g10737|VITMroCarlos_v1.3.g09032*	evm.model.chr1.1394	VITMroTrayshed_v2.0.hap1.chr01.ver2.0.g009600	VIT_201s0026g02360.1
1176	VITMroCarlos_v1.0.chr01	1001	VITMroCarlos_v1.3.g11509|VITMroCarlos_v1.3.g02304*	evm.model.chr1.1395		VIT_201s0026g02365.1
1177	VITMroCarlos_v1.0.chr01	1002	VITMroCarlos_v1.3.g10738|VITMroCarlos_v1.3.g10739+|VITMroCarlos_v1.3.g10740+|VITMroCarlos_v1.3.g23773*	evm.model.chr1.1396|evm.model.chr1.1397+|evm.model.chr1.1400+|evm.model.chr1.1401+|evm.model.chr6.1521*	VITMroTrayshed_v2.0.hap1.chr01.ver2.0.g009610|VITMroTrayshed_v2.0.hap1.chr01.ver2.0.g009620+|VITMroTrayshed_v2.0.hap1.chr06.ver2.0.g077530*	VIT_201s0026g02370.1|VIT_201s0026g02390.1+|VIT_201s0026g02400.1+
1178	VITMroCarlos_v1.0.chr01	1005	VITMroCarlos_v1.3.g11510	evm.model.chr1.1403|evm.model.chr14.3025*	VITMroTrayshed_v2.0.hap1.chr01.ver2.0.g009630	VIT_201s0026g02410.1|VIT_214s0108g00850.1*
1179	VITMroCarlos_v1.0.chr01	1006	VITMroCarlos_v1.3.g11511	evm.model.chr1.1404	VITMroTrayshed_v2.0.hap1.chr01.ver2.0.g009640|VITMroTrayshed_v2.0.hap1.chr11.ver2.0.g143750*	VIT_201s0026g02420.1|VIT_218s0072g00250.1*
1180	VITMroCarlos_v1.0.chr01	1007	VITMroCarlos_v1.3.g10741	evm.model.chr1.1405	VITMroTrayshed_v2.0.hap1.chr01.ver2.0.g009650	VIT_201s0026g02430.1
1181	VITMroCarlos_v1.0.chr01	1008	VITMroCarlos_v1.3.g10742		VITMroTrayshed_v2.0.hap1.chr05.ver2.0.g057820*	VIT_210s0003g05220.1*
1182	VITMroCarlos_v1.0.chr01	1008.2		evm.model.chr1.1411|evm.model.chr1.1411		VIT_201s0026g02450.1
1183	VITMroCarlos_v1.0.chr01	1009	VITMroCarlos_v1.3.g10743|VITMroCarlos_v1.3.g27756*|VITMroCarlos_v1.3.g25600*		VITMroTrayshed_v2.0.hap1.chr01.ver2.0.g009660|VITMroTrayshed_v2.0.hap1.chr17.ver2.0.g217160*	VIT_211s0065g00060.1*
1184	VITMroCarlos_v1.0.chr01	1010	VITMroCarlos_v1.3.g11512|VITMroCarlos_v1.3.g23026*	evm.model.chr1.1412|evm.model.chr18.2904*		VIT_201s0026g02460.1
1185	VITMroCarlos_v1.0.chr01	1010.6				VIT_201s0026g02465.1
1186	VITMroCarlos_v1.0.chr01	1011	VITMroCarlos_v1.3.g11513	evm.model.chr1.1414	VITMroTrayshed_v2.0.hap1.chr01.ver2.0.g009670|VITMroTrayshed_v2.0.hap1.chr08.ver2.0.g094970*
1187	VITMroCarlos_v1.0.chr01	1011.8				VIT_201s0026g02470.1
1188	VITMroCarlos_v1.0.chr01	1012	VITMroCarlos_v1.3.g11514	evm.model.chr1.1415	VITMroTrayshed_v2.0.hap1.chr01.ver2.0.g009680	VIT_213s0073g00200.1*
1189	VITMroCarlos_v1.0.chr01	1013	VITMroCarlos_v1.3.g10744	evm.model.chr1.1416|evm.model.chr14.1263*	VITMroTrayshed_v2.0.hap1.chr01.ver2.0.g009690	VIT_201s0026g02480.1|VIT_212s0055g01210.1*|VIT_215s0045g00010.1*|VIT_219s0140g00060.1*|VIT_202s0012g03160.1*|VIT_202s0012g03170.1*
1190	VITMroCarlos_v1.0.chr01	1014	VITMroCarlos_v1.3.g11515|VITMroCarlos_v1.3.g09118*	evm.model.chr1.1417|evm.model.chr14.1831*	VITMroTrayshed_v2.0.hap1.chr01.ver2.0.g009700|VITMroTrayshed_v2.0.hap1.chr14.ver2.0.g180790*	VIT_201s0026g02490.1
1191	VITMroCarlos_v1.0.chr01	1015	VITMroCarlos_v1.3.g10745|VITMroCarlos_v1.3.g00757*	evm.model.chr1.1421	VITMroTrayshed_v2.0.hap1.chr01.ver2.0.g009710	VIT_201s0026g02500.1
1192	VITMroCarlos_v1.0.chr01	1016	VITMroCarlos_v1.3.g10746	evm.model.chr1.1422	VITMroTrayshed_v2.0.hap1.chr01.ver2.0.g009720|VITMroTrayshed_v2.0.hap1.chr19.ver2.0.g237170*	VIT_201s0026g02510.1
1193	VITMroCarlos_v1.0.chr01	1017	VITMroCarlos_v1.3.g10747	evm.model.chr1.1423	VITMroTrayshed_v2.0.hap1.chr01.ver2.0.g009730	VIT_201s0026g02520.1|VIT_201s0010g00450.1+|VIT_201s0010g01250.1+
1194	VITMroCarlos_v1.0.chr01	1018	VITMroCarlos_v1.3.g10748	evm.model.chr1.1425|evm.model.chr6.1577*	VITMroTrayshed_v2.0.hap1.chr01.ver2.0.g009740	VIT_201s0026g02530.1
1195	VITMroCarlos_v1.0.chr01	1019	VITMroCarlos_v1.3.g10749	evm.model.chr1.1427	VITMroTrayshed_v2.0.hap1.chr01.ver2.0.g009750	VIT_201s0026g02540.1
1196	VITMroCarlos_v1.0.chr01	1020	VITMroCarlos_v1.3.g11516|VITMroCarlos_v1.3.g23175*	evm.model.chr1.1428	VITMroTrayshed_v2.0.hap1.chr01.ver2.0.g009760	VIT_201s0026g02550.2
1197	VITMroCarlos_v1.0.chr01	1020.5				VIT_201s0026g02570.1
1198	VITMroCarlos_v1.0.chr01	1021	VITMroCarlos_v1.3.g10750	evm.model.chr1.1430	VITMroTrayshed_v2.0.hap1.chr01.ver2.0.g009770	VIT_201s0026g02580.1
1199	VITMroCarlos_v1.0.chr01	1022	VITMroCarlos_v1.3.g10751	evm.model.chr1.1431	VITMroTrayshed_v2.0.hap1.chr01.ver2.0.g009780	VIT_201s0026g02590.1
1200	VITMroCarlos_v1.0.chr01	1023	VITMroCarlos_v1.3.g11517	evm.model.chr1.1432	VITMroTrayshed_v2.0.hap1.chr01.ver2.0.g009790	VIT_201s0026g02600.1|VIT_205s0077g00195.1*|VIT_205s0077g00350.1*|VIT_205s0020g00130.1*|VIT_205s0020g00260.1*|VIT_205s0020g00315.1*
1201	VITMroCarlos_v1.0.chr01	1023.5		evm.model.chr1.1435|evm.model.chr1.1435		VIT_201s0026g02610.1
1202	VITMroCarlos_v1.0.chr01	1024	VITMroCarlos_v1.3.g11518|VITMroCarlos_v1.3.g24363*|VITMroCarlos_v1.3.g24364*|VITMroCarlos_v1.3.g24365*	evm.model.chr1.1436|evm.model.chr18.1132*|evm.model.chr18.1136*|evm.model.chr18.1138*	VITMroTrayshed_v2.0.hap1.chr01.ver2.0.g009800|VITMroTrayshed_v2.0.hap1.chr18.ver2.0.g225040*	VIT_201s0026g02620.1
1203	VITMroCarlos_v1.0.chr01	1025	VITMroCarlos_v1.3.g11519	evm.model.chr1.1437	VITMroTrayshed_v2.0.hap1.chr01.ver2.0.g009810	VIT_201s0026g02630.1|VIT_211s0078g00200.1*
1204	VITMroCarlos_v1.0.chr01	1025.5				VIT_201s0026g02635.1
1205	VITMroCarlos_v1.0.chr01	1026	VITMroCarlos_v1.3.g11520	evm.model.chr1.1439	VITMroTrayshed_v2.0.hap1.chr01.ver2.0.g009820	VIT_201s0026g02640.1
1206	VITMroCarlos_v1.0.chr01	1026.67	VITMroCarlos_v1.3.g01889*	evm.model.chr1.1440	VITMroTrayshed_v2.0.hap1.chr08.ver2.0.g102850*	VIT_208s0007g02770.1*
1207	VITMroCarlos_v1.0.chr01	1027	VITMroCarlos_v1.3.g10752		VITMroTrayshed_v2.0.hap1.chr01.ver2.0.g012710*|VITMroTrayshed_v2.0.hap1.chr01.ver2.0.g012720*
1208	VITMroCarlos_v1.0.chr01	1027.33	VITMroCarlos_v1.3.g01465*	evm.model.chr1.1441		VIT_219s0085g00410.1*
1209	VITMroCarlos_v1.0.chr01	1028	VITMroCarlos_v1.3.g10753	evm.model.chr1.1442		VIT_201s0026g02650.7|VIT_211s0037g01326.1*
1210	VITMroCarlos_v1.0.chr01	1029	VITMroCarlos_v1.3.g11521	evm.model.chr1.1443|evm.model.chr1.1448+	VITMroTrayshed_v2.0.hap1.chr01.ver2.0.g009840	VIT_201s0026g02660.1|VIT_210s0042g00310.1*|VIT_218s0075g00100.1*|VIT_219s0027g00046.1*
1211	VITMroCarlos_v1.0.chr01	1029.5				VIT_201s0026g02670.1
1212	VITMroCarlos_v1.0.chr01	1030	VITMroCarlos_v1.3.g11522	evm.model.chr1.1445|evm.model.chr1.1451+	VITMroTrayshed_v2.0.hap1.chr01.ver2.0.g009850	VIT_201s0026g02680.1
1213	VITMroCarlos_v1.0.chr01	1031	VITMroCarlos_v1.3.g10754	evm.model.chr1.1453	VITMroTrayshed_v2.0.hap1.chr01.ver2.0.g009860
1214	VITMroCarlos_v1.0.chr01	1031				VIT_201s0026g02690.1
1215	VITMroCarlos_v1.0.chr01	1032	VITMroCarlos_v1.3.g11523	evm.model.chr1.1454	VITMroTrayshed_v2.0.hap1.chr01.ver2.0.g009870|VITMroTrayshed_v2.0.hap1.chr08.ver2.0.g094990*	VIT_201s0026g02700.1
1216	VITMroCarlos_v1.0.chr01	1033	VITMroCarlos_v1.3.g11524	evm.model.chr1.1455	VITMroTrayshed_v2.0.hap1.chr01.ver2.0.g009880	VIT_201s0026g02710.1|VIT_202s0109g00190.1*
1217	VITMroCarlos_v1.0.chr01	1033.5		evm.model.chr1.1458|evm.model.chr1.1458	VITMroTrayshed_v2.0.hap1.chr01.ver2.0.g009890|VITMroTrayshed_v2.0.hap1.chr01.ver2.0.g009890	VIT_201s0026g02720.3
1218	VITMroCarlos_v1.0.chr01	1034	VITMroCarlos_v1.3.g11525	evm.model.chr1.1459	VITMroTrayshed_v2.0.hap1.chr01.ver2.0.g009900	VIT_201s0026g02730.1
1219	VITMroCarlos_v1.0.chr01	1035	VITMroCarlos_v1.3.g11526|VITMroCarlos_v1.3.g24725*|VITMroCarlos_v1.3.g24729*	evm.model.chr1.1460	VITMroTrayshed_v2.0.hap1.chr01.ver2.0.g009910|VITMroTrayshed_v2.0.hap1.chr18.ver2.0.g231140*	VIT_201s0026g02740.1
1220	VITMroCarlos_v1.0.chr01	1036	VITMroCarlos_v1.3.g10755	evm.model.chr1.1462	VITMroTrayshed_v2.0.hap1.chr01.ver2.0.g009920	VIT_201s0026g02750.1
1221	VITMroCarlos_v1.0.chr01	1037	VITMroCarlos_v1.3.g10756	evm.model.chr1.1463	VITMroTrayshed_v2.0.hap1.chr01.ver2.0.g009930	VIT_201s0026g02770.1|VIT_218s0157g00080.1*
1222	VITMroCarlos_v1.0.chr01	1038	VITMroCarlos_v1.3.g11527		VITMroTrayshed_v2.0.hap1.chr01.ver2.0.g009940
1223	VITMroCarlos_v1.0.chr01	1039	VITMroCarlos_v1.3.g11528	evm.model.chr1.1470	VITMroTrayshed_v2.0.hap1.chr01.ver2.0.g009950
1224	VITMroCarlos_v1.0.chr01	1040	VITMroCarlos_v1.3.g11529	evm.model.chr1.1472	VITMroTrayshed_v2.0.hap1.chr01.ver2.0.g009960
1225	VITMroCarlos_v1.0.chr01	1041	VITMroCarlos_v1.3.g11530	evm.model.chr1.1473	VITMroTrayshed_v2.0.hap1.chr01.ver2.0.g009970|VITMroTrayshed_v2.0.hap1.chr09.ver2.0.g120740*|VITMroTrayshed_v2.0.hap1.chr20.ver2.0.g256460*|VITMroTrayshed_v2.0.hap1.chr20.ver2.0.g256470*|VITMroTrayshed_v2.0.hap1.chr20.ver2.0.g256530*	VIT_201s0011g00510.1*
1226	VITMroCarlos_v1.0.chr01	1042	VITMroCarlos_v1.3.g11531|VITMroCarlos_v1.3.g17787*|VITMroCarlos_v1.3.g17793*	evm.model.chr14.199*|evm.model.chr3.137*	VITMroTrayshed_v2.0.hap1.chr03.ver2.0.g027890*|VITMroTrayshed_v2.0.hap1.chr06.ver2.0.g071320*	VIT_213s0047g00490.1*
1227	VITMroCarlos_v1.0.chr01	1042.5		evm.model.chr1.1476|evm.model.chr1.1488+		VIT_210s0003g05220.1*
1228	VITMroCarlos_v1.0.chr01	1043	VITMroCarlos_v1.3.g10757		VITMroTrayshed_v2.0.hap1.chr01.ver2.0.g009980	VIT_202s0012g00670.1*|VIT_202s0012g00680.1*|VIT_202s0012g00700.1*|VIT_202s0012g00720.1*|VIT_202s0012g00780.1*
1229	VITMroCarlos_v1.0.chr01	1044	VITMroCarlos_v1.3.g11532	evm.model.chr1.1477|evm.model.chr1.1481+	VITMroTrayshed_v2.0.hap1.chr01.ver2.0.g009990	VIT_201s0182g00160.1
1230	VITMroCarlos_v1.0.chr01	1045	VITMroCarlos_v1.3.g10758		VITMroTrayshed_v2.0.hap1.chr01.ver2.0.g010010
1231	VITMroCarlos_v1.0.chr01	1045		evm.model.chr1.1483	VITMroTrayshed_v2.0.hap1.chr01.ver2.0.g010000|VITMroTrayshed_v2.0.hap1.chr01.ver2.0.g010000
1232	VITMroCarlos_v1.0.chr01	1046	VITMroCarlos_v1.3.g11533	evm.model.chr1.1485	VITMroTrayshed_v2.0.hap1.chr01.ver2.0.g010020	VIT_201s0182g00060.1|VIT_201s0182g00150.1+|VIT_215s0024g00760.1*
1233	VITMroCarlos_v1.0.chr01	1046.4			VITMroTrayshed_v2.0.hap1.chr01.ver2.0.g010030
1234	VITMroCarlos_v1.0.chr01	1047	VITMroCarlos_v1.3.g11534|VITMroCarlos_v1.3.g11536+	evm.model.chr1.1486|evm.model.chr14.165*	VITMroTrayshed_v2.0.hap1.chr01.ver2.0.g010040|VITMroTrayshed_v2.0.hap1.chr01.ver2.0.g010060+	VIT_201s0182g00140.1
1235	VITMroCarlos_v1.0.chr01	1048	VITMroCarlos_v1.3.g11535|VITMroCarlos_v1.3.g11537+	evm.model.chr1.1487	VITMroTrayshed_v2.0.hap1.chr01.ver2.0.g010050|VITMroTrayshed_v2.0.hap1.chr13.ver2.0.g168670*	VIT_201s0182g00130.1|VIT_213s0084g00525.1*
1236	VITMroCarlos_v1.0.chr01	1051	VITMroCarlos_v1.3.g10759|VITMroCarlos_v1.3.g10633*|VITMroCarlos_v1.3.g01002*	evm.model.chr1.1489	VITMroTrayshed_v2.0.hap1.chr01.ver2.0.g010070|VITMroTrayshed_v2.0.hap1.chr12.ver2.0.g153350*	VIT_201s0182g00070.2|VIT_212s0034g00940.1*|VIT_215s0048g00130.1*
1237	VITMroCarlos_v1.0.chr01	1051.67		evm.model.chr1.1491		VIT_214s0083g00420.1*|VIT_208s0032g00220.1*
1238	VITMroCarlos_v1.0.chr01	1052	VITMroCarlos_v1.3.g10760		VITMroTrayshed_v2.0.hap1.chr11.ver2.0.g142340*
1239	VITMroCarlos_v1.0.chr01	1052		evm.model.chr1.1492|evm.model.chr1.1492	VITMroTrayshed_v2.0.hap1.chr01.ver2.0.g010080
1240	VITMroCarlos_v1.0.chr01	1053	VITMroCarlos_v1.3.g10761	evm.model.chr1.1499|evm.model.chr1.1504+	VITMroTrayshed_v2.0.hap1.chr01.ver2.0.g010090|VITMroTrayshed_v2.0.hap1.chr01.ver2.0.g010130+|VITMroTrayshed_v2.0.hap1.chr01.ver2.0.g010140+	VIT_201s0182g00050.1
1241	VITMroCarlos_v1.0.chr01	1053.67		evm.model.chr1.1502		VIT_204s0023g02300.1*
1242	VITMroCarlos_v1.0.chr01	1054	VITMroCarlos_v1.3.g11538		VITMroTrayshed_v2.0.hap1.chr01.ver2.0.g010100|VITMroTrayshed_v2.0.hap1.chr01.ver2.0.g010150+	VIT_201s0182g00040.1
1243	VITMroCarlos_v1.0.chr01	1054.33		evm.model.chr1.1505
1244	VITMroCarlos_v1.0.chr01	1055	VITMroCarlos_v1.3.g10762|VITMroCarlos_v1.3.g01218*	evm.model.chr1.1506|evm.model.chr12.1804*	VITMroTrayshed_v2.0.hap1.chr01.ver2.0.g010110|VITMroTrayshed_v2.0.hap1.chr01.ver2.0.g010160+	VIT_201s0182g00030.2|VIT_212s0034g02140.1*
1245	VITMroCarlos_v1.0.chr01	1055.5		evm.model.chr14.173*		VIT_201s0113g00550.1
1246	VITMroCarlos_v1.0.chr01	1056	VITMroCarlos_v1.3.g11539	evm.model.chr1.1507	VITMroTrayshed_v2.0.hap1.chr01.ver2.0.g010120|VITMroTrayshed_v2.0.hap1.chr01.ver2.0.g010170+	VIT_201s0182g00020.1
1247	VITMroCarlos_v1.0.chr01	1056.5	VITMroCarlos_v1.3.g17181*	evm.model.chr14.2960*	VITMroTrayshed_v2.0.hap1.chr01.ver2.0.g010180	VIT_209s0002g07260.1*
1248	VITMroCarlos_v1.0.chr01	1057	VITMroCarlos_v1.3.g11540|VITMroCarlos_v1.3.g22010*|VITMroCarlos_v1.3.g09893*	evm.model.chr1.1509|evm.model.chr13.1468*|evm.model.chr5.1328*	VITMroTrayshed_v2.0.hap1.chr01.ver2.0.g010190	VIT_201s0113g00560.3
1249	VITMroCarlos_v1.0.chr01	1058	VITMroCarlos_v1.3.g11541	evm.model.chr1.1511	VITMroTrayshed_v2.0.hap1.chr01.ver2.0.g010200	VIT_201s0113g00540.1
1250	VITMroCarlos_v1.0.chr01	1058.33				VIT_201s0113g00530.1
1251	VITMroCarlos_v1.0.chr01	1058.67				VIT_201s0113g00510.1
1252	VITMroCarlos_v1.0.chr01	1059	VITMroCarlos_v1.3.g11542		VITMroTrayshed_v2.0.hap1.chr01.ver2.0.g010210	VIT_201s0113g00500.1
1253	VITMroCarlos_v1.0.chr01	1059.33				VIT_201s0113g00490.1
1254	VITMroCarlos_v1.0.chr01	1059.67				VIT_201s0113g00480.1
1255	VITMroCarlos_v1.0.chr01	1060	VITMroCarlos_v1.3.g11543	evm.model.chr1.1524	VITMroTrayshed_v2.0.hap1.chr01.ver2.0.g010220	VIT_201s0113g00470.1
1256	VITMroCarlos_v1.0.chr01	1061	VITMroCarlos_v1.3.g10763		VITMroTrayshed_v2.0.hap1.chr01.ver2.0.g010230
1257	VITMroCarlos_v1.0.chr01	1062	VITMroCarlos_v1.3.g11544	evm.model.chr1.1528	VITMroTrayshed_v2.0.hap1.chr01.ver2.0.g010240
1258	VITMroCarlos_v1.0.chr01	1062.5	VITMroCarlos_v1.3.g00795*|VITMroCarlos_v1.3.g19077*		VITMroTrayshed_v2.0.hap1.chr12.ver2.0.g148260*	VIT_201s0113g00460.1
1259	VITMroCarlos_v1.0.chr01	1062.88		evm.model.chr1.1529		VIT_207s0031g00150.1*
1260	VITMroCarlos_v1.0.chr01	1063	VITMroCarlos_v1.3.g11545		VITMroTrayshed_v2.0.hap1.chr01.ver2.0.g010250
1261	VITMroCarlos_v1.0.chr01	1063.75	VITMroCarlos_v1.3.g19996*	evm.model.chr1.1536	VITMroTrayshed_v2.0.hap1.chr03.ver2.0.g036990*	VIT_203s0017g00710.1*|VIT_203s0017g00830.1*
1262	VITMroCarlos_v1.0.chr01	1064	VITMroCarlos_v1.3.g10764		VITMroTrayshed_v2.0.hap1.chr01.ver2.0.g010260
1263	VITMroCarlos_v1.0.chr01	1064.62		evm.model.chr1.1540
1264	VITMroCarlos_v1.0.chr01	1065	VITMroCarlos_v1.3.g11546
1265	VITMroCarlos_v1.0.chr01	1065	VITMroCarlos_v1.3.g18396*		VITMroTrayshed_v2.0.hap1.chr01.ver2.0.g010270
1266	VITMroCarlos_v1.0.chr01	1065		evm.model.chr11.1388*	VITMroTrayshed_v2.0.hap1.chr11.ver2.0.g142950*|VITMroTrayshed_v2.0.hap1.chr11.ver2.0.g142960*	VIT_201s0113g00450.1
1267	VITMroCarlos_v1.0.chr01	1065.5		evm.model.chr1.1547		VIT_209s0096g00980.1*
1268	VITMroCarlos_v1.0.chr01	1066	VITMroCarlos_v1.3.g10765	evm.model.chr1.1562	VITMroTrayshed_v2.0.hap1.chr01.ver2.0.g010280	VIT_205s0136g00210.1*
1269	VITMroCarlos_v1.0.chr01	1066.38		evm.model.chr1.1552	VITMroTrayshed_v2.0.hap1.chr08.ver2.0.g098210*	VIT_202s0012g02590.1*
1270	VITMroCarlos_v1.0.chr01	1067	VITMroCarlos_v1.3.g10766|VITMroCarlos_v1.3.g26144*|VITMroCarlos_v1.3.g12741*	evm.model.chr3.1547*	VITMroTrayshed_v2.0.hap1.chr09.ver2.0.g115980*|VITMroTrayshed_v2.0.hap1.chr15.ver2.0.g186380*
1271	VITMroCarlos_v1.0.chr01	1067.25		evm.model.chr1.1557|evm.model.chr1.1662+		VIT_211s0065g00410.1*|VIT_213s0147g00140.1*
1272	VITMroCarlos_v1.0.chr01	1067.5				VIT_201s0113g00440.1
1273	VITMroCarlos_v1.0.chr01	1068	VITMroCarlos_v1.3.g10767
1274	VITMroCarlos_v1.0.chr01	1069	VITMroCarlos_v1.3.g11547|VITMroCarlos_v1.3.g01977*|VITMroCarlos_v1.3.g01032*|VITMroCarlos_v1.3.g22681*	evm.model.chr1.1570	VITMroTrayshed_v2.0.hap1.chr01.ver2.0.g010290	VIT_201s0113g00430.1
1275	VITMroCarlos_v1.0.chr01	1069.25	VITMroCarlos_v1.3.g22910*	evm.model.chr10.654*|evm.model.chr10.655*|evm.model.chr14.1179*	VITMroTrayshed_v2.0.hap1.chr01.ver2.0.g010300
1276	VITMroCarlos_v1.0.chr01	1069.5	VITMroCarlos_v1.3.g12910*	evm.model.chr9.1100*	VITMroTrayshed_v2.0.hap1.chr01.ver2.0.g010310	VIT_211s0065g00750.1*|VIT_216s0115g00210.1*
1277	VITMroCarlos_v1.0.chr01	1069.75	VITMroCarlos_v1.3.g02229*|VITMroCarlos_v1.3.g04076*|VITMroCarlos_v1.3.g08995*	evm.model.chr15.724*	VITMroTrayshed_v2.0.hap1.chr01.ver2.0.g010320
1278	VITMroCarlos_v1.0.chr01	1070	VITMroCarlos_v1.3.g10768	evm.model.chr1.1571	VITMroTrayshed_v2.0.hap1.chr01.ver2.0.g010330	VIT_201s0113g00420.1
1279	VITMroCarlos_v1.0.chr01	1071	VITMroCarlos_v1.3.g11548|VITMroCarlos_v1.3.g11550+|VITMroCarlos_v1.3.g01929*|VITMroCarlos_v1.3.g20663*|VITMroCarlos_v1.3.g21548*|VITMroCarlos_v1.3.g01272*|VITMroCarlos_v1.3.g12192*	evm.model.chr1.1573	VITMroTrayshed_v2.0.hap1.chr01.ver2.0.g010340
1280	VITMroCarlos_v1.0.chr01	1072	VITMroCarlos_v1.3.g11549		VITMroTrayshed_v2.0.hap1.chr01.ver2.0.g010350
1281	VITMroCarlos_v1.0.chr01	1072.5		evm.model.chr1.1574		VIT_214s0006g01310.1*
1282	VITMroCarlos_v1.0.chr01	1073.67			VITMroTrayshed_v2.0.hap1.chr01.ver2.0.g010360	VIT_211s0065g00950.1*
1283	VITMroCarlos_v1.0.chr01	1074	VITMroCarlos_v1.3.g11551	evm.model.chr16.920*	VITMroTrayshed_v2.0.hap1.chr07.ver2.0.g089820*|VITMroTrayshed_v2.0.hap1.chr18.ver2.0.g235170*
1284	VITMroCarlos_v1.0.chr01	1074	VITMroCarlos_v1.3.g16398*	evm.model.chr1.1600	VITMroTrayshed_v2.0.hap1.chr04.ver2.0.g041000*	VIT_204s0008g02930.1*
1285	VITMroCarlos_v1.0.chr01	1075	VITMroCarlos_v1.3.g10769		VITMroTrayshed_v2.0.hap1.chr05.ver2.0.g055450*
1286	VITMroCarlos_v1.0.chr01	1075.33			VITMroTrayshed_v2.0.hap1.chr01.ver2.0.g010370
1287	VITMroCarlos_v1.0.chr01	1075.5		evm.model.chr1.1614		VIT_212s0034g00530.1*
1288	VITMroCarlos_v1.0.chr01	1076	VITMroCarlos_v1.3.g11552		VITMroTrayshed_v2.0.hap1.chr19.ver2.0.g247270*
1289	VITMroCarlos_v1.0.chr01	1077	VITMroCarlos_v1.3.g10770|VITMroCarlos_v1.3.g27024*	evm.model.chr1.1626	VITMroTrayshed_v2.0.hap1.chr01.ver2.0.g010380	VIT_214s0108g01280.1*|VIT_205s0124g00010.1*
1290	VITMroCarlos_v1.0.chr01	1078	VITMroCarlos_v1.3.g11553	evm.model.chr1.1630|evm.model.chr14.3083*|evm.model.chr8.2249*	VITMroTrayshed_v2.0.hap1.chr01.ver2.0.g010390|VITMroTrayshed_v2.0.hap1.chr08.ver2.0.g105980*	VIT_214s0108g01300.1*
1291	VITMroCarlos_v1.0.chr01	1079	VITMroCarlos_v1.3.g11554		VITMroTrayshed_v2.0.hap1.chr01.ver2.0.g010400
1292	VITMroCarlos_v1.0.chr01	1080	VITMroCarlos_v1.3.g10771	evm.model.chr1.1632	VITMroTrayshed_v2.0.hap1.chr01.ver2.0.g010410
1293	VITMroCarlos_v1.0.chr01	1081	VITMroCarlos_v1.3.g11555	evm.model.chr1.1633|evm.model.chr11.947*	VITMroTrayshed_v2.0.hap1.chr01.ver2.0.g010420
1294	VITMroCarlos_v1.0.chr01	1082	VITMroCarlos_v1.3.g11556	evm.model.chr1.1636	VITMroTrayshed_v2.0.hap1.chr01.ver2.0.g010430
1295	VITMroCarlos_v1.0.chr01	1083	VITMroCarlos_v1.3.g10772|VITMroCarlos_v1.3.g27338*	evm.model.chr17.327*	VITMroTrayshed_v2.0.hap1.chr01.ver2.0.g010440|VITMroTrayshed_v2.0.hap1.chr17.ver2.0.g209190*
1296	VITMroCarlos_v1.0.chr01	1084	VITMroCarlos_v1.3.g11557	evm.model.chr1.1640	VITMroTrayshed_v2.0.hap1.chr01.ver2.0.g010450	VIT_201s0010g00020.1
1297	VITMroCarlos_v1.0.chr01	1085	VITMroCarlos_v1.3.g10773|VITMroCarlos_v1.3.g00879*	evm.model.chr1.1643|evm.model.chr1.1648+|evm.model.chr12.594*	VITMroTrayshed_v2.0.hap1.chr01.ver2.0.g010460|VITMroTrayshed_v2.0.hap1.chr12.ver2.0.g150010*	VIT_201s0010g00060.1
1298	VITMroCarlos_v1.0.chr01	1085.2				VIT_201s0010g00090.1|VIT_201s0010g00130.1+
1299	VITMroCarlos_v1.0.chr01	1085.4				VIT_201s0010g00120.1
1300	VITMroCarlos_v1.0.chr01	1085.5		evm.model.chr1.1653
1301	VITMroCarlos_v1.0.chr01	1085.5	VITMroCarlos_v1.3.g05999*	evm.model.chr15.966*	VITMroTrayshed_v2.0.hap1.chr01.ver2.0.g010470
1302	VITMroCarlos_v1.0.chr01	1085.6				VIT_201s0010g00140.1
1303	VITMroCarlos_v1.0.chr01	1085.8				VIT_201s0010g00150.1
1304	VITMroCarlos_v1.0.chr01	1086	VITMroCarlos_v1.3.g10774|VITMroCarlos_v1.3.g00240*	evm.model.chr1.1683|evm.model.chr12.593*	VITMroTrayshed_v2.0.hap1.chr01.ver2.0.g010480|VITMroTrayshed_v2.0.hap1.chr12.ver2.0.g150000*	VIT_201s0010g00240.1
1305	VITMroCarlos_v1.0.chr01	1086.33	VITMroCarlos_v1.3.g04295*	evm.model.chr7.283*	VITMroTrayshed_v2.0.hap1.chr07.ver2.0.g083420*	VIT_201s0010g00260.1
1306	VITMroCarlos_v1.0.chr01	1086.67		evm.model.chr16.1863*		VIT_201s0010g00320.1
1307	VITMroCarlos_v1.0.chr01	1087	VITMroCarlos_v1.3.g11558	evm.model.chr1.1702|evm.model.chr1.1704+	VITMroTrayshed_v2.0.hap1.chr01.ver2.0.g010490	VIT_201s0010g00330.1
1308	VITMroCarlos_v1.0.chr01	1088	VITMroCarlos_v1.3.g10775	evm.model.chr11.1655*	VITMroTrayshed_v2.0.hap1.chr11.ver2.0.g143980*	VIT_201s0010g00360.1|VIT_201s0010g03830.1*
1309	VITMroCarlos_v1.0.chr01	1088		evm.model.chr1.1707	VITMroTrayshed_v2.0.hap1.chr01.ver2.0.g010500|VITMroTrayshed_v2.0.hap1.chr01.ver2.0.g010500	VIT_201s0010g00340.1|VIT_201s0010g00340.1
1310	VITMroCarlos_v1.0.chr01	1089	VITMroCarlos_v1.3.g10776|VITMroCarlos_v1.3.g25246*	evm.model.chr17.506*|evm.model.chr5.11*	VITMroTrayshed_v2.0.hap1.chr02.ver2.0.g022550*|VITMroTrayshed_v2.0.hap1.chr17.ver2.0.g210310*
1311	VITMroCarlos_v1.0.chr01	1089		evm.model.chr1.1710	VITMroTrayshed_v2.0.hap1.chr01.ver2.0.g013690*
1312	VITMroCarlos_v1.0.chr01	1089				VIT_201s0010g00370.1|VIT_208s0058g01175.1*
1313	VITMroCarlos_v1.0.chr01	1090	VITMroCarlos_v1.3.g11559	evm.model.chr1.1713	VITMroTrayshed_v2.0.hap1.chr01.ver2.0.g010510	VIT_201s0010g00380.1
1314	VITMroCarlos_v1.0.chr01	1091	VITMroCarlos_v1.3.g10777	evm.model.chr1.1714	VITMroTrayshed_v2.0.hap1.chr01.ver2.0.g010520	VIT_201s0010g00390.1
1315	VITMroCarlos_v1.0.chr01	1092	VITMroCarlos_v1.3.g11560		VITMroTrayshed_v2.0.hap1.chr01.ver2.0.g010530
1316	VITMroCarlos_v1.0.chr01	1093	VITMroCarlos_v1.3.g11561	evm.model.chr1.1717	VITMroTrayshed_v2.0.hap1.chr01.ver2.0.g010540	VIT_201s0010g00400.2
1317	VITMroCarlos_v1.0.chr01	1094	VITMroCarlos_v1.3.g11562	evm.model.chr1.1719	VITMroTrayshed_v2.0.hap1.chr01.ver2.0.g010550	VIT_201s0010g00410.1
1318	VITMroCarlos_v1.0.chr01	1094.5	VITMroCarlos_v1.3.g25587*|VITMroCarlos_v1.3.g27761*|VITMroCarlos_v1.3.g25588*|VITMroCarlos_v1.3.g27778*|VITMroCarlos_v1.3.g14171*		VITMroTrayshed_v2.0.hap1.chr15.ver2.0.g185780*	VIT_201s0010g00420.1
1319	VITMroCarlos_v1.0.chr01	1095	VITMroCarlos_v1.3.g10778	evm.model.chr1.1723	VITMroTrayshed_v2.0.hap1.chr01.ver2.0.g010560	VIT_201s0010g00460.1
1320	VITMroCarlos_v1.0.chr01	1096	VITMroCarlos_v1.3.g10779	evm.model.chr1.1725		VIT_212s0028g02730.1*
1321	VITMroCarlos_v1.0.chr01	1096				VIT_201s0010g00470.1
1322	VITMroCarlos_v1.0.chr01	1096.5		evm.model.chr1.1727
1323	VITMroCarlos_v1.0.chr01	1097	VITMroCarlos_v1.3.g10780|VITMroCarlos_v1.3.g10781+	evm.model.chr1.1729|evm.model.chr1.1731+	VITMroTrayshed_v2.0.hap1.chr01.ver2.0.g010570	VIT_201s0010g00480.1
1324	VITMroCarlos_v1.0.chr01	1098				VIT_201s0010g00490.1
1325	VITMroCarlos_v1.0.chr01	1098.5	VITMroCarlos_v1.3.g13739*|VITMroCarlos_v1.3.g13752*|VITMroCarlos_v1.3.g00849*|VITMroCarlos_v1.3.g17459*		VITMroTrayshed_v2.0.hap1.chr01.ver2.0.g010580	VIT_210s0092g00180.1*
1326	VITMroCarlos_v1.0.chr01	1099	VITMroCarlos_v1.3.g11563		VITMroTrayshed_v2.0.hap1.chr19.ver2.0.g245470*	VIT_217s0000g08815.1*
1327	VITMroCarlos_v1.0.chr01	1099				VIT_201s0010g00500.1
1328	VITMroCarlos_v1.0.chr01	1100	VITMroCarlos_v1.3.g10782|VITMroCarlos_v1.3.g19147*	evm.model.chr1.1734|evm.model.chr15.1197*	VITMroTrayshed_v2.0.hap1.chr01.ver2.0.g010590|VITMroTrayshed_v2.0.hap1.chr15.ver2.0.g188310*	VIT_201s0010g00510.1
1329	VITMroCarlos_v1.0.chr01	1101	VITMroCarlos_v1.3.g11564	evm.model.chr1.1735	VITMroTrayshed_v2.0.hap1.chr01.ver2.0.g010600	VIT_201s0010g00520.1
1330	VITMroCarlos_v1.0.chr01	1101		evm.model.chr1.1736
1331	VITMroCarlos_v1.0.chr01	1101.5		evm.model.chr1.1737
1332	VITMroCarlos_v1.0.chr01	1102	VITMroCarlos_v1.3.g10783	evm.model.chr1.1738|evm.model.chr16.1335*|evm.model.chr19.1276*|evm.model.chr9.1585*	VITMroTrayshed_v2.0.hap1.chr01.ver2.0.g010610	VIT_201s0010g00530.1
1333	VITMroCarlos_v1.0.chr01	1103	VITMroCarlos_v1.3.g11565	evm.model.chr1.1740	VITMroTrayshed_v2.0.hap1.chr01.ver2.0.g010620	VIT_201s0010g00540.3
1334	VITMroCarlos_v1.0.chr01	1104	VITMroCarlos_v1.3.g10784		VITMroTrayshed_v2.0.hap1.chr19.ver2.0.g246970*
1335	VITMroCarlos_v1.0.chr01	1104.5		evm.model.chr1.1745	VITMroTrayshed_v2.0.hap1.chr01.ver2.0.g010630|VITMroTrayshed_v2.0.hap1.chr01.ver2.0.g010630	VIT_201s0010g00550.1|VIT_201s0010g00550.1
1336	VITMroCarlos_v1.0.chr01	1105	VITMroCarlos_v1.3.g10785		VITMroTrayshed_v2.0.hap1.chr15.ver2.0.g185380*
1337	VITMroCarlos_v1.0.chr01	1105				VIT_201s0010g00555.1
1338	VITMroCarlos_v1.0.chr01	1106	VITMroCarlos_v1.3.g11566|VITMroCarlos_v1.3.g15171*	evm.model.chr1.1749|evm.model.chr4.1438*|evm.model.chr4.1443*	VITMroTrayshed_v2.0.hap1.chr01.ver2.0.g010640|VITMroTrayshed_v2.0.hap1.chr04.ver2.0.g046600*	VIT_201s0010g00560.1
1339	VITMroCarlos_v1.0.chr01	1106.5				VIT_201s0010g00570.1
1340	VITMroCarlos_v1.0.chr01	1107	VITMroCarlos_v1.3.g10786|VITMroCarlos_v1.3.g13763*	evm.model.chr1.1754	VITMroTrayshed_v2.0.hap1.chr01.ver2.0.g010650|VITMroTrayshed_v2.0.hap1.chr14.ver2.0.g178290*	VIT_201s0010g00580.1
1341	VITMroCarlos_v1.0.chr01	1108	VITMroCarlos_v1.3.g11567	evm.model.chr1.1755	VITMroTrayshed_v2.0.hap1.chr01.ver2.0.g010660	VIT_201s0010g00590.1
1342	VITMroCarlos_v1.0.chr01	1108.5		evm.model.chr1.1756		VIT_202s0012g01690.1*
1343	VITMroCarlos_v1.0.chr01	1108.5	VITMroCarlos_v1.3.g23414*	evm.model.chr6.319*	VITMroTrayshed_v2.0.hap1.chr06.ver2.0.g070930*	VIT_201s0010g00595.1
1344	VITMroCarlos_v1.0.chr01	1109	VITMroCarlos_v1.3.g10787	evm.model.chr1.1757	VITMroTrayshed_v2.0.hap1.chr01.ver2.0.g010670	VIT_201s0010g00600.1
1345	VITMroCarlos_v1.0.chr01	1109.5		evm.model.chr1.1759	VITMroTrayshed_v2.0.hap1.chr01.ver2.0.g010680|VITMroTrayshed_v2.0.hap1.chr01.ver2.0.g010680	VIT_201s0010g00610.1|VIT_201s0010g00610.1
1346	VITMroCarlos_v1.0.chr01	1109.67				VIT_201s0010g00620.1
1347	VITMroCarlos_v1.0.chr01	1110	VITMroCarlos_v1.3.g10788|VITMroCarlos_v1.3.g18239*	evm.model.chr1.1760|evm.model.chr3.1688*	VITMroTrayshed_v2.0.hap1.chr01.ver2.0.g010690	VIT_201s0010g00630.1|VIT_219s0015g01260.1*
1348	VITMroCarlos_v1.0.chr01	1110.5		evm.model.chr1.1762
1349	VITMroCarlos_v1.0.chr01	1110.5				VIT_201s0010g00640.1
1350	VITMroCarlos_v1.0.chr01	1111	VITMroCarlos_v1.3.g10789	evm.model.chr1.1764	VITMroTrayshed_v2.0.hap1.chr01.ver2.0.g010700	VIT_201s0010g00650.1
1351	VITMroCarlos_v1.0.chr01	1111.33		evm.model.chr6.1554*	VITMroTrayshed_v2.0.hap1.chr06.ver2.0.g077760*	VIT_201s0010g00660.1
1352	VITMroCarlos_v1.0.chr01	1111.67				VIT_201s0010g00665.1
1353	VITMroCarlos_v1.0.chr01	1112	VITMroCarlos_v1.3.g10790	evm.model.chr1.1767|evm.model.chr19.1403*	VITMroTrayshed_v2.0.hap1.chr01.ver2.0.g010710	VIT_201s0010g00670.1
1354	VITMroCarlos_v1.0.chr01	1113	VITMroCarlos_v1.3.g10791	evm.model.chr1.1773	VITMroTrayshed_v2.0.hap1.chr01.ver2.0.g010720	VIT_201s0010g00680.1
1355	VITMroCarlos_v1.0.chr01	1114	VITMroCarlos_v1.3.g10792	evm.model.chr1.1775	VITMroTrayshed_v2.0.hap1.chr01.ver2.0.g010730	VIT_201s0010g00690.1|VIT_201s0026g00425.1*
1356	VITMroCarlos_v1.0.chr01	1115	VITMroCarlos_v1.3.g10793	evm.model.chr1.1777	VITMroTrayshed_v2.0.hap1.chr01.ver2.0.g010740	VIT_201s0010g00710.2
1357	VITMroCarlos_v1.0.chr01	1116	VITMroCarlos_v1.3.g10794	evm.model.chr1.1779	VITMroTrayshed_v2.0.hap1.chr01.ver2.0.g010750	VIT_201s0010g00720.1
1358	VITMroCarlos_v1.0.chr01	1117	VITMroCarlos_v1.3.g11568	evm.model.chr1.1780	VITMroTrayshed_v2.0.hap1.chr01.ver2.0.g010760	VIT_201s0010g00730.1
1359	VITMroCarlos_v1.0.chr01	1118	VITMroCarlos_v1.3.g11569	evm.model.chr1.1781	VITMroTrayshed_v2.0.hap1.chr01.ver2.0.g010770	VIT_201s0010g00740.1
1360	VITMroCarlos_v1.0.chr01	1119	VITMroCarlos_v1.3.g11570		VITMroTrayshed_v2.0.hap1.chr15.ver2.0.g186560*
1361	VITMroCarlos_v1.0.chr01	1120	VITMroCarlos_v1.3.g10795	evm.model.chr1.1786	VITMroTrayshed_v2.0.hap1.chr01.ver2.0.g010780	VIT_201s0010g00750.1
1362	VITMroCarlos_v1.0.chr01	1121	VITMroCarlos_v1.3.g11571|VITMroCarlos_v1.3.g10798+|VITMroCarlos_v1.3.g10799+	evm.model.chr1.1787|evm.model.chr1.1797+	VITMroTrayshed_v2.0.hap1.chr01.ver2.0.g010830	VIT_201s0010g00800.1
1363	VITMroCarlos_v1.0.chr01	1121				VIT_201s0010g00780.1
1364	VITMroCarlos_v1.0.chr01	1121.5	VITMroCarlos_v1.3.g21759*	evm.model.chr13.707*	VITMroTrayshed_v2.0.hap1.chr06.ver2.0.g071930*	VIT_201s0010g00785.1
1365	VITMroCarlos_v1.0.chr01	1122	VITMroCarlos_v1.3.g10796|VITMroCarlos_v1.3.g11573+|VITMroCarlos_v1.3.g11574+	evm.model.chr1.1788|evm.model.chr1.1791+|evm.model.chr1.1796+	VITMroTrayshed_v2.0.hap1.chr01.ver2.0.g010790|VITMroTrayshed_v2.0.hap1.chr01.ver2.0.g010820+	VIT_201s0010g00790.1
1366	VITMroCarlos_v1.0.chr01	1123	VITMroCarlos_v1.3.g11572|VITMroCarlos_v1.3.g10797+	evm.model.chr1.1789|evm.model.chr1.1790+	VITMroTrayshed_v2.0.hap1.chr01.ver2.0.g010800|VITMroTrayshed_v2.0.hap1.chr01.ver2.0.g010810+	VIT_201s0010g00760.1
1367	VITMroCarlos_v1.0.chr01	1125.33				VIT_201s0010g00840.1
1368	VITMroCarlos_v1.0.chr01	1126.44				VIT_201s0010g00850.1|VIT_201s0010g00890.1+
1369	VITMroCarlos_v1.0.chr01	1126.5		evm.model.chr1.1798	VITMroTrayshed_v2.0.hap1.chr01.ver2.0.g010840|VITMroTrayshed_v2.0.hap1.chr01.ver2.0.g010840|VITMroTrayshed_v2.0.hap1.chr01.ver2.0.g010850+|VITMroTrayshed_v2.0.hap1.chr01.ver2.0.g010850+	VIT_201s0010g00820.1|VIT_201s0010g00820.1|VIT_201s0010g00870.1+|VIT_201s0010g00870.1+|VIT_214s0030g00890.1*|VIT_214s0030g00890.1*|VIT_214s0030g00890.1*|VIT_218s0041g02320.1*|VIT_218s0041g02320.1*|VIT_218s0041g02320.1*
1370	VITMroCarlos_v1.0.chr01	1127.56				VIT_201s0010g00880.1
1371	VITMroCarlos_v1.0.chr01	1128.67				VIT_201s0010g00900.1
1372	VITMroCarlos_v1.0.chr01	1129	VITMroCarlos_v1.3.g10800		VITMroTrayshed_v2.0.hap1.chr01.ver2.0.g010860
1373	VITMroCarlos_v1.0.chr01	1129.78	VITMroCarlos_v1.3.g06875*|VITMroCarlos_v1.3.g06877*	evm.model.chr2.439*	VITMroTrayshed_v2.0.hap1.chr02.ver2.0.g018390*|VITMroTrayshed_v2.0.hap1.chr02.ver2.0.g018410*	VIT_201s0010g00905.1
1374	VITMroCarlos_v1.0.chr01	1130	VITMroCarlos_v1.3.g10801	evm.model.chr1.1805	VITMroTrayshed_v2.0.hap1.chr01.ver2.0.g010870
1375	VITMroCarlos_v1.0.chr01	1130.89	VITMroCarlos_v1.3.g08260*	evm.model.chr2.412*	VITMroTrayshed_v2.0.hap1.chr02.ver2.0.g018170*	VIT_201s0010g00910.1
1376	VITMroCarlos_v1.0.chr01	1131	VITMroCarlos_v1.3.g10802		VITMroTrayshed_v2.0.hap1.chr01.ver2.0.g010880	VIT_212s0034g02300.1*
1377	VITMroCarlos_v1.0.chr01	1132	VITMroCarlos_v1.3.g10803|VITMroCarlos_v1.3.g14536*	evm.model.chr1.1810	VITMroTrayshed_v2.0.hap1.chr01.ver2.0.g010890	VIT_201s0010g00920.1
1378	VITMroCarlos_v1.0.chr01	1132.5		evm.model.chr1.1812		VIT_219s0090g00520.1*
1379	VITMroCarlos_v1.0.chr01	1133	VITMroCarlos_v1.3.g11575	evm.model.chr1.1816	VITMroTrayshed_v2.0.hap1.chr01.ver2.0.g010900	VIT_201s0010g00930.1
1380	VITMroCarlos_v1.0.chr01	1134	VITMroCarlos_v1.3.g10804	evm.model.chr1.1817	VITMroTrayshed_v2.0.hap1.chr01.ver2.0.g010910	VIT_201s0010g00940.1
1381	VITMroCarlos_v1.0.chr01	1135	VITMroCarlos_v1.3.g11576	evm.model.chr1.1818	VITMroTrayshed_v2.0.hap1.chr01.ver2.0.g010920	VIT_201s0010g00950.1
1382	VITMroCarlos_v1.0.chr01	1136	VITMroCarlos_v1.3.g11577	evm.model.chr1.1820	VITMroTrayshed_v2.0.hap1.chr01.ver2.0.g010930	VIT_201s0010g00960.1
1383	VITMroCarlos_v1.0.chr01	1137	VITMroCarlos_v1.3.g11578	evm.model.chr14.1483*	VITMroTrayshed_v2.0.hap1.chr02.ver2.0.g023910*	VIT_206s0009g02870.1*
1384	VITMroCarlos_v1.0.chr01	1137.33		evm.model.chr1.1825		VIT_203s0091g01260.1*
1385	VITMroCarlos_v1.0.chr01	1137.33		evm.model.chr14.1822*		VIT_201s0010g00970.1
1386	VITMroCarlos_v1.0.chr01	1138	VITMroCarlos_v1.3.g10805
1387	VITMroCarlos_v1.0.chr01	1138.67		evm.model.chr1.1826	VITMroTrayshed_v2.0.hap1.chr01.ver2.0.g010940|VITMroTrayshed_v2.0.hap1.chr01.ver2.0.g010940	VIT_215s0048g00200.1*|VIT_215s0048g00200.1*|VIT_218s0157g00030.1*|VIT_218s0157g00030.1*
1388	VITMroCarlos_v1.0.chr01	1138.67			VITMroTrayshed_v2.0.hap1.chr01.ver2.0.g010950|VITMroTrayshed_v2.0.hap1.chr01.ver2.0.g010950	VIT_201s0010g00980.1
1389	VITMroCarlos_v1.0.chr01	1139	VITMroCarlos_v1.3.g10806	evm.model.chr16.839*		VIT_209s0070g00730.1*
1390	VITMroCarlos_v1.0.chr01	1140	VITMroCarlos_v1.3.g10807	evm.model.chr1.1828	VITMroTrayshed_v2.0.hap1.chr01.ver2.0.g010960	VIT_201s0010g00990.1
1391	VITMroCarlos_v1.0.chr01	1141	VITMroCarlos_v1.3.g10808	evm.model.chr1.1830	VITMroTrayshed_v2.0.hap1.chr01.ver2.0.g010970	VIT_201s0010g01000.1
1392	VITMroCarlos_v1.0.chr01	1142	VITMroCarlos_v1.3.g11579	evm.model.chr1.1831	VITMroTrayshed_v2.0.hap1.chr01.ver2.0.g010980	VIT_201s0010g01010.1
1393	VITMroCarlos_v1.0.chr01	1143	VITMroCarlos_v1.3.g11580	evm.model.chr1.1832	VITMroTrayshed_v2.0.hap1.chr01.ver2.0.g010990	VIT_201s0010g01030.1
1394	VITMroCarlos_v1.0.chr01	1143.5	VITMroCarlos_v1.3.g06225*	evm.model.chr7.367*	VITMroTrayshed_v2.0.hap1.chr07.ver2.0.g084100*	VIT_201s0010g01050.1
1395	VITMroCarlos_v1.0.chr01	1144	VITMroCarlos_v1.3.g11581		VITMroTrayshed_v2.0.hap1.chr13.ver2.0.g168760*
1396	VITMroCarlos_v1.0.chr01	1144	VITMroCarlos_v1.3.g05204*	evm.model.chr19.1394*|evm.model.chr7.1716*	VITMroTrayshed_v2.0.hap1.chr19.ver2.0.g245230*	VIT_201s0010g01060.1
1397	VITMroCarlos_v1.0.chr01	1144.5	VITMroCarlos_v1.3.g13534*	evm.model.chr12.393*		VIT_201s0010g01065.1
1398	VITMroCarlos_v1.0.chr01	1145	VITMroCarlos_v1.3.g11582|VITMroCarlos_v1.3.g22739*	evm.model.chr1.1835	VITMroTrayshed_v2.0.hap1.chr01.ver2.0.g011000|VITMroTrayshed_v2.0.hap1.chr18.ver2.0.g228250*	VIT_201s0010g01070.1|VIT_218s0001g14210.1*
1399	VITMroCarlos_v1.0.chr01	1146	VITMroCarlos_v1.3.g11583|VITMroCarlos_v1.3.g20530*	evm.model.chr1.1836|evm.model.chr10.1265*	VITMroTrayshed_v2.0.hap1.chr01.ver2.0.g011010	VIT_201s0010g01080.2
1400	VITMroCarlos_v1.0.chr01	1146.5		evm.model.chr1.1838|evm.model.chr1.1838	VITMroTrayshed_v2.0.hap1.chr01.ver2.0.g011020|VITMroTrayshed_v2.0.hap1.chr01.ver2.0.g011020	VIT_201s0010g01090.1
1401	VITMroCarlos_v1.0.chr01	1147	VITMroCarlos_v1.3.g11584		VITMroTrayshed_v2.0.hap1.chr01.ver2.0.g011030	VIT_201s0010g01100.1
1402	VITMroCarlos_v1.0.chr01	1148	VITMroCarlos_v1.3.g11585	evm.model.chr1.1840	VITMroTrayshed_v2.0.hap1.chr01.ver2.0.g011040	VIT_201s0010g01120.2
1403	VITMroCarlos_v1.0.chr01	1149	VITMroCarlos_v1.3.g10809		VITMroTrayshed_v2.0.hap1.chr01.ver2.0.g011050
1404	VITMroCarlos_v1.0.chr01	1150	VITMroCarlos_v1.3.g11586	evm.model.chr1.1843	VITMroTrayshed_v2.0.hap1.chr01.ver2.0.g011060	VIT_201s0010g01130.2|VIT_216s0013g01670.1*|VIT_202s0012g03060.1*
1405	VITMroCarlos_v1.0.chr01	1150.75		evm.model.chr15.1191*		VIT_201s0010g01135.1
1406	VITMroCarlos_v1.0.chr01	1151	VITMroCarlos_v1.3.g10810	evm.model.chr1.1847|evm.model.chr14.2907*	VITMroTrayshed_v2.0.hap1.chr01.ver2.0.g011070
1407	VITMroCarlos_v1.0.chr01	1151.5				VIT_201s0010g01140.1
1408	VITMroCarlos_v1.0.chr01	1152	VITMroCarlos_v1.3.g11587|VITMroCarlos_v1.3.g22259*	evm.model.chr18.150*	VITMroTrayshed_v2.0.hap1.chr01.ver2.0.g011080|VITMroTrayshed_v2.0.hap1.chr18.ver2.0.g219180*
1409	VITMroCarlos_v1.0.chr01	1152.25		evm.model.chr1.1850|evm.model.chr1.1850	VITMroTrayshed_v2.0.hap1.chr01.ver2.0.g011090|VITMroTrayshed_v2.0.hap1.chr01.ver2.0.g011090	VIT_201s0010g01160.2|VIT_201s0010g01195.1+
1410	VITMroCarlos_v1.0.chr01	1153	VITMroCarlos_v1.3.g10811	evm.model.chr1.1851	VITMroTrayshed_v2.0.hap1.chr01.ver2.0.g011100	VIT_201s0010g01170.1
1411	VITMroCarlos_v1.0.chr01	1154	VITMroCarlos_v1.3.g11588	evm.model.chr1.1852|evm.model.chr1.1853+	VITMroTrayshed_v2.0.hap1.chr01.ver2.0.g011110	VIT_201s0010g01180.2
1412	VITMroCarlos_v1.0.chr01	1154.5				VIT_201s0010g01190.1
1413	VITMroCarlos_v1.0.chr01	1155	VITMroCarlos_v1.3.g11589	evm.model.chr1.1855|evm.model.chr19.1225*	VITMroTrayshed_v2.0.hap1.chr01.ver2.0.g011120	VIT_201s0010g01200.1|VIT_201s0010g01245.1+
1414	VITMroCarlos_v1.0.chr01	1156	VITMroCarlos_v1.3.g10812	evm.model.chr1.1859|evm.model.chr6.1127*	VITMroTrayshed_v2.0.hap1.chr01.ver2.0.g011130	VIT_201s0010g01210.1
1415	VITMroCarlos_v1.0.chr01	1157	VITMroCarlos_v1.3.g10813	evm.model.chr1.1860	VITMroTrayshed_v2.0.hap1.chr01.ver2.0.g011140	VIT_201s0010g01220.1
1416	VITMroCarlos_v1.0.chr01	1158	VITMroCarlos_v1.3.g10814|VITMroCarlos_v1.3.g24946*	evm.model.chr18.3728*	VITMroTrayshed_v2.0.hap1.chr01.ver2.0.g011150|VITMroTrayshed_v2.0.hap1.chr18.ver2.0.g234630*
1417	VITMroCarlos_v1.0.chr01	1158	VITMroCarlos_v1.3.g04037*|VITMroCarlos_v1.3.g00855*|VITMroCarlos_v1.3.g12282*|VITMroCarlos_v1.3.g05164*|VITMroCarlos_v1.3.g05854*	evm.model.chr19.1197*|evm.model.chr4.2214*|evm.model.chr8.115*	VITMroTrayshed_v2.0.hap1.chr04.ver2.0.g050020*|VITMroTrayshed_v2.0.hap1.chr04.ver2.0.g050730*|VITMroTrayshed_v2.0.hap1.chr08.ver2.0.g093320*|VITMroTrayshed_v2.0.hap1.chr19.ver2.0.g240460*	VIT_201s0010g01225.1|VIT_214s0006g00760.1*
1418	VITMroCarlos_v1.0.chr01	1159	VITMroCarlos_v1.3.g10815	evm.model.chr1.1863	VITMroTrayshed_v2.0.hap1.chr01.ver2.0.g011160	VIT_201s0010g01230.1
1419	VITMroCarlos_v1.0.chr01	1159.58		evm.model.chr12.2032*|evm.model.chr12.2035*|evm.model.chr9.1134*		VIT_201s0010g01235.1
1420	VITMroCarlos_v1.0.chr01	1160	VITMroCarlos_v1.3.g11590	evm.model.chr9.1825*|evm.model.chr9.1854*	VITMroTrayshed_v2.0.hap1.chr07.ver2.0.g087950*
1421	VITMroCarlos_v1.0.chr01	1160.17	VITMroCarlos_v1.3.g25613*	evm.model.chr17.1855*	VITMroTrayshed_v2.0.hap1.chr17.ver2.0.g217310*	VIT_201s0010g01240.1
1422	VITMroCarlos_v1.0.chr01	1160.75				VIT_201s0010g01260.1|VIT_216s0013g01040.1*
1423	VITMroCarlos_v1.0.chr01	1161	VITMroCarlos_v1.3.g11591		VITMroTrayshed_v2.0.hap1.chr16.ver2.0.g202620*
1424	VITMroCarlos_v1.0.chr01	1161.33				VIT_201s0010g01280.1
1425	VITMroCarlos_v1.0.chr01	1162	VITMroCarlos_v1.3.g11592	evm.model.chr1.1864	VITMroTrayshed_v2.0.hap1.chr01.ver2.0.g011170
1426	VITMroCarlos_v1.0.chr01	1163	VITMroCarlos_v1.3.g11593	evm.model.chr1.1867	VITMroTrayshed_v2.0.hap1.chr01.ver2.0.g011180
1427	VITMroCarlos_v1.0.chr01	1163.08				VIT_201s0010g01320.1
1428	VITMroCarlos_v1.0.chr01	1163.67		evm.model.chr7.1050*		VIT_201s0010g01330.1
1429	VITMroCarlos_v1.0.chr01	1163.75		evm.model.chr1.1868		VIT_201s0010g01290.1|VIT_201s0010g01290.1
1430	VITMroCarlos_v1.0.chr01	1164	VITMroCarlos_v1.3.g10816	evm.model.chr19.2393*	VITMroTrayshed_v2.0.hap1.chr09.ver2.0.g118210*	VIT_214s0030g02260.1*
1431	VITMroCarlos_v1.0.chr01	1164		evm.model.chr1.1870|evm.model.chr1.1870	VITMroTrayshed_v2.0.hap1.chr01.ver2.0.g011190	VIT_201s0010g01310.1|VIT_201s0010g01310.1
1432	VITMroCarlos_v1.0.chr01	1164.25	VITMroCarlos_v1.3.g06831*	evm.model.chr2.296*	VITMroTrayshed_v2.0.hap1.chr02.ver2.0.g017350*	VIT_201s0010g01340.1|VIT_201s0010g02120.1+
1433	VITMroCarlos_v1.0.chr01	1164.83				VIT_201s0010g01350.1
1434	VITMroCarlos_v1.0.chr01	1165	VITMroCarlos_v1.3.g11594|VITMroCarlos_v1.3.g10836+		VITMroTrayshed_v2.0.hap1.chr18.ver2.0.g219640*	VIT_218s0001g00820.1*
1435	VITMroCarlos_v1.0.chr01	1165			VITMroTrayshed_v2.0.hap1.chr01.ver2.0.g011200
1436	VITMroCarlos_v1.0.chr01	1165.25	VITMroCarlos_v1.3.g25896*	evm.model.chr1.1875	VITMroTrayshed_v2.0.hap1.chr11.ver2.0.g143670*
1437	VITMroCarlos_v1.0.chr01	1165.42	VITMroCarlos_v1.3.g22212*	evm.model.chr18.14*	VITMroTrayshed_v2.0.hap1.chr18.ver2.0.g218270*	VIT_201s0010g01360.1
1438	VITMroCarlos_v1.0.chr01	1166	VITMroCarlos_v1.3.g11595	evm.model.chr1.1876|evm.model.chr1.1878+		VIT_201s0010g01370.1
1439	VITMroCarlos_v1.0.chr01	1166		evm.model.chr2.2009*	VITMroTrayshed_v2.0.hap1.chr01.ver2.0.g011210|VITMroTrayshed_v2.0.hap1.chr01.ver2.0.g011250+
1440	VITMroCarlos_v1.0.chr01	1167	VITMroCarlos_v1.3.g10817		VITMroTrayshed_v2.0.hap1.chr01.ver2.0.g011220
1441	VITMroCarlos_v1.0.chr01	1168	VITMroCarlos_v1.3.g10818		VITMroTrayshed_v2.0.hap1.chr02.ver2.0.g023040*
1442	VITMroCarlos_v1.0.chr01	1168	VITMroCarlos_v1.3.g11350*	evm.model.chr1.1880	VITMroTrayshed_v2.0.hap1.chr01.ver2.0.g006410*
1443	VITMroCarlos_v1.0.chr01	1169	VITMroCarlos_v1.3.g11596		VITMroTrayshed_v2.0.hap1.chr01.ver2.0.g011230	VIT_201s0137g00520.1*|VIT_201s0137g00550.1*
1444	VITMroCarlos_v1.0.chr01	1170	VITMroCarlos_v1.3.g11597|VITMroCarlos_v1.3.g21076*	evm.model.chr1.1882|evm.model.chr1.1884+	VITMroTrayshed_v2.0.hap1.chr01.ver2.0.g011240|VITMroTrayshed_v2.0.hap1.chr10.ver2.0.g126420*	VIT_201s0010g01380.1
1445	VITMroCarlos_v1.0.chr01	1171	VITMroCarlos_v1.3.g11598	evm.model.chr18.1974*
1446	VITMroCarlos_v1.0.chr01	1171		evm.model.chr1.1883		VIT_212s0121g00040.1*|VIT_214s0006g01320.1*|VIT_202s0012g00370.1*|VIT_203s0017g02010.1*
1447	VITMroCarlos_v1.0.chr01	1172	VITMroCarlos_v1.3.g11599	evm.model.chr1.1893	VITMroTrayshed_v2.0.hap1.chr01.ver2.0.g011260	VIT_201s0010g01390.1
1448	VITMroCarlos_v1.0.chr01	1173	VITMroCarlos_v1.3.g11600		VITMroTrayshed_v2.0.hap1.chr01.ver2.0.g011270	VIT_201s0010g01410.3
1449	VITMroCarlos_v1.0.chr01	1173.5	VITMroCarlos_v1.3.g23251*	evm.model.chr18.3554*	VITMroTrayshed_v2.0.hap1.chr18.ver2.0.g236020*	VIT_201s0010g01420.1
1450	VITMroCarlos_v1.0.chr01	1174	VITMroCarlos_v1.3.g11601	evm.model.chr1.1894	VITMroTrayshed_v2.0.hap1.chr01.ver2.0.g011280	VIT_201s0010g01430.1
1451	VITMroCarlos_v1.0.chr01	1175	VITMroCarlos_v1.3.g10819	evm.model.chr1.1900	VITMroTrayshed_v2.0.hap1.chr01.ver2.0.g011290	VIT_210s0003g04890.1*
1452	VITMroCarlos_v1.0.chr01	1175.67		evm.model.chr1.1903	VITMroTrayshed_v2.0.hap1.chr09.ver2.0.g119930*	VIT_210s0003g04411.1*|VIT_212s0142g00725.1*|VIT_214s0081g00463.1*|VIT_217s0000g10015.1*|VIT_203s0097g00176.1*
1453	VITMroCarlos_v1.0.chr01	1176	VITMroCarlos_v1.3.g11602		VITMroTrayshed_v2.0.hap1.chr09.ver2.0.g119980*
1454	VITMroCarlos_v1.0.chr01	1176.33	VITMroCarlos_v1.3.g26196*|VITMroCarlos_v1.3.g26196*	evm.model.chr1.1904	VITMroTrayshed_v2.0.hap1.chr01.ver2.0.g011310|VITMroTrayshed_v2.0.hap1.chr01.ver2.0.g011310
1455	VITMroCarlos_v1.0.chr01	1177	VITMroCarlos_v1.3.g10820|VITMroCarlos_v1.3.g15459*	evm.model.chr1.1905|evm.model.chr4.2320*	VITMroTrayshed_v2.0.hap1.chr01.ver2.0.g011300|VITMroTrayshed_v2.0.hap1.chr04.ver2.0.g051570*	VIT_201s0010g01440.2
1456	VITMroCarlos_v1.0.chr01	1178	VITMroCarlos_v1.3.g11603		VITMroTrayshed_v2.0.hap1.chr01.ver2.0.g011320	VIT_201s0010g01450.1
1457	VITMroCarlos_v1.0.chr01	1178	VITMroCarlos_v1.3.g27024*	evm.model.chr1.1906		VIT_205s0124g00010.1*
1458	VITMroCarlos_v1.0.chr01	1179	VITMroCarlos_v1.3.g10821	evm.model.chr1.1908	VITMroTrayshed_v2.0.hap1.chr01.ver2.0.g011330	VIT_201s0010g01460.1|VIT_214s0036g00590.1*
1459	VITMroCarlos_v1.0.chr01	1180	VITMroCarlos_v1.3.g10822		VITMroTrayshed_v2.0.hap1.chr01.ver2.0.g011340
1460	VITMroCarlos_v1.0.chr01	1181	VITMroCarlos_v1.3.g11604	evm.model.chr1.1910	VITMroTrayshed_v2.0.hap1.chr01.ver2.0.g011350	VIT_201s0010g01480.1
1461	VITMroCarlos_v1.0.chr01	1182	VITMroCarlos_v1.3.g11605|VITMroCarlos_v1.3.g10823+|VITMroCarlos_v1.3.g10888+|VITMroCarlos_v1.3.g11648+|VITMroCarlos_v1.3.g10889+|VITMroCarlos_v1.3.g11655+|VITMroCarlos_v1.3.g11656+|VITMroCarlos_v1.3.g10897+	evm.model.chr1.1911|evm.model.chr1.1919+|evm.model.chr1.2064+|evm.model.chr1.2066+|evm.model.chr1.2081+|evm.model.chr1.2082+|evm.model.chr1.2084+|evm.model.chr1.2088+	VITMroTrayshed_v2.0.hap1.chr01.ver2.0.g011360|VITMroTrayshed_v2.0.hap1.chr01.ver2.0.g011390+|VITMroTrayshed_v2.0.hap1.chr01.ver2.0.g012410+|VITMroTrayshed_v2.0.hap1.chr01.ver2.0.g012430+|VITMroTrayshed_v2.0.hap1.chr01.ver2.0.g012530+|VITMroTrayshed_v2.0.hap1.chr01.ver2.0.g012540+|VITMroTrayshed_v2.0.hap1.chr01.ver2.0.g012590+	VIT_201s0010g01490.1|VIT_201s0010g02490.1+|VIT_201s0010g02500.1+|VIT_201s0010g02520.1+|VIT_201s0010g02640.1+|VIT_201s0010g02660.1+|VIT_201s0010g02700.1+
1462	VITMroCarlos_v1.0.chr01	1182.67	VITMroCarlos_v1.3.g19838*	evm.model.chr3.1112*	VITMroTrayshed_v2.0.hap1.chr03.ver2.0.g034160*	VIT_201s0010g01500.1
1463	VITMroCarlos_v1.0.chr01	1183	VITMroCarlos_v1.3.g11606	evm.model.chr1.1913	VITMroTrayshed_v2.0.hap1.chr01.ver2.0.g011370
1464	VITMroCarlos_v1.0.chr01	1183.33				VIT_201s0010g01520.1
1465	VITMroCarlos_v1.0.chr01	1184	VITMroCarlos_v1.3.g11607|VITMroCarlos_v1.3.g11608+	evm.model.chr1.1917	VITMroTrayshed_v2.0.hap1.chr01.ver2.0.g011380	VIT_201s0010g01530.1
1466	VITMroCarlos_v1.0.chr01	1185				VIT_201s0010g01540.1
1467	VITMroCarlos_v1.0.chr01	1186				VIT_201s0010g01560.1
1468	VITMroCarlos_v1.0.chr01	1187	VITMroCarlos_v1.3.g10824	evm.model.chr1.1923	VITMroTrayshed_v2.0.hap1.chr01.ver2.0.g011400	VIT_201s0010g01570.1
1469	VITMroCarlos_v1.0.chr01	1187.5				VIT_201s0010g01580.1
1470	VITMroCarlos_v1.0.chr01	1188	VITMroCarlos_v1.3.g10825|VITMroCarlos_v1.3.g18355*	evm.model.chr1.1925		VIT_201s0010g01590.7
1471	VITMroCarlos_v1.0.chr01	1189	VITMroCarlos_v1.3.g10826|VITMroCarlos_v1.3.g21432*|VITMroCarlos_v1.3.g00047*|VITMroCarlos_v1.3.g01045*|VITMroCarlos_v1.3.g08929*|VITMroCarlos_v1.3.g22423*	evm.model.chr1.1926	VITMroTrayshed_v2.0.hap1.chr01.ver2.0.g011420|VITMroTrayshed_v2.0.hap1.chr05.ver2.0.g064230*	VIT_201s0010g01610.1
1472	VITMroCarlos_v1.0.chr01	1189.5				VIT_201s0010g01620.1
1473	VITMroCarlos_v1.0.chr01	1190	VITMroCarlos_v1.3.g11609	evm.model.chr1.1929	VITMroTrayshed_v2.0.hap1.chr01.ver2.0.g011430	VIT_201s0010g01650.1
1474	VITMroCarlos_v1.0.chr01	1191	VITMroCarlos_v1.3.g11610	evm.model.chr1.1930	VITMroTrayshed_v2.0.hap1.chr01.ver2.0.g011440	VIT_201s0010g01660.1
1475	VITMroCarlos_v1.0.chr01	1192	VITMroCarlos_v1.3.g11611	evm.model.chr1.1932	VITMroTrayshed_v2.0.hap1.chr01.ver2.0.g011450	VIT_201s0010g01670.2
1476	VITMroCarlos_v1.0.chr01	1193	VITMroCarlos_v1.3.g11612	evm.model.chr1.1933	VITMroTrayshed_v2.0.hap1.chr01.ver2.0.g011460	VIT_201s0010g01680.1
1477	VITMroCarlos_v1.0.chr01	1193.5				VIT_201s0010g01690.1
1478	VITMroCarlos_v1.0.chr01	1194	VITMroCarlos_v1.3.g10827	evm.model.chr1.1936	VITMroTrayshed_v2.0.hap1.chr01.ver2.0.g011470	VIT_201s0010g01710.1
1479	VITMroCarlos_v1.0.chr01	1194.5				VIT_201s0010g01720.1
1480	VITMroCarlos_v1.0.chr01	1195	VITMroCarlos_v1.3.g11613	evm.model.chr1.1937	VITMroTrayshed_v2.0.hap1.chr01.ver2.0.g011480	VIT_201s0010g01730.3
1481	VITMroCarlos_v1.0.chr01	1196	VITMroCarlos_v1.3.g11614	evm.model.chr1.1938	VITMroTrayshed_v2.0.hap1.chr01.ver2.0.g011490	VIT_201s0010g01740.1
1482	VITMroCarlos_v1.0.chr01	1197	VITMroCarlos_v1.3.g10828	evm.model.chr1.1939	VITMroTrayshed_v2.0.hap1.chr01.ver2.0.g011500	VIT_201s0010g01760.1
1483	VITMroCarlos_v1.0.chr01	1198	VITMroCarlos_v1.3.g10829	evm.model.chr1.1940	VITMroTrayshed_v2.0.hap1.chr01.ver2.0.g011510	VIT_201s0010g01770.1|VIT_214s0006g03035.1*
1484	VITMroCarlos_v1.0.chr01	1199	VITMroCarlos_v1.3.g10830|VITMroCarlos_v1.3.g20346*|VITMroCarlos_v1.3.g03360*|VITMroCarlos_v1.3.g25508*|VITMroCarlos_v1.3.g14513*	evm.model.chr1.1942	VITMroTrayshed_v2.0.hap1.chr01.ver2.0.g011520	VIT_201s0010g01780.1
1485	VITMroCarlos_v1.0.chr01	1200	VITMroCarlos_v1.3.g10831|VITMroCarlos_v1.3.g21341*|VITMroCarlos_v1.3.g21346*	evm.model.chr1.1945	VITMroTrayshed_v2.0.hap1.chr01.ver2.0.g011530|VITMroTrayshed_v2.0.hap1.chr10.ver2.0.g131000*
1486	VITMroCarlos_v1.0.chr01	1200.5	VITMroCarlos_v1.3.g16574*	evm.model.chr1.1948	VITMroTrayshed_v2.0.hap1.chr04.ver2.0.g044550*	VIT_204s0008g06870.1*
1487	VITMroCarlos_v1.0.chr01	1201	VITMroCarlos_v1.3.g10834	evm.model.chr1.1949	VITMroTrayshed_v2.0.hap1.chr01.ver2.0.g011540	VIT_201s0010g01800.1
1488	VITMroCarlos_v1.0.chr01	1202	VITMroCarlos_v1.3.g10833	evm.model.chr2.729*|evm.model.chr2.1733*|evm.model.chr9.1829*	VITMroTrayshed_v2.0.hap1.chr06.ver2.0.g077720*
1489	VITMroCarlos_v1.0.chr01	1203	VITMroCarlos_v1.3.g10832		VITMroTrayshed_v2.0.hap1.chr09.ver2.0.g118650*
1490	VITMroCarlos_v1.0.chr01	1204	VITMroCarlos_v1.3.g10835	evm.model.chr1.1950	VITMroTrayshed_v2.0.hap1.chr01.ver2.0.g011550	VIT_201s0010g01810.1
1491	VITMroCarlos_v1.0.chr01	1204.5		evm.model.chr1.1951		VIT_207s0141g00990.1*
1492	VITMroCarlos_v1.0.chr01	1205	VITMroCarlos_v1.3.g11615|VITMroCarlos_v1.3.g11616+	evm.model.chr1.1952	VITMroTrayshed_v2.0.hap1.chr01.ver2.0.g011590	VIT_201s0010g01830.1
1493	VITMroCarlos_v1.0.chr01	1205.33			VITMroTrayshed_v2.0.hap1.chr01.ver2.0.g011560
1494	VITMroCarlos_v1.0.chr01	1206.67			VITMroTrayshed_v2.0.hap1.chr01.ver2.0.g011570
1495	VITMroCarlos_v1.0.chr01	1207	VITMroCarlos_v1.3.g10837	evm.model.chr4.1255*	VITMroTrayshed_v2.0.hap1.chr09.ver2.0.g115910*	VIT_214s0030g00120.1*
1496	VITMroCarlos_v1.0.chr01	1208	VITMroCarlos_v1.3.g10838|VITMroCarlos_v1.3.g13464*	evm.model.chr1.1956	VITMroTrayshed_v2.0.hap1.chr01.ver2.0.g011580|VITMroTrayshed_v2.0.hap1.chr09.ver2.0.g115640*|VITMroTrayshed_v2.0.hap1.chr09.ver2.0.g115810*	VIT_201s0010g01840.1
1497	VITMroCarlos_v1.0.chr01	1210	VITMroCarlos_v1.3.g11617|VITMroCarlos_v1.3.g07207*	evm.model.chr2.1702*	VITMroTrayshed_v2.0.hap1.chr01.ver2.0.g011600|VITMroTrayshed_v2.0.hap1.chr01.ver2.0.g011640+|VITMroTrayshed_v2.0.hap1.chr01.ver2.0.g011650+|VITMroTrayshed_v2.0.hap1.chr01.ver2.0.g011690+|VITMroTrayshed_v2.0.hap1.chr02.ver2.0.g025130*
1498	VITMroCarlos_v1.0.chr01	1210		evm.model.chr1.1957|evm.model.chr1.1957		VIT_201s0010g01850.1
1499	VITMroCarlos_v1.0.chr01	1211	VITMroCarlos_v1.3.g11618		VITMroTrayshed_v2.0.hap1.chr01.ver2.0.g011610|VITMroTrayshed_v2.0.hap1.chr01.ver2.0.g011670+
1500	VITMroCarlos_v1.0.chr01	1212	VITMroCarlos_v1.3.g11619		VITMroTrayshed_v2.0.hap1.chr01.ver2.0.g011620	VIT_211s0065g01110.1*
1501	VITMroCarlos_v1.0.chr01	1212				VIT_201s0010g01860.1
1502	VITMroCarlos_v1.0.chr01	1212.5			VITMroTrayshed_v2.0.hap1.chr01.ver2.0.g011630|VITMroTrayshed_v2.0.hap1.chr01.ver2.0.g011680+|VITMroTrayshed_v2.0.hap1.chr08.ver2.0.g101460*	VIT_204s0044g00305.1*
1503	VITMroCarlos_v1.0.chr01	1213	VITMroCarlos_v1.3.g11620		VITMroTrayshed_v2.0.hap1.chr01.ver2.0.g011660
1504	VITMroCarlos_v1.0.chr01	1214	VITMroCarlos_v1.3.g11621	evm.model.chr1.1958	VITMroTrayshed_v2.0.hap1.chr01.ver2.0.g011700	VIT_201s0010g01870.1
1505	VITMroCarlos_v1.0.chr01	1214.33		evm.model.chr1.1960|evm.model.chr9.2224*	VITMroTrayshed_v2.0.hap1.chr09.ver2.0.g119490*	VIT_209s0054g00930.1*
1506	VITMroCarlos_v1.0.chr01	1214.67	VITMroCarlos_v1.3.g07987*	evm.model.chr1.1961		VIT_214s0066g01280.3*
1507	VITMroCarlos_v1.0.chr01	1215	VITMroCarlos_v1.3.g10839	evm.model.chr1.1962	VITMroTrayshed_v2.0.hap1.chr01.ver2.0.g011710	VIT_201s0010g01890.1|VIT_211s0065g01090.2*
1508	VITMroCarlos_v1.0.chr01	1216	VITMroCarlos_v1.3.g11622|VITMroCarlos_v1.3.g05131*	evm.model.chr17.976*|evm.model.chr19.1051*|evm.model.chr8.84*	VITMroTrayshed_v2.0.hap1.chr07.ver2.0.g083600*|VITMroTrayshed_v2.0.hap1.chr08.ver2.0.g093090*
1509	VITMroCarlos_v1.0.chr01	1216.5				VIT_201s0010g01900.1
1510	VITMroCarlos_v1.0.chr01	1217	VITMroCarlos_v1.3.g10840	evm.model.chr1.1963	VITMroTrayshed_v2.0.hap1.chr01.ver2.0.g011720	VIT_211s0065g01100.1*
1511	VITMroCarlos_v1.0.chr01	1218	VITMroCarlos_v1.3.g10841|VITMroCarlos_v1.3.g10843+|VITMroCarlos_v1.3.g10846+	evm.model.chr1.1968	VITMroTrayshed_v2.0.hap1.chr01.ver2.0.g011730|VITMroTrayshed_v2.0.hap1.chr01.ver2.0.g011760+|VITMroTrayshed_v2.0.hap1.chr01.ver2.0.g011770+	VIT_201s0010g01910.1
1512	VITMroCarlos_v1.0.chr01	1219	VITMroCarlos_v1.3.g10842|VITMroCarlos_v1.3.g10845+|VITMroCarlos_v1.3.g10848+	evm.model.chr1.1967|evm.model.chr1.1973+|evm.model.chr1.1975+	VITMroTrayshed_v2.0.hap1.chr01.ver2.0.g011790	VIT_201s0010g01940.1
1513	VITMroCarlos_v1.0.chr01	1220.67			VITMroTrayshed_v2.0.hap1.chr01.ver2.0.g011740	VIT_201s0010g01915.1|VIT_201s0010g01915.1|VIT_201s0010g01953.1+|VIT_201s0010g01953.1+
1514	VITMroCarlos_v1.0.chr01	1221	VITMroCarlos_v1.3.g10844|VITMroCarlos_v1.3.g10847+|VITMroCarlos_v1.3.g11627+
1515	VITMroCarlos_v1.0.chr01	1222		evm.model.chr1.1965|evm.model.chr1.1965	VITMroTrayshed_v2.0.hap1.chr01.ver2.0.g011750|VITMroTrayshed_v2.0.hap1.chr01.ver2.0.g011750	VIT_201s0010g01920.1
1516	VITMroCarlos_v1.0.chr01	1224.2		evm.model.chr1.1970
1517	VITMroCarlos_v1.0.chr01	1226	VITMroCarlos_v1.3.g11624|VITMroCarlos_v1.3.g10850+|VITMroCarlos_v1.3.g10849+|VITMroCarlos_v1.3.g11623+|VITMroCarlos_v1.3.g10852+|VITMroCarlos_v1.3.g11626+|VITMroCarlos_v1.3.g10854+|VITMroCarlos_v1.3.g01512*	evm.model.chr1.1977|evm.model.chr1.1978+|evm.model.chr1.1979+|evm.model.chr1.1980+|evm.model.chr1.1982+|evm.model.chr1.1984+|evm.model.chr1.1985+|evm.model.chr1.1986+|evm.model.chr8.706*	VITMroTrayshed_v2.0.hap1.chr01.ver2.0.g011780|VITMroTrayshed_v2.0.hap1.chr01.ver2.0.g011800+|VITMroTrayshed_v2.0.hap1.chr01.ver2.0.g011810+|VITMroTrayshed_v2.0.hap1.chr01.ver2.0.g011820+|VITMroTrayshed_v2.0.hap1.chr01.ver2.0.g011840+|VITMroTrayshed_v2.0.hap1.chr01.ver2.0.g011850+|VITMroTrayshed_v2.0.hap1.chr01.ver2.0.g011860+|VITMroTrayshed_v2.0.hap1.chr01.ver2.0.g011870+|VITMroTrayshed_v2.0.hap1…	VIT_201s0010g01950.1|VIT_201s0010g01960.1+|VIT_201s0010g01970.1+|VIT_201s0010g01980.1+|VIT_201s0010g02000.1+|VIT_201s0010g02010.1+|VIT_201s0010g02020.1+
1518	VITMroCarlos_v1.0.chr01	1229	VITMroCarlos_v1.3.g14793*	evm.model.chr4.140*	VITMroTrayshed_v2.0.hap1.chr04.ver2.0.g039290*	VIT_201s0010g01990.1
1519	VITMroCarlos_v1.0.chr01	1230	VITMroCarlos_v1.3.g10851|VITMroCarlos_v1.3.g07207*	evm.model.chr2.1702*	VITMroTrayshed_v2.0.hap1.chr02.ver2.0.g025130*|VITMroTrayshed_v2.0.hap1.chr18.ver2.0.g235590*	VIT_218s0086g00600.1*
1520	VITMroCarlos_v1.0.chr01	1232	VITMroCarlos_v1.3.g11625		VITMroTrayshed_v2.0.hap1.chr03.ver2.0.g037540*
1521	VITMroCarlos_v1.0.chr01	1232		evm.model.chr1.1992
1522	VITMroCarlos_v1.0.chr01	1232	VITMroCarlos_v1.3.g04135*|VITMroCarlos_v1.3.g15715*	evm.model.chr2.2373*	VITMroTrayshed_v2.0.hap1.chr01.ver2.0.g011830	VIT_212s0028g01515.1*|VIT_209s0054g00270.1*
1523	VITMroCarlos_v1.0.chr01	1232		evm.model.chr1.1991|evm.model.chr1.1991		VIT_201s0010g02030.2
1524	VITMroCarlos_v1.0.chr01	1234	VITMroCarlos_v1.3.g10853		VITMroTrayshed_v2.0.hap1.chr12.ver2.0.g155330*	VIT_203s0017g00210.1*
1525	VITMroCarlos_v1.0.chr01	1235		evm.model.chr1.1994	VITMroTrayshed_v2.0.hap1.chr01.ver2.0.g011890|VITMroTrayshed_v2.0.hap1.chr01.ver2.0.g011890
1526	VITMroCarlos_v1.0.chr01	1235				VIT_201s0010g02040.1
1527	VITMroCarlos_v1.0.chr01	1237	VITMroCarlos_v1.3.g10855	evm.model.chr18.2890*	VITMroTrayshed_v2.0.hap1.chr09.ver2.0.g118280*	VIT_204s0069g00585.1*
1528	VITMroCarlos_v1.0.chr01	1238	VITMroCarlos_v1.3.g11628	evm.model.chr1.1995|evm.model.chr4.1956*	VITMroTrayshed_v2.0.hap1.chr01.ver2.0.g011900|VITMroTrayshed_v2.0.hap1.chr04.ver2.0.g048740*	VIT_201s0010g02050.2
1529	VITMroCarlos_v1.0.chr01	1239	VITMroCarlos_v1.3.g10856	evm.model.chr1.2001	VITMroTrayshed_v2.0.hap1.chr01.ver2.0.g011910
1530	VITMroCarlos_v1.0.chr01	1239	VITMroCarlos_v1.3.g17852*	evm.model.chr3.302*	VITMroTrayshed_v2.0.hap1.chr03.ver2.0.g029130*	VIT_201s0010g02060.1
1531	VITMroCarlos_v1.0.chr01	1240	VITMroCarlos_v1.3.g10857	evm.model.chr1.2007	VITMroTrayshed_v2.0.hap1.chr01.ver2.0.g011920	VIT_201s0010g02070.1
1532	VITMroCarlos_v1.0.chr01	1241	VITMroCarlos_v1.3.g10858	evm.model.chr1.2008	VITMroTrayshed_v2.0.hap1.chr01.ver2.0.g011930	VIT_201s0010g02080.2
1533	VITMroCarlos_v1.0.chr01	1242	VITMroCarlos_v1.3.g10859	evm.model.chr1.2009	VITMroTrayshed_v2.0.hap1.chr01.ver2.0.g011940	VIT_201s0010g02090.1
1534	VITMroCarlos_v1.0.chr01	1242.5			VITMroTrayshed_v2.0.hap1.chr01.ver2.0.g011950
1535	VITMroCarlos_v1.0.chr01	1243	VITMroCarlos_v1.3.g11629	evm.model.chr1.2010	VITMroTrayshed_v2.0.hap1.chr01.ver2.0.g011960	VIT_201s0010g02100.2
1536	VITMroCarlos_v1.0.chr01	1244	VITMroCarlos_v1.3.g11630		VITMroTrayshed_v2.0.hap1.chr15.ver2.0.g184300*
1537	VITMroCarlos_v1.0.chr01	1244	VITMroCarlos_v1.3.g22631*	evm.model.chr18.1343*	VITMroTrayshed_v2.0.hap1.chr18.ver2.0.g226380*	VIT_201s0010g02110.1
1538	VITMroCarlos_v1.0.chr01	1245	VITMroCarlos_v1.3.g10860			VIT_209s0070g00790.1*
1539	VITMroCarlos_v1.0.chr01	1245				VIT_201s0010g02130.1
1540	VITMroCarlos_v1.0.chr01	1246	VITMroCarlos_v1.3.g10861	evm.model.chr1.2012	VITMroTrayshed_v2.0.hap1.chr01.ver2.0.g011970	VIT_201s0010g02140.1
1541	VITMroCarlos_v1.0.chr01	1247	VITMroCarlos_v1.3.g11631	evm.model.chr1.2013	VITMroTrayshed_v2.0.hap1.chr01.ver2.0.g011980	VIT_201s0010g02150.2
1542	VITMroCarlos_v1.0.chr01	1247.33		evm.model.chr1.2018
1543	VITMroCarlos_v1.0.chr01	1248	VITMroCarlos_v1.3.g11632	evm.model.chr1.2019	VITMroTrayshed_v2.0.hap1.chr01.ver2.0.g011990	VIT_201s0010g02160.2
1544	VITMroCarlos_v1.0.chr01	1249	VITMroCarlos_v1.3.g11633	evm.model.chr1.2020	VITMroTrayshed_v2.0.hap1.chr01.ver2.0.g012000	VIT_201s0010g02170.1
1545	VITMroCarlos_v1.0.chr01	1250	VITMroCarlos_v1.3.g11634	evm.model.chr1.2021	VITMroTrayshed_v2.0.hap1.chr01.ver2.0.g012010	VIT_201s0010g02180.2|VIT_206s0009g00190.1*
1546	VITMroCarlos_v1.0.chr01	1251	VITMroCarlos_v1.3.g10862	evm.model.chr1.2022	VITMroTrayshed_v2.0.hap1.chr01.ver2.0.g012020	VIT_201s0010g02190.1
1547	VITMroCarlos_v1.0.chr01	1252	VITMroCarlos_v1.3.g11635	evm.model.chr1.2024	VITMroTrayshed_v2.0.hap1.chr01.ver2.0.g012030	VIT_201s0010g02200.2
1548	VITMroCarlos_v1.0.chr01	1253	VITMroCarlos_v1.3.g11636	evm.model.chr1.2025	VITMroTrayshed_v2.0.hap1.chr01.ver2.0.g012040	VIT_201s0010g02210.1
1549	VITMroCarlos_v1.0.chr01	1254	VITMroCarlos_v1.3.g10863	evm.model.chr1.2027	VITMroTrayshed_v2.0.hap1.chr01.ver2.0.g012050	VIT_201s0010g02220.1
1550	VITMroCarlos_v1.0.chr01	1255	VITMroCarlos_v1.3.g10864|VITMroCarlos_v1.3.g05252*|VITMroCarlos_v1.3.g14130*	evm.model.chr1.2028	VITMroTrayshed_v2.0.hap1.chr01.ver2.0.g012060	VIT_201s0010g02230.1
1551	VITMroCarlos_v1.0.chr01	1256	VITMroCarlos_v1.3.g11637	evm.model.chr1.2029	VITMroTrayshed_v2.0.hap1.chr01.ver2.0.g012070	VIT_201s0010g02240.5|VIT_207s0005g05560.1*
1552	VITMroCarlos_v1.0.chr01	1256.5			VITMroTrayshed_v2.0.hap1.chr09.ver2.0.g119980*	VIT_201s0010g02250.1
1553	VITMroCarlos_v1.0.chr01	1257	VITMroCarlos_v1.3.g10865	evm.model.chr1.2030|evm.model.chr14.2515*	VITMroTrayshed_v2.0.hap1.chr01.ver2.0.g012080	VIT_201s0010g02260.1|VIT_214s0219g00020.1*|VIT_204s0008g04590.1*
1554	VITMroCarlos_v1.0.chr01	1258	VITMroCarlos_v1.3.g10866	evm.model.chr1.2031	VITMroTrayshed_v2.0.hap1.chr01.ver2.0.g012090	VIT_201s0010g02270.1
1555	VITMroCarlos_v1.0.chr01	1259	VITMroCarlos_v1.3.g10867	evm.model.chr1.2032	VITMroTrayshed_v2.0.hap1.chr01.ver2.0.g012100	VIT_201s0010g02280.1
1556	VITMroCarlos_v1.0.chr01	1260	VITMroCarlos_v1.3.g11638	evm.model.chr1.2033	VITMroTrayshed_v2.0.hap1.chr01.ver2.0.g012110	VIT_201s0010g02285.1
1557	VITMroCarlos_v1.0.chr01	1261	VITMroCarlos_v1.3.g10868	evm.model.chr1.2034	VITMroTrayshed_v2.0.hap1.chr01.ver2.0.g012120	VIT_201s0010g02290.1
1558	VITMroCarlos_v1.0.chr01	1261.67			VITMroTrayshed_v2.0.hap1.chr01.ver2.0.g012140
1559	VITMroCarlos_v1.0.chr01	1262	VITMroCarlos_v1.3.g10869|VITMroCarlos_v1.3.g10870+|VITMroCarlos_v1.3.g10873+|VITMroCarlos_v1.3.g10874+	evm.model.chr1.2036|evm.model.chr1.2037+|evm.model.chr1.2041+|evm.model.chr1.2042+	VITMroTrayshed_v2.0.hap1.chr01.ver2.0.g012150|VITMroTrayshed_v2.0.hap1.chr01.ver2.0.g012160+|VITMroTrayshed_v2.0.hap1.chr01.ver2.0.g012180+	VIT_201s0010g02300.1|VIT_201s0010g02320.1+
1560	VITMroCarlos_v1.0.chr01	1264	VITMroCarlos_v1.3.g10871	evm.model.chr1.2039	VITMroTrayshed_v2.0.hap1.chr01.ver2.0.g012170|VITMroTrayshed_v2.0.hap1.chr05.ver2.0.g062600*
1561	VITMroCarlos_v1.0.chr01	1265	VITMroCarlos_v1.3.g10872|VITMroCarlos_v1.3.g01184*	evm.model.chr1.2040	VITMroTrayshed_v2.0.hap1.chr01.ver2.0.g012130|VITMroTrayshed_v2.0.hap1.chr12.ver2.0.g154970*|VITMroTrayshed_v2.0.hap1.chr12.ver2.0.g155220*
1562	VITMroCarlos_v1.0.chr01	1266	VITMroCarlos_v1.3.g11639	evm.model.chr13.1856*	VITMroTrayshed_v2.0.hap1.chr07.ver2.0.g087860*
1563	VITMroCarlos_v1.0.chr01	1266.33				VIT_201s0010g02310.1
1564	VITMroCarlos_v1.0.chr01	1266.5			VITMroTrayshed_v2.0.hap1.chr01.ver2.0.g012190
1565	VITMroCarlos_v1.0.chr01	1269	VITMroCarlos_v1.3.g11640	evm.model.chr1.2043	VITMroTrayshed_v2.0.hap1.chr01.ver2.0.g012200	VIT_201s0010g02330.1
1566	VITMroCarlos_v1.0.chr01	1270	VITMroCarlos_v1.3.g10875|VITMroCarlos_v1.3.g10878+	evm.model.chr1.2045	VITMroTrayshed_v2.0.hap1.chr01.ver2.0.g012210	VIT_201s0010g02336.1
1567	VITMroCarlos_v1.0.chr01	1270.5			VITMroTrayshed_v2.0.hap1.chr01.ver2.0.g012220
1568	VITMroCarlos_v1.0.chr01	1271	VITMroCarlos_v1.3.g10876		VITMroTrayshed_v2.0.hap1.chr01.ver2.0.g012230|VITMroTrayshed_v2.0.hap1.chr19.ver2.0.g242980*
1569	VITMroCarlos_v1.0.chr01	1272	VITMroCarlos_v1.3.g10877|VITMroCarlos_v1.3.g14308*	evm.model.chr1.2044|evm.model.chr20.115*	VITMroTrayshed_v2.0.hap1.chr01.ver2.0.g012240|VITMroTrayshed_v2.0.hap1.chr20.ver2.0.g249430*	VIT_201s0010g02333.1|VIT_201s0010g02340.1+
1570	VITMroCarlos_v1.0.chr01	1274	VITMroCarlos_v1.3.g10879|VITMroCarlos_v1.3.g08124*	evm.model.chr1.2046|evm.model.chr2.59*	VITMroTrayshed_v2.0.hap1.chr01.ver2.0.g012250|VITMroTrayshed_v2.0.hap1.chr02.ver2.0.g015290*	VIT_201s0010g02345.1
1571	VITMroCarlos_v1.0.chr01	1275	VITMroCarlos_v1.3.g11641	evm.model.chr1.2047	VITMroTrayshed_v2.0.hap1.chr01.ver2.0.g012260	VIT_201s0010g02350.1
1572	VITMroCarlos_v1.0.chr01	1276	VITMroCarlos_v1.3.g11642	evm.model.chr1.2048	VITMroTrayshed_v2.0.hap1.chr01.ver2.0.g012270	VIT_201s0010g02360.2
1573	VITMroCarlos_v1.0.chr01	1277	VITMroCarlos_v1.3.g11643	evm.model.chr15.151*	VITMroTrayshed_v2.0.hap1.chr15.ver2.0.g185120*|VITMroTrayshed_v2.0.hap1.chr15.ver2.0.g185130*	VIT_206s0004g06850.1*
1574	VITMroCarlos_v1.0.chr01	1278	VITMroCarlos_v1.3.g10880	evm.model.chr1.2051	VITMroTrayshed_v2.0.hap1.chr01.ver2.0.g012280	VIT_201s0010g02370.2
1575	VITMroCarlos_v1.0.chr01	1278.5	VITMroCarlos_v1.3.g09226*		VITMroTrayshed_v2.0.hap1.chr01.ver2.0.g012290
1576	VITMroCarlos_v1.0.chr01	1279	VITMroCarlos_v1.3.g10881	evm.model.chr1.2053	VITMroTrayshed_v2.0.hap1.chr01.ver2.0.g012300	VIT_201s0010g02380.1
1577	VITMroCarlos_v1.0.chr01	1280	VITMroCarlos_v1.3.g10882	evm.model.chr1.2054	VITMroTrayshed_v2.0.hap1.chr01.ver2.0.g012310	VIT_201s0010g02390.1
1578	VITMroCarlos_v1.0.chr01	1280.5		evm.model.chr9.2062*		VIT_201s0010g02400.1
1579	VITMroCarlos_v1.0.chr01	1281	VITMroCarlos_v1.3.g11644	evm.model.chr1.2055	VITMroTrayshed_v2.0.hap1.chr01.ver2.0.g012320	VIT_201s0010g02410.1
1580	VITMroCarlos_v1.0.chr01	1282	VITMroCarlos_v1.3.g10883	evm.model.chr1.2056	VITMroTrayshed_v2.0.hap1.chr01.ver2.0.g012330	VIT_201s0010g02420.1
1581	VITMroCarlos_v1.0.chr01	1283	VITMroCarlos_v1.3.g11645	evm.model.chr1.2057	VITMroTrayshed_v2.0.hap1.chr01.ver2.0.g012340	VIT_201s0010g02430.1
1582	VITMroCarlos_v1.0.chr01	1284	VITMroCarlos_v1.3.g10884	evm.model.chr1.2058	VITMroTrayshed_v2.0.hap1.chr01.ver2.0.g012350	VIT_201s0010g02440.1
1583	VITMroCarlos_v1.0.chr01	1285	VITMroCarlos_v1.3.g11646	evm.model.chr1.2059	VITMroTrayshed_v2.0.hap1.chr01.ver2.0.g012360	VIT_201s0010g02450.1
1584	VITMroCarlos_v1.0.chr01	1286	VITMroCarlos_v1.3.g10885	evm.model.chr1.2060|evm.model.chr9.1654*	VITMroTrayshed_v2.0.hap1.chr01.ver2.0.g012370	VIT_201s0010g02460.2
1585	VITMroCarlos_v1.0.chr01	1287	VITMroCarlos_v1.3.g10886	evm.model.chr1.2061	VITMroTrayshed_v2.0.hap1.chr01.ver2.0.g012380	VIT_201s0010g02470.1
1586	VITMroCarlos_v1.0.chr01	1288	VITMroCarlos_v1.3.g11647		VITMroTrayshed_v2.0.hap1.chr01.ver2.0.g012400
1587	VITMroCarlos_v1.0.chr01	1289	VITMroCarlos_v1.3.g10887	evm.model.chr1.2063	VITMroTrayshed_v2.0.hap1.chr01.ver2.0.g012390|VITMroTrayshed_v2.0.hap1.chr02.ver2.0.g018910*	VIT_201s0010g02480.1
1588	VITMroCarlos_v1.0.chr01	1290.5			VITMroTrayshed_v2.0.hap1.chr01.ver2.0.g012420
1589	VITMroCarlos_v1.0.chr01	1291				VIT_201s0010g02510.1
1590	VITMroCarlos_v1.0.chr01	1293	VITMroCarlos_v1.3.g10890	evm.model.chr1.2068	VITMroTrayshed_v2.0.hap1.chr01.ver2.0.g012440	VIT_201s0010g02530.1
1591	VITMroCarlos_v1.0.chr01	1293.5				VIT_201s0010g02540.1
1592	VITMroCarlos_v1.0.chr01	1294	VITMroCarlos_v1.3.g11649	evm.model.chr1.2070	VITMroTrayshed_v2.0.hap1.chr01.ver2.0.g012450	VIT_201s0010g02550.1|VIT_201s0011g03940.1*
1593	VITMroCarlos_v1.0.chr01	1295	VITMroCarlos_v1.3.g11650	evm.model.chr1.2071	VITMroTrayshed_v2.0.hap1.chr01.ver2.0.g012460	VIT_201s0010g02560.1
1594	VITMroCarlos_v1.0.chr01	1296	VITMroCarlos_v1.3.g10891|VITMroCarlos_v1.3.g13148*	evm.model.chr1.2072	VITMroTrayshed_v2.0.hap1.chr01.ver2.0.g012470	VIT_201s0010g02570.1
1595	VITMroCarlos_v1.0.chr01	1297	VITMroCarlos_v1.3.g11651	evm.model.chr1.2073|evm.model.chr4.1701*	VITMroTrayshed_v2.0.hap1.chr16.ver2.0.g197490*	VIT_201s0010g02580.1
1596	VITMroCarlos_v1.0.chr01	1298	VITMroCarlos_v1.3.g11652	evm.model.chr1.2074	VITMroTrayshed_v2.0.hap1.chr01.ver2.0.g012480	VIT_201s0010g02590.1
1597	VITMroCarlos_v1.0.chr01	1299	VITMroCarlos_v1.3.g10892	evm.model.chr1.2075	VITMroTrayshed_v2.0.hap1.chr01.ver2.0.g012490	VIT_201s0010g02600.1
1598	VITMroCarlos_v1.0.chr01	1300	VITMroCarlos_v1.3.g11653|VITMroCarlos_v1.3.g22113*	evm.model.chr6.1770*	VITMroTrayshed_v2.0.hap1.chr01.ver2.0.g012500|VITMroTrayshed_v2.0.hap1.chr06.ver2.0.g078990*
1599	VITMroCarlos_v1.0.chr01	1301	VITMroCarlos_v1.3.g11654|VITMroCarlos_v1.3.g27578*	evm.model.chr1.2077|evm.model.chr17.1009*	VITMroTrayshed_v2.0.hap1.chr01.ver2.0.g012510|VITMroTrayshed_v2.0.hap1.chr17.ver2.0.g214040*	VIT_201s0010g02610.2
1600	VITMroCarlos_v1.0.chr01	1302	VITMroCarlos_v1.3.g10893	evm.model.chr1.2079	VITMroTrayshed_v2.0.hap1.chr01.ver2.0.g012520	VIT_201s0010g02620.2
1601	VITMroCarlos_v1.0.chr01	1303.33				VIT_201s0010g02630.1
1602	VITMroCarlos_v1.0.chr01	1304	VITMroCarlos_v1.3.g10894|VITMroCarlos_v1.3.g11658+|VITMroCarlos_v1.3.g11660+|VITMroCarlos_v1.3.g08558*|VITMroCarlos_v1.3.g13179*|VITMroCarlos_v1.3.g13498*|VITMroCarlos_v1.3.g07730*|VITMroCarlos_v1.3.g23148*	evm.model.chr1.2089|evm.model.chr20.70*|evm.model.chr5.1443*|evm.model.chr7.1274*|evm.model.chr9.43*	VITMroTrayshed_v2.0.hap1.chr01.ver2.0.g012600|VITMroTrayshed_v2.0.hap1.chr09.ver2.0.g109310*|VITMroTrayshed_v2.0.hap1.chr10.ver2.0.g127620*|VITMroTrayshed_v2.0.hap1.chr15.ver2.0.g184670*|VITMroTrayshed_v2.0.hap1.chr16.ver2.0.g199210*|VITMroTrayshed_v2.0.hap1.chr19.ver2.0.g237780*	VIT_201s0010g02715.1
1603	VITMroCarlos_v1.0.chr01	1304.67				VIT_201s0010g02650.1
1604	VITMroCarlos_v1.0.chr01	1306	VITMroCarlos_v1.3.g10895	evm.model.chr1.2085	VITMroTrayshed_v2.0.hap1.chr01.ver2.0.g012560	VIT_201s0010g02670.1
1605	VITMroCarlos_v1.0.chr01	1307	VITMroCarlos_v1.3.g10896	evm.model.chr1.2086	VITMroTrayshed_v2.0.hap1.chr01.ver2.0.g012570	VIT_201s0010g02680.1
1606	VITMroCarlos_v1.0.chr01	1308	VITMroCarlos_v1.3.g11657	evm.model.chr1.2087	VITMroTrayshed_v2.0.hap1.chr01.ver2.0.g012580|VITMroTrayshed_v2.0.hap1.chr16.ver2.0.g202300*	VIT_201s0010g02690.1
1607	VITMroCarlos_v1.0.chr01	1311	VITMroCarlos_v1.3.g11659|VITMroCarlos_v1.3.g11661+	evm.model.chr1.2091	VITMroTrayshed_v2.0.hap1.chr01.ver2.0.g012610|VITMroTrayshed_v2.0.hap1.chr16.ver2.0.g202290*|VITMroTrayshed_v2.0.hap1.chr16.ver2.0.g202330*	VIT_201s0010g02730.1
1608	VITMroCarlos_v1.0.chr01	1314	VITMroCarlos_v1.3.g10898	evm.model.chr1.2092	VITMroTrayshed_v2.0.hap1.chr01.ver2.0.g012620	VIT_201s0010g02740.1
1609	VITMroCarlos_v1.0.chr01	1315	VITMroCarlos_v1.3.g11662	evm.model.chr1.2093	VITMroTrayshed_v2.0.hap1.chr01.ver2.0.g012630	VIT_201s0010g02750.1
1610	VITMroCarlos_v1.0.chr01	1316	VITMroCarlos_v1.3.g11663	evm.model.chr1.2094	VITMroTrayshed_v2.0.hap1.chr01.ver2.0.g012640	VIT_201s0010g02760.1|VIT_202s0033g00360.1*
1611	VITMroCarlos_v1.0.chr01	1317	VITMroCarlos_v1.3.g10899|VITMroCarlos_v1.3.g03469*	evm.model.chr11.1111*|evm.model.chr3.1243*	VITMroTrayshed_v2.0.hap1.chr02.ver2.0.g024880*|VITMroTrayshed_v2.0.hap1.chr11.ver2.0.g142410*
1612	VITMroCarlos_v1.0.chr01	1318	VITMroCarlos_v1.3.g11664	evm.model.chr1.2096	VITMroTrayshed_v2.0.hap1.chr01.ver2.0.g012650	VIT_201s0010g02770.1
1613	VITMroCarlos_v1.0.chr01	1319	VITMroCarlos_v1.3.g11665	evm.model.chr1.2097	VITMroTrayshed_v2.0.hap1.chr01.ver2.0.g012660	VIT_201s0010g02780.4
1614	VITMroCarlos_v1.0.chr01	1320	VITMroCarlos_v1.3.g11666		VITMroTrayshed_v2.0.hap1.chr14.ver2.0.g177610*
1615	VITMroCarlos_v1.0.chr01	1320				VIT_201s0010g02790.1
1616	VITMroCarlos_v1.0.chr01	1321	VITMroCarlos_v1.3.g11667	evm.model.chr1.2098	VITMroTrayshed_v2.0.hap1.chr01.ver2.0.g012670|VITMroTrayshed_v2.0.hap1.chr18.ver2.0.g232540*	VIT_201s0010g02800.1
1617	VITMroCarlos_v1.0.chr01	1322	VITMroCarlos_v1.3.g10900|VITMroCarlos_v1.3.g06606*	evm.model.chr1.2099|evm.model.chr7.1554*	VITMroTrayshed_v2.0.hap1.chr01.ver2.0.g012680|VITMroTrayshed_v2.0.hap1.chr07.ver2.0.g090620*	VIT_201s0010g02810.1
1618	VITMroCarlos_v1.0.chr01	1323	VITMroCarlos_v1.3.g11668	evm.model.chr1.2100	VITMroTrayshed_v2.0.hap1.chr01.ver2.0.g012690	VIT_201s0010g02820.2|VIT_218s0117g00570.1*
1619	VITMroCarlos_v1.0.chr01	1324	VITMroCarlos_v1.3.g10901|VITMroCarlos_v1.3.g24666*		VITMroTrayshed_v2.0.hap1.chr01.ver2.0.g012700
1620	VITMroCarlos_v1.0.chr01	1324.5				VIT_201s0010g02830.1
1621	VITMroCarlos_v1.0.chr01	1325	VITMroCarlos_v1.3.g10902|VITMroCarlos_v1.3.g19958*		VITMroTrayshed_v2.0.hap1.chr01.ver2.0.g012710|VITMroTrayshed_v2.0.hap1.chr01.ver2.0.g012720+|VITMroTrayshed_v2.0.hap1.chr03.ver2.0.g036430*
1622	VITMroCarlos_v1.0.chr01	1326	VITMroCarlos_v1.3.g10903	evm.model.chr1.2103	VITMroTrayshed_v2.0.hap1.chr01.ver2.0.g012730	VIT_201s0010g02840.1
1623	VITMroCarlos_v1.0.chr01	1326.5				VIT_201s0010g02850.1
1624	VITMroCarlos_v1.0.chr01	1327	VITMroCarlos_v1.3.g10904|VITMroCarlos_v1.3.g10905+	evm.model.chr1.2107	VITMroTrayshed_v2.0.hap1.chr01.ver2.0.g012740	VIT_201s0010g02860.1
1625	VITMroCarlos_v1.0.chr01	1328	VITMroCarlos_v1.3.g16257*	evm.model.chr16.2430*	VITMroTrayshed_v2.0.hap1.chr01.ver2.0.g012750	VIT_216s0098g01690.1*
1626	VITMroCarlos_v1.0.chr01	1329	VITMroCarlos_v1.3.g10906|VITMroCarlos_v1.3.g10907+	evm.model.chr1.2108|evm.model.chr1.2109+	VITMroTrayshed_v2.0.hap1.chr01.ver2.0.g012760|VITMroTrayshed_v2.0.hap1.chr01.ver2.0.g012770+	VIT_201s0010g02870.2|VIT_201s0010g02880.1+
1627	VITMroCarlos_v1.0.chr01	1331	VITMroCarlos_v1.3.g11669	evm.model.chr1.2111	VITMroTrayshed_v2.0.hap1.chr01.ver2.0.g012780	VIT_201s0010g02890.1
1628	VITMroCarlos_v1.0.chr01	1332	VITMroCarlos_v1.3.g10908|VITMroCarlos_v1.3.g27024*	evm.model.chr1.2112	VITMroTrayshed_v2.0.hap1.chr01.ver2.0.g012790	VIT_201s0010g02900.1|VIT_205s0124g00010.1*
1629	VITMroCarlos_v1.0.chr01	1333	VITMroCarlos_v1.3.g10909	evm.model.chr1.2113	VITMroTrayshed_v2.0.hap1.chr01.ver2.0.g012800	VIT_201s0010g02910.1
1630	VITMroCarlos_v1.0.chr01	1334	VITMroCarlos_v1.3.g10910	evm.model.chr1.2116	VITMroTrayshed_v2.0.hap1.chr01.ver2.0.g012810	VIT_201s0010g02920.2
1631	VITMroCarlos_v1.0.chr01	1335	VITMroCarlos_v1.3.g10911		VITMroTrayshed_v2.0.hap1.chr03.ver2.0.g034850*
1632	VITMroCarlos_v1.0.chr01	1336	VITMroCarlos_v1.3.g10912|VITMroCarlos_v1.3.g10913+|VITMroCarlos_v1.3.g10914+|VITMroCarlos_v1.3.g10915+|VITMroCarlos_v1.3.g10916+|VITMroCarlos_v1.3.g10917+|VITMroCarlos_v1.3.g10918+|VITMroCarlos_v1.3.g10919+|VITMroCarlos_v1.3.g10920+|VITMroCarlos_v1.3.g10921+|VITMroCarlos_v1.3.g10923+|VITMroCarlos_v1.3.g10922+	evm.model.chr1.2117|evm.model.chr1.2124+|evm.model.chr1.2125+|evm.model.chr1.2126+|evm.model.chr1.2127+|evm.model.chr1.2128+|evm.model.chr1.2129+|evm.model.chr1.2130+|evm.model.chr1.2131+|evm.model.chr1.2132+|evm.model.chr1.2133+|evm.model.chr1.2134+|evm.model.chr1.2135+|evm.model.chr1.2138+|evm.model.chr1.2139+	VITMroTrayshed_v2.0.hap1.chr01.ver2.0.g012820|VITMroTrayshed_v2.0.hap1.chr01.ver2.0.g012830+|VITMroTrayshed_v2.0.hap1.chr01.ver2.0.g012840+|VITMroTrayshed_v2.0.hap1.chr01.ver2.0.g012850+|VITMroTrayshed_v2.0.hap1.chr01.ver2.0.g012860+|VITMroTrayshed_v2.0.hap1.chr01.ver2.0.g012870+|VITMroTrayshed_v2.0.hap1.chr01.ver2.0.g012880+|VITMroTrayshed_v2.0.hap1.chr01.ver2.0.g012890+|VITMroTrayshed_v2.0.hap1…	VIT_201s0010g02930.1|VIT_201s0010g02940.1+|VIT_201s0010g02950.1+|VIT_201s0010g02960.1+|VIT_201s0010g02970.1+|VIT_201s0010g02980.1+|VIT_201s0010g02990.1+|VIT_201s0010g03000.1+|VIT_201s0010g03010.1+|VIT_201s0010g03020.1+|VIT_201s0010g03040.1+
1633	VITMroCarlos_v1.0.chr01	1340		evm.model.chr2.243*		VIT_201s0010g03050.2
1634	VITMroCarlos_v1.0.chr01	1342			VITMroTrayshed_v2.0.hap1.chr01.ver2.0.g012960
1635	VITMroCarlos_v1.0.chr01	1344				VIT_201s0010g03055.1
1636	VITMroCarlos_v1.0.chr01	1345.6		evm.model.chr1.2144
1637	VITMroCarlos_v1.0.chr01	1348	VITMroCarlos_v1.3.g10924	evm.model.chr1.2142|evm.model.chr6.978*|evm.model.chr6.984*	VITMroTrayshed_v2.0.hap1.chr01.ver2.0.g012970	VIT_201s0010g03060.1|VIT_201s0010g03080.1+
1638	VITMroCarlos_v1.0.chr01	1348.5			VITMroTrayshed_v2.0.hap1.chr01.ver2.0.g012980*	VIT_201s0010g03070.1|VIT_201s0010g03084.1+|VIT_201s0010g03124.1+
1639	VITMroCarlos_v1.0.chr01	1349	VITMroCarlos_v1.3.g11670|VITMroCarlos_v1.3.g11672+|VITMroCarlos_v1.3.g11676+	evm.model.chr1.2143	VITMroTrayshed_v2.0.hap1.chr01.ver2.0.g013060	VIT_201s0010g03082.1|VIT_201s0010g03165.1+|VIT_201s0010g03225.1+|VIT_210s0071g00470.1*
1640	VITMroCarlos_v1.0.chr01	1349.33			VITMroTrayshed_v2.0.hap1.chr01.ver2.0.g012980	VIT_201s0010g03070.1*|VIT_201s0010g03084.1*|VIT_201s0010g03124.1*
1641	VITMroCarlos_v1.0.chr01	1349.6	VITMroCarlos_v1.3.g26559*	evm.model.chr5.259*	VITMroTrayshed_v2.0.hap1.chr05.ver2.0.g055820*	VIT_201s0010g03086.1
1642	VITMroCarlos_v1.0.chr01	1350	VITMroCarlos_v1.3.g11671	evm.model.chr3.1151*
1643	VITMroCarlos_v1.0.chr01	1350.2		evm.model.chr15.1191*		VIT_201s0010g03090.1
1644	VITMroCarlos_v1.0.chr01	1350.67		evm.model.chr19.2170*	VITMroTrayshed_v2.0.hap1.chr01.ver2.0.g012990|VITMroTrayshed_v2.0.hap1.chr12.ver2.0.g157370*	VIT_201s0127g00240.1*|VIT_219s0014g02820.1*|VIT_204s0008g06010.1*
1645	VITMroCarlos_v1.0.chr01	1350.8				VIT_201s0010g03100.1
1646	VITMroCarlos_v1.0.chr01	1351.4		evm.model.chr1.2157|evm.model.chr1.2157		VIT_201s0010g03120.1|VIT_201s0010g03140.1+|VIT_201s0010g03190.1+|VIT_201s0010g03290.1+
1647	VITMroCarlos_v1.0.chr01	1352	VITMroCarlos_v1.3.g11673|VITMroCarlos_v1.3.g11674+|VITMroCarlos_v1.3.g11675+|VITMroCarlos_v1.3.g11677+	evm.model.chr1.2151|evm.model.chr1.2155+|evm.model.chr1.2158+	VITMroTrayshed_v2.0.hap1.chr01.ver2.0.g013000|VITMroTrayshed_v2.0.hap1.chr01.ver2.0.g013040+|VITMroTrayshed_v2.0.hap1.chr01.ver2.0.g013070+	VIT_201s0010g03122.1|VIT_201s0010g03126.1+|VIT_201s0010g03143.1+|VIT_201s0010g03175.1+|VIT_201s0010g03285.1+|VIT_201s0010g03293.1+|VIT_201s0010g03296.1+|VIT_201s0026g00470.1*
1648	VITMroCarlos_v1.0.chr01	1352.69				VIT_201s0010g03130.1
1649	VITMroCarlos_v1.0.chr01	1353.38				VIT_201s0010g03150.1
1650	VITMroCarlos_v1.0.chr01	1354	VITMroCarlos_v1.3.g10925		VITMroTrayshed_v2.0.hap1.chr01.ver2.0.g013010
1651	VITMroCarlos_v1.0.chr01	1354.08				VIT_201s0010g03160.1
1652	VITMroCarlos_v1.0.chr01	1354.77				VIT_201s0010g03170.1
1653	VITMroCarlos_v1.0.chr01	1355	VITMroCarlos_v1.3.g10926|VITMroCarlos_v1.3.g15192*	evm.model.chr2.1477*	VITMroTrayshed_v2.0.hap1.chr01.ver2.0.g013020|VITMroTrayshed_v2.0.hap1.chr12.ver2.0.g151450*|VITMroTrayshed_v2.0.hap1.chr12.ver2.0.g151460*
1654	VITMroCarlos_v1.0.chr01	1355.46				VIT_201s0010g03200.1|VIT_201s0010g03250.1+
1655	VITMroCarlos_v1.0.chr01	1356	VITMroCarlos_v1.3.g10927|VITMroCarlos_v1.3.g20566*	evm.model.chr14.2246*	VITMroTrayshed_v2.0.hap1.chr01.ver2.0.g013030	VIT_214s0030g01060.1*|VIT_214s0068g00710.3*
1656	VITMroCarlos_v1.0.chr01	1356.15	VITMroCarlos_v1.3.g13001*|VITMroCarlos_v1.3.g13001*|VITMroCarlos_v1.3.g13001*	evm.model.chr1.2148|evm.model.chr1.2148|evm.model.chr1.2152+|evm.model.chr1.2152+|evm.model.chr1.2154+|evm.model.chr1.2154+	VITMroTrayshed_v2.0.hap1.chr01.ver2.0.g013080|VITMroTrayshed_v2.0.hap1.chr01.ver2.0.g013080	VIT_201s0010g03210.1|VIT_201s0010g03255.1+
1657	VITMroCarlos_v1.0.chr01	1356.85				VIT_201s0010g03220.1
1658	VITMroCarlos_v1.0.chr01	1357.33		evm.model.chr1.2159	VITMroTrayshed_v2.0.hap1.chr15.ver2.0.g184630*	VIT_205s0049g00580.1*
1659	VITMroCarlos_v1.0.chr01	1357.54		evm.model.chr2.987*		VIT_201s0010g03230.1
1660	VITMroCarlos_v1.0.chr01	1358.23	VITMroCarlos_v1.3.g03663*	evm.model.chr11.26*	VITMroTrayshed_v2.0.hap1.chr11.ver2.0.g134880*	VIT_201s0010g03240.1|VIT_213s0047g00405.1*|VIT_202s0012g02435.1*|VIT_205s0062g01290.1*
1661	VITMroCarlos_v1.0.chr01	1358.92				VIT_201s0010g03260.1
1662	VITMroCarlos_v1.0.chr01	1359.62				VIT_201s0010g03270.1
1663	VITMroCarlos_v1.0.chr01	1360	VITMroCarlos_v1.3.g11678	evm.model.chr1.2163	VITMroTrayshed_v2.0.hap1.chr01.ver2.0.g013090
1664	VITMroCarlos_v1.0.chr01	1360.31				VIT_201s0010g03280.1
1665	VITMroCarlos_v1.0.chr01	1361	VITMroCarlos_v1.3.g10928	evm.model.chr1.2164|evm.model.chr16.1546*	VITMroTrayshed_v2.0.hap1.chr01.ver2.0.g013050	VIT_201s0010g03300.1
1666	VITMroCarlos_v1.0.chr01	1362	VITMroCarlos_v1.3.g11679	evm.model.chr1.2165	VITMroTrayshed_v2.0.hap1.chr01.ver2.0.g013100	VIT_201s0010g03310.1
1667	VITMroCarlos_v1.0.chr01	1363	VITMroCarlos_v1.3.g11680	evm.model.chr1.2166	VITMroTrayshed_v2.0.hap1.chr01.ver2.0.g013110	VIT_201s0010g03320.1
1668	VITMroCarlos_v1.0.chr01	1363.33				VIT_201s0010g03330.1
1669	VITMroCarlos_v1.0.chr01	1363.67				VIT_201s0010g03340.1
1670	VITMroCarlos_v1.0.chr01	1364	VITMroCarlos_v1.3.g10929	evm.model.chr1.2168	VITMroTrayshed_v2.0.hap1.chr01.ver2.0.g013120	VIT_201s0010g03350.1
1671	VITMroCarlos_v1.0.chr01	1365	VITMroCarlos_v1.3.g11681	evm.model.chr1.2169	VITMroTrayshed_v2.0.hap1.chr01.ver2.0.g013130	VIT_201s0010g03360.1
1672	VITMroCarlos_v1.0.chr01	1366	VITMroCarlos_v1.3.g11682|VITMroCarlos_v1.3.g11683+|VITMroCarlos_v1.3.g27337*	evm.model.chr1.2170|evm.model.chr17.317*	VITMroTrayshed_v2.0.hap1.chr01.ver2.0.g013140|VITMroTrayshed_v2.0.hap1.chr17.ver2.0.g209130*	VIT_201s0010g03370.2
1673	VITMroCarlos_v1.0.chr01	1368	VITMroCarlos_v1.3.g11684|VITMroCarlos_v1.3.g05822*	evm.model.chr1.2171|evm.model.chr19.1133*	VITMroTrayshed_v2.0.hap1.chr01.ver2.0.g013150|VITMroTrayshed_v2.0.hap1.chr19.ver2.0.g244190*	VIT_201s0010g03390.1|VIT_205s0051g01070.1*
1674	VITMroCarlos_v1.0.chr01	1369	VITMroCarlos_v1.3.g10930	evm.model.chr1.2172|evm.model.chr1.2175+	VITMroTrayshed_v2.0.hap1.chr01.ver2.0.g013160	VIT_201s0010g03400.1
1675	VITMroCarlos_v1.0.chr01	1370	VITMroCarlos_v1.3.g11685	evm.model.chr1.2173|evm.model.chr1.2176+|evm.model.chr1.1825*|evm.model.chr13.1013*|evm.model.chr13.1234*|evm.model.chr13.1244*|evm.model.chr14.1175*|evm.model.chr16.1307*	VITMroTrayshed_v2.0.hap1.chr01.ver2.0.g013170	VIT_201s0010g03410.1
1676	VITMroCarlos_v1.0.chr01	1370.33				VIT_201s0010g03430.1
1677	VITMroCarlos_v1.0.chr01	1370.5		evm.model.chr1.2177	VITMroTrayshed_v2.0.hap1.chr01.ver2.0.g013180|VITMroTrayshed_v2.0.hap1.chr01.ver2.0.g013180	VIT_201s0010g03450.1|VIT_201s0010g03450.1|VIT_201s0010g03480.1+|VIT_201s0010g03480.1+
1678	VITMroCarlos_v1.0.chr01	1371	VITMroCarlos_v1.3.g10931|VITMroCarlos_v1.3.g10932+|VITMroCarlos_v1.3.g10933+	evm.model.chr1.2179|evm.model.chr1.2184+|evm.model.chr1.2185+	VITMroTrayshed_v2.0.hap1.chr01.ver2.0.g013190|VITMroTrayshed_v2.0.hap1.chr01.ver2.0.g013200+	VIT_201s0010g03460.1|VIT_201s0010g03470.1+|VIT_201s0010g03490.1+|VIT_201s0010g03510.1+
1679	VITMroCarlos_v1.0.chr01	1372				VIT_201s0010g03500.1
1680	VITMroCarlos_v1.0.chr01	1373	VITMroCarlos_v1.3.g23544*	evm.model.chr6.634*	VITMroTrayshed_v2.0.hap1.chr06.ver2.0.g073310*	VIT_201s0010g03520.1
1681	VITMroCarlos_v1.0.chr01	1374	VITMroCarlos_v1.3.g10934	evm.model.chr1.2186	VITMroTrayshed_v2.0.hap1.chr01.ver2.0.g013210	VIT_201s0010g03530.1
1682	VITMroCarlos_v1.0.chr01	1375	VITMroCarlos_v1.3.g10935	evm.model.chr1.2187|evm.model.chr13.2536*	VITMroTrayshed_v2.0.hap1.chr01.ver2.0.g013220	VIT_201s0010g03540.1
1683	VITMroCarlos_v1.0.chr01	1376	VITMroCarlos_v1.3.g11686		VITMroTrayshed_v2.0.hap1.chr01.ver2.0.g013230
1684	VITMroCarlos_v1.0.chr01	1377	VITMroCarlos_v1.3.g11687|VITMroCarlos_v1.3.g12503*	evm.model.chr1.2189|evm.model.chr13.2547*	VITMroTrayshed_v2.0.hap1.chr01.ver2.0.g013240|VITMroTrayshed_v2.0.hap1.chr13.ver2.0.g172140*	VIT_201s0010g03550.1
1685	VITMroCarlos_v1.0.chr01	1378	VITMroCarlos_v1.3.g10936	evm.model.chr1.2191	VITMroTrayshed_v2.0.hap1.chr01.ver2.0.g013250	VIT_201s0010g03560.1
1686	VITMroCarlos_v1.0.chr01	1378.33		evm.model.chr1.2192	VITMroTrayshed_v2.0.hap1.chr01.ver2.0.g013260|VITMroTrayshed_v2.0.hap1.chr01.ver2.0.g013260	VIT_201s0010g03570.3|VIT_201s0010g03570.3
1687	VITMroCarlos_v1.0.chr01	1378.5				VIT_201s0010g03580.1
1688	VITMroCarlos_v1.0.chr01	1378.67		evm.model.chr1.2193	VITMroTrayshed_v2.0.hap1.chr01.ver2.0.g013270|VITMroTrayshed_v2.0.hap1.chr01.ver2.0.g013270	VIT_201s0010g03590.2|VIT_201s0010g03590.2
1689	VITMroCarlos_v1.0.chr01	1379	VITMroCarlos_v1.3.g10937	evm.model.chr1.2194	VITMroTrayshed_v2.0.hap1.chr01.ver2.0.g013280	VIT_201s0010g03600.1
1690	VITMroCarlos_v1.0.chr01	1379.5		evm.model.chr1.2196|evm.model.chr1.2196		VIT_201s0010g03610.2
1691	VITMroCarlos_v1.0.chr01	1380	VITMroCarlos_v1.3.g11688	evm.model.chr1.2197	VITMroTrayshed_v2.0.hap1.chr01.ver2.0.g013290	VIT_201s0010g03620.2
1692	VITMroCarlos_v1.0.chr01	1381	VITMroCarlos_v1.3.g10938|VITMroCarlos_v1.3.g10218*	evm.model.chr1.2200|evm.model.chr13.2541*	VITMroTrayshed_v2.0.hap1.chr01.ver2.0.g012550|VITMroTrayshed_v2.0.hap1.chr01.ver2.0.g013300+|VITMroTrayshed_v2.0.hap1.chr13.ver2.0.g172090*	VIT_201s0010g03630.1
1693	VITMroCarlos_v1.0.chr01	1382	VITMroCarlos_v1.3.g11689	evm.model.chr1.2202	VITMroTrayshed_v2.0.hap1.chr01.ver2.0.g013310	VIT_201s0010g03640.1
1694	VITMroCarlos_v1.0.chr01	1383	VITMroCarlos_v1.3.g11690	evm.model.chr1.2204	VITMroTrayshed_v2.0.hap1.chr01.ver2.0.g013320	VIT_201s0010g03650.3
1695	VITMroCarlos_v1.0.chr01	1384	VITMroCarlos_v1.3.g10939	evm.model.chr1.2205	VITMroTrayshed_v2.0.hap1.chr01.ver2.0.g013330	VIT_201s0010g03660.1
1696	VITMroCarlos_v1.0.chr01	1385	VITMroCarlos_v1.3.g10940	evm.model.chr1.2206	VITMroTrayshed_v2.0.hap1.chr01.ver2.0.g013340	VIT_201s0010g03670.1
1697	VITMroCarlos_v1.0.chr01	1386	VITMroCarlos_v1.3.g11691	evm.model.chr1.2207	VITMroTrayshed_v2.0.hap1.chr01.ver2.0.g013350	VIT_201s0010g03680.1
1698	VITMroCarlos_v1.0.chr01	1387	VITMroCarlos_v1.3.g10941|VITMroCarlos_v1.3.g10000*|VITMroCarlos_v1.3.g12289*|VITMroCarlos_v1.3.g07898*|VITMroCarlos_v1.3.g19017*|VITMroCarlos_v1.3.g19060*		VITMroTrayshed_v2.0.hap1.chr01.ver2.0.g013360|VITMroTrayshed_v2.0.hap1.chr15.ver2.0.g186300*	VIT_201s0010g03685.1|VIT_211s0149g00074.1*
1699	VITMroCarlos_v1.0.chr01	1388	VITMroCarlos_v1.3.g11692	evm.model.chr1.2211|evm.model.chr15.347*	VITMroTrayshed_v2.0.hap1.chr01.ver2.0.g013370	VIT_201s0010g03690.1
1700	VITMroCarlos_v1.0.chr01	1389	VITMroCarlos_v1.3.g10942	evm.model.chr1.2212	VITMroTrayshed_v2.0.hap1.chr01.ver2.0.g013380	VIT_201s0010g03700.1
1701	VITMroCarlos_v1.0.chr01	1390	VITMroCarlos_v1.3.g11693	evm.model.chr1.2213	VITMroTrayshed_v2.0.hap1.chr01.ver2.0.g013390	VIT_201s0010g03710.5
1702	VITMroCarlos_v1.0.chr01	1391	VITMroCarlos_v1.3.g11694|VITMroCarlos_v1.3.g13292*	evm.model.chr1.2215	VITMroTrayshed_v2.0.hap1.chr01.ver2.0.g013400|VITMroTrayshed_v2.0.hap1.chr09.ver2.0.g112100*	VIT_201s0010g03720.1|VIT_209s0002g03330.1*|VIT_209s0002g05850.1*
1703	VITMroCarlos_v1.0.chr01	1392	VITMroCarlos_v1.3.g10943	evm.model.chr1.2216	VITMroTrayshed_v2.0.hap1.chr01.ver2.0.g013410|VITMroTrayshed_v2.0.hap1.chr20.ver2.0.g255800*	VIT_201s0010g03730.2
1704	VITMroCarlos_v1.0.chr01	1392.33		evm.model.chr1.2217|evm.model.chr1.2217	VITMroTrayshed_v2.0.hap1.chr01.ver2.0.g013420|VITMroTrayshed_v2.0.hap1.chr01.ver2.0.g013420	VIT_201s0010g03740.1
1705	VITMroCarlos_v1.0.chr01	1392.67		evm.model.chr1.2218|evm.model.chr1.2218|evm.model.chr10.381*|evm.model.chr10.381*|evm.model.chr10.381*	VITMroTrayshed_v2.0.hap1.chr01.ver2.0.g013430|VITMroTrayshed_v2.0.hap1.chr01.ver2.0.g013430	VIT_201s0010g03750.1
1706	VITMroCarlos_v1.0.chr01	1393	VITMroCarlos_v1.3.g11695	evm.model.chr1.2219	VITMroTrayshed_v2.0.hap1.chr01.ver2.0.g013440	VIT_201s0010g03760.2|VIT_201s0010g03770.1+
1707	VITMroCarlos_v1.0.chr01	1394	VITMroCarlos_v1.3.g10944	evm.model.chr15.1905*	VITMroTrayshed_v2.0.hap1.chr01.ver2.0.g013450|VITMroTrayshed_v2.0.hap1.chr15.ver2.0.g193140*	VIT_201s0010g03780.3|VIT_204s0008g03460.1*
1708	VITMroCarlos_v1.0.chr01	1395	VITMroCarlos_v1.3.g10945|VITMroCarlos_v1.3.g00187*	evm.model.chr1.2223|evm.model.chr12.473*	VITMroTrayshed_v2.0.hap1.chr01.ver2.0.g013460|VITMroTrayshed_v2.0.hap1.chr12.ver2.0.g149230*	VIT_201s0010g03790.1
1709	VITMroCarlos_v1.0.chr01	1396	VITMroCarlos_v1.3.g11696	evm.model.chr1.2224	VITMroTrayshed_v2.0.hap1.chr01.ver2.0.g013470	VIT_201s0010g03800.1
1710	VITMroCarlos_v1.0.chr01	1396.25	VITMroCarlos_v1.3.g04104*		VITMroTrayshed_v2.0.hap1.chr11.ver2.0.g143990*	VIT_201s0010g03820.1
1711	VITMroCarlos_v1.0.chr01	1396.5	VITMroCarlos_v1.3.g10775*|VITMroCarlos_v1.3.g03565*	evm.model.chr11.1655*	VITMroTrayshed_v2.0.hap1.chr11.ver2.0.g143980*	VIT_201s0010g03830.1
1712	VITMroCarlos_v1.0.chr01	1396.75				VIT_201s0010g03840.1
1713	VITMroCarlos_v1.0.chr01	1397	VITMroCarlos_v1.3.g11697	evm.model.chr1.2225	VITMroTrayshed_v2.0.hap1.chr01.ver2.0.g013480	VIT_201s0010g03810.1|VIT_214s0036g00610.1*
1714	VITMroCarlos_v1.0.chr01	1398	VITMroCarlos_v1.3.g10946|VITMroCarlos_v1.3.g00685*	evm.model.chr12.10*	VITMroTrayshed_v2.0.hap1.chr12.ver2.0.g145760*	VIT_201s0010g03850.1
1715	VITMroCarlos_v1.0.chr01	1399	VITMroCarlos_v1.3.g10947	evm.model.chr1.2226	VITMroTrayshed_v2.0.hap1.chr01.ver2.0.g013490	VIT_201s0010g03860.1
1716	VITMroCarlos_v1.0.chr01	1400	VITMroCarlos_v1.3.g10948	evm.model.chr1.2227	VITMroTrayshed_v2.0.hap1.chr01.ver2.0.g013500	VIT_201s0010g03870.1
1717	VITMroCarlos_v1.0.chr01	1400.33		evm.model.chr1.2228|evm.model.chr1.2228		VIT_201s0010g03880.2
1718	VITMroCarlos_v1.0.chr01	1400.67				VIT_201s0010g03890.1
1719	VITMroCarlos_v1.0.chr01	1401	VITMroCarlos_v1.3.g11698	evm.model.chr19.32*	VITMroTrayshed_v2.0.hap1.chr19.ver2.0.g236660*	VIT_201s0010g03896.1|VIT_215s0048g01240.1*|VIT_216s0022g02400.4*|VIT_218s0001g04810.1*|VIT_219s0014g00310.1*|VIT_207s0129g00650.1*|VIT_207s0031g02880.1*
1720	VITMroCarlos_v1.0.chr01	1401			VITMroTrayshed_v2.0.hap1.chr01.ver2.0.g013510|VITMroTrayshed_v2.0.hap1.chr13.ver2.0.g168000*
1721	VITMroCarlos_v1.0.chr01	1402	VITMroCarlos_v1.3.g11699|VITMroCarlos_v1.3.g25547*	evm.model.chr1.2242|evm.model.chr17.1376*	VITMroTrayshed_v2.0.hap1.chr01.ver2.0.g013520|VITMroTrayshed_v2.0.hap1.chr17.ver2.0.g216360*	VIT_201s0010g03900.4
1722	VITMroCarlos_v1.0.chr01	1403	VITMroCarlos_v1.3.g10949	evm.model.chr11.960*	VITMroTrayshed_v2.0.hap1.chr11.ver2.0.g141520*	VIT_211s0037g00010.1*
1723	VITMroCarlos_v1.0.chr01	1404	VITMroCarlos_v1.3.g11700	evm.model.chr14.2375*	VITMroTrayshed_v2.0.hap1.chr01.ver2.0.g013530	VIT_214s0068g01790.1*
1724	VITMroCarlos_v1.0.chr01	1405	VITMroCarlos_v1.3.g11701	evm.model.chr1.2245	VITMroTrayshed_v2.0.hap1.chr01.ver2.0.g013540	VIT_201s0010g03910.2
1725	VITMroCarlos_v1.0.chr01	1406	VITMroCarlos_v1.3.g11702	evm.model.chr1.2248	VITMroTrayshed_v2.0.hap1.chr01.ver2.0.g013550	VIT_201s0010g03920.1
1726	VITMroCarlos_v1.0.chr01	1407	VITMroCarlos_v1.3.g11703		VITMroTrayshed_v2.0.hap1.chr01.ver2.0.g013560	VIT_205s0062g00690.1*
1727	VITMroCarlos_v1.0.chr01	1408	VITMroCarlos_v1.3.g11704		VITMroTrayshed_v2.0.hap1.chr18.ver2.0.g234130*
1728	VITMroCarlos_v1.0.chr01	1409	VITMroCarlos_v1.3.g11705	evm.model.chr1.2249	VITMroTrayshed_v2.0.hap1.chr01.ver2.0.g013570	VIT_201s0010g03930.1
1729	VITMroCarlos_v1.0.chr01	1410	VITMroCarlos_v1.3.g10950|VITMroCarlos_v1.3.g11671*|VITMroCarlos_v1.3.g12946*|VITMroCarlos_v1.3.g21049*|VITMroCarlos_v1.3.g09953*|VITMroCarlos_v1.3.g10096*	evm.model.chr1.2250	VITMroTrayshed_v2.0.hap1.chr01.ver2.0.g013580|VITMroTrayshed_v2.0.hap1.chr04.ver2.0.g049490*|VITMroTrayshed_v2.0.hap1.chr08.ver2.0.g101600*|VITMroTrayshed_v2.0.hap1.chr09.ver2.0.g117140*	VIT_201s0010g03940.2
1730	VITMroCarlos_v1.0.chr01	1411	VITMroCarlos_v1.3.g10951	evm.model.chr1.2251	VITMroTrayshed_v2.0.hap1.chr01.ver2.0.g013590	VIT_201s0010g03950.1
1731	VITMroCarlos_v1.0.chr01	1412	VITMroCarlos_v1.3.g11706	evm.model.chr1.2252	VITMroTrayshed_v2.0.hap1.chr01.ver2.0.g013600	VIT_201s0010g03960.2
1732	VITMroCarlos_v1.0.chr01	1412.5			VITMroTrayshed_v2.0.hap1.chr02.ver2.0.g026050*	VIT_201s0010g03970.1
1733	VITMroCarlos_v1.0.chr01	1413	VITMroCarlos_v1.3.g11707	evm.model.chr1.2254	VITMroTrayshed_v2.0.hap1.chr01.ver2.0.g013610	VIT_201s0010g03980.1
1734	VITMroCarlos_v1.0.chr01	1414	VITMroCarlos_v1.3.g11708	evm.model.chr1.2255	VITMroTrayshed_v2.0.hap1.chr01.ver2.0.g013620	VIT_201s0010g03990.1|VIT_207s0141g00990.1*
1735	VITMroCarlos_v1.0.chr01	1415	VITMroCarlos_v1.3.g11709|VITMroCarlos_v1.3.g11711+		VITMroTrayshed_v2.0.hap1.chr09.ver2.0.g120400*
1736	VITMroCarlos_v1.0.chr01	1415.25	VITMroCarlos_v1.3.g00479*|VITMroCarlos_v1.3.g01306*|VITMroCarlos_v1.3.g07475*|VITMroCarlos_v1.3.g19404*|VITMroCarlos_v1.3.g15777*		VITMroTrayshed_v2.0.hap1.chr01.ver2.0.g013630|VITMroTrayshed_v2.0.hap1.chr01.ver2.0.g002120*	VIT_211s0078g00280.1*|VIT_206s0009g02050.1*
1737	VITMroCarlos_v1.0.chr01	1415.67		evm.model.chr1.2257
1738	VITMroCarlos_v1.0.chr01	1416	VITMroCarlos_v1.3.g10952	evm.model.chr13.1856*	VITMroTrayshed_v2.0.hap1.chr07.ver2.0.g087860*
1739	VITMroCarlos_v1.0.chr01	1416.5	VITMroCarlos_v1.3.g03994*		VITMroTrayshed_v2.0.hap1.chr01.ver2.0.g013640	VIT_219s0014g00210.1*
1740	VITMroCarlos_v1.0.chr01	1417	VITMroCarlos_v1.3.g11710		VITMroTrayshed_v2.0.hap1.chr11.ver2.0.g143750*|VITMroTrayshed_v2.0.hap1.chr12.ver2.0.g154410*	VIT_218s0072g00250.1*
1741	VITMroCarlos_v1.0.chr01	1417.33		evm.model.chr1.2259		VIT_209s0002g02180.1*
1742	VITMroCarlos_v1.0.chr01	1417.75			VITMroTrayshed_v2.0.hap1.chr01.ver2.0.g013650
1743	VITMroCarlos_v1.0.chr01	1419	VITMroCarlos_v1.3.g11712	evm.model.chr1.2293|evm.model.chr13.56*	VITMroTrayshed_v2.0.hap1.chr01.ver2.0.g013660|VITMroTrayshed_v2.0.hap1.chr13.ver2.0.g159110*	VIT_201s0146g00020.2
1744	VITMroCarlos_v1.0.chr01	1420	VITMroCarlos_v1.3.g11713|VITMroCarlos_v1.3.g23223*	evm.model.chr1.2294	VITMroTrayshed_v2.0.hap1.chr01.ver2.0.g013670|VITMroTrayshed_v2.0.hap1.chr15.ver2.0.g185000*	VIT_201s0146g00030.1|VIT_211s0065g00660.1*|VIT_211s0065g01060.1*|VIT_214s0006g01050.1*
1745	VITMroCarlos_v1.0.chr01	1421	VITMroCarlos_v1.3.g10953		VITMroTrayshed_v2.0.hap1.chr01.ver2.0.g013680
1746	VITMroCarlos_v1.0.chr01	1421		evm.model.chr16.1335*|evm.model.chr19.1276*|evm.model.chr9.1585*		VIT_201s0146g00050.1
1747	VITMroCarlos_v1.0.chr01	1421.5	VITMroCarlos_v1.3.g10403*|VITMroCarlos_v1.3.g26889*|VITMroCarlos_v1.3.g01012*|VITMroCarlos_v1.3.g01014*		VITMroTrayshed_v2.0.hap1.chr01.ver2.0.g013690
1748	VITMroCarlos_v1.0.chr01	1422	VITMroCarlos_v1.3.g10954	evm.model.chr1.2297	VITMroTrayshed_v2.0.hap1.chr01.ver2.0.g013700	VIT_201s0146g00060.2
1749	VITMroCarlos_v1.0.chr01	1423	VITMroCarlos_v1.3.g10955	evm.model.chr1.2298	VITMroTrayshed_v2.0.hap1.chr01.ver2.0.g013710	VIT_201s0146g00070.1
1750	VITMroCarlos_v1.0.chr01	1424	VITMroCarlos_v1.3.g11714		VITMroTrayshed_v2.0.hap1.chr01.ver2.0.g009450*
1751	VITMroCarlos_v1.0.chr01	1425	VITMroCarlos_v1.3.g10956|VITMroCarlos_v1.3.g03491*|VITMroCarlos_v1.3.g22822*	evm.model.chr1.2300	VITMroTrayshed_v2.0.hap1.chr01.ver2.0.g013720	VIT_201s0146g00090.1
1752	VITMroCarlos_v1.0.chr01	1426	VITMroCarlos_v1.3.g10957	evm.model.chr1.2304	VITMroTrayshed_v2.0.hap1.chr01.ver2.0.g013730	VIT_201s0146g00100.2
1753	VITMroCarlos_v1.0.chr01	1427	VITMroCarlos_v1.3.g11715|VITMroCarlos_v1.3.g09810*|VITMroCarlos_v1.3.g27701*|VITMroCarlos_v1.3.g22845*	evm.model.chr1.2305|evm.model.chr12.1595*|evm.model.chr19.1783*|evm.model.chr2.1854*|evm.model.chr4.1594*|evm.model.chr8.367*	VITMroTrayshed_v2.0.hap1.chr01.ver2.0.g013740|VITMroTrayshed_v2.0.hap1.chr05.ver2.0.g064040*	VIT_201s0146g00110.1
1754	VITMroCarlos_v1.0.chr01	1428	VITMroCarlos_v1.3.g10958	evm.model.chr1.2306	VITMroTrayshed_v2.0.hap1.chr01.ver2.0.g013750	VIT_201s0146g00120.1
1755	VITMroCarlos_v1.0.chr01	1429	VITMroCarlos_v1.3.g11716	evm.model.chr1.2307	VITMroTrayshed_v2.0.hap1.chr01.ver2.0.g013760	VIT_201s0146g00130.2
1756	VITMroCarlos_v1.0.chr01	1430	VITMroCarlos_v1.3.g11717|VITMroCarlos_v1.3.g21673*	evm.model.chr1.2308|evm.model.chr6.146*	VITMroTrayshed_v2.0.hap1.chr01.ver2.0.g013770|VITMroTrayshed_v2.0.hap1.chr06.ver2.0.g069690*	VIT_201s0146g00150.1
1757	VITMroCarlos_v1.0.chr01	1431	VITMroCarlos_v1.3.g11718	evm.model.chr1.2309	VITMroTrayshed_v2.0.hap1.chr01.ver2.0.g013780	VIT_201s0146g00160.1|VIT_207s0005g06190.1*
1758	VITMroCarlos_v1.0.chr01	1432	VITMroCarlos_v1.3.g11719	evm.model.chr1.2310	VITMroTrayshed_v2.0.hap1.chr01.ver2.0.g013790	VIT_201s0146g00170.1
1759	VITMroCarlos_v1.0.chr01	1433	VITMroCarlos_v1.3.g11720	evm.model.chr1.2311	VITMroTrayshed_v2.0.hap1.chr01.ver2.0.g013800	VIT_201s0146g00180.1
1760	VITMroCarlos_v1.0.chr01	1434	VITMroCarlos_v1.3.g11721|VITMroCarlos_v1.3.g15360*	evm.model.chr4.2072*	VITMroTrayshed_v2.0.hap1.chr10.ver2.0.g131060*	VIT_204s0023g02370.1*
1761	VITMroCarlos_v1.0.chr01	1434.5		evm.model.chr1.2315|evm.model.chr1.2317+|evm.model.chr1.2322+	VITMroTrayshed_v2.0.hap1.chr01.ver2.0.g013830|VITMroTrayshed_v2.0.hap1.chr01.ver2.0.g013830
1762	VITMroCarlos_v1.0.chr01	1435	VITMroCarlos_v1.3.g10959|VITMroCarlos_v1.3.g10961+		VITMroTrayshed_v2.0.hap1.chr01.ver2.0.g013810	VIT_201s0146g00190.1
1763	VITMroCarlos_v1.0.chr01	1435.5	VITMroCarlos_v1.3.g00336*	evm.model.chr12.844*	VITMroTrayshed_v2.0.hap1.chr19.ver2.0.g240340*	VIT_201s0146g00200.1
1764	VITMroCarlos_v1.0.chr01	1436	VITMroCarlos_v1.3.g10960|VITMroCarlos_v1.3.g10962+	evm.model.chr1.2316|evm.model.chr1.2323+|evm.model.chr3.740*	VITMroTrayshed_v2.0.hap1.chr01.ver2.0.g013820|VITMroTrayshed_v2.0.hap1.chr01.ver2.0.g013840+|VITMroTrayshed_v2.0.hap1.chr03.ver2.0.g032060*	VIT_201s0146g00210.1
1765	VITMroCarlos_v1.0.chr01	1439	VITMroCarlos_v1.3.g11722|VITMroCarlos_v1.3.g17799*	evm.model.chr1.2324	VITMroTrayshed_v2.0.hap1.chr01.ver2.0.g013850|VITMroTrayshed_v2.0.hap1.chr14.ver2.0.g182900*	VIT_201s0146g00215.1
1766	VITMroCarlos_v1.0.chr01	1440	VITMroCarlos_v1.3.g11723	evm.model.chr1.2325	VITMroTrayshed_v2.0.hap1.chr01.ver2.0.g013860	VIT_201s0146g00220.1
1767	VITMroCarlos_v1.0.chr01	1440.5				VIT_201s0146g00230.1
1768	VITMroCarlos_v1.0.chr01	1441	VITMroCarlos_v1.3.g10963|VITMroCarlos_v1.3.g19768*	evm.model.chr1.2326|evm.model.chr3.816*	VITMroTrayshed_v2.0.hap1.chr01.ver2.0.g013870|VITMroTrayshed_v2.0.hap1.chr03.ver2.0.g032580*	VIT_201s0146g00240.1
1769	VITMroCarlos_v1.0.chr01	1442	VITMroCarlos_v1.3.g10964	evm.model.chr1.2327|evm.model.chr20.415*	VITMroTrayshed_v2.0.hap1.chr01.ver2.0.g013880	VIT_201s0146g00250.2
1770	VITMroCarlos_v1.0.chr01	1443	VITMroCarlos_v1.3.g11724	evm.model.chr1.2328	VITMroTrayshed_v2.0.hap1.chr01.ver2.0.g013890	VIT_201s0146g00260.1
1771	VITMroCarlos_v1.0.chr01	1444	VITMroCarlos_v1.3.g10965	evm.model.chr1.2329	VITMroTrayshed_v2.0.hap1.chr01.ver2.0.g013900	VIT_201s0146g00270.2
1772	VITMroCarlos_v1.0.chr01	1445	VITMroCarlos_v1.3.g10966|VITMroCarlos_v1.3.g22418*	evm.model.chr1.2330|evm.model.chr18.659*	VITMroTrayshed_v2.0.hap1.chr01.ver2.0.g013910|VITMroTrayshed_v2.0.hap1.chr18.ver2.0.g222300*	VIT_201s0146g00280.1
1773	VITMroCarlos_v1.0.chr01	1446	VITMroCarlos_v1.3.g11725	evm.model.chr1.2331	VITMroTrayshed_v2.0.hap1.chr01.ver2.0.g013920	VIT_201s0146g00290.1
1774	VITMroCarlos_v1.0.chr01	1446.5				VIT_201s0146g00300.1
1775	VITMroCarlos_v1.0.chr01	1447	VITMroCarlos_v1.3.g10967	evm.model.chr1.2332	VITMroTrayshed_v2.0.hap1.chr01.ver2.0.g013930	VIT_201s0146g00310.1|VIT_204s0008g02300.1*
1776	VITMroCarlos_v1.0.chr01	1447.5		evm.model.chr1.2335|evm.model.chr1.2335		VIT_201s0146g00320.1
1777	VITMroCarlos_v1.0.chr01	1448	VITMroCarlos_v1.3.g10968|VITMroCarlos_v1.3.g26264*	evm.model.chr1.2336	VITMroTrayshed_v2.0.hap1.chr01.ver2.0.g013940|VITMroTrayshed_v2.0.hap1.chr05.ver2.0.g065090*	VIT_201s0146g00330.3
1778	VITMroCarlos_v1.0.chr01	1449	VITMroCarlos_v1.3.g11726|VITMroCarlos_v1.3.g21769*	evm.model.chr1.2337	VITMroTrayshed_v2.0.hap1.chr01.ver2.0.g013950|VITMroTrayshed_v2.0.hap1.chr06.ver2.0.g072040*	VIT_201s0146g00340.1
1779	VITMroCarlos_v1.0.chr01	1450	VITMroCarlos_v1.3.g11727	evm.model.chr1.2338	VITMroTrayshed_v2.0.hap1.chr01.ver2.0.g013960	VIT_201s0146g00350.1
1780	VITMroCarlos_v1.0.chr01	1451	VITMroCarlos_v1.3.g11728	evm.model.chr1.2340	VITMroTrayshed_v2.0.hap1.chr01.ver2.0.g013970	VIT_201s0146g00360.3
1781	VITMroCarlos_v1.0.chr01	1452	VITMroCarlos_v1.3.g11729	evm.model.chr1.2342|evm.model.chr6.1127*	VITMroTrayshed_v2.0.hap1.chr01.ver2.0.g013980	VIT_201s0146g00370.1
1782	VITMroCarlos_v1.0.chr01	1453	VITMroCarlos_v1.3.g11730	evm.model.chr1.2344	VITMroTrayshed_v2.0.hap1.chr01.ver2.0.g013990	VIT_201s0146g00380.2
1783	VITMroCarlos_v1.0.chr01	1453.33				VIT_201s0146g00390.1
1784	VITMroCarlos_v1.0.chr01	1453.67		evm.model.chr1.2345|evm.model.chr1.2345		VIT_201s0146g00400.1
1785	VITMroCarlos_v1.0.chr01	1454	VITMroCarlos_v1.3.g11731	evm.model.chr1.2346|evm.model.chr9.227*	VITMroTrayshed_v2.0.hap1.chr01.ver2.0.g014000|VITMroTrayshed_v2.0.hap1.chr02.ver2.0.g026750*	VIT_201s0146g00410.1
1786	VITMroCarlos_v1.0.chr01	1454.5		evm.model.chr1.2348	VITMroTrayshed_v2.0.hap1.chr01.ver2.0.g014010|VITMroTrayshed_v2.0.hap1.chr01.ver2.0.g014010	VIT_201s0146g00420.1|VIT_201s0146g00420.1|VIT_217s0053g00790.1*|VIT_217s0053g00790.1*|VIT_217s0053g00790.1*
1787	VITMroCarlos_v1.0.chr01	1454.67				VIT_201s0146g00430.1|VIT_215s0045g01510.1*|VIT_218s0001g06620.1*
1788	VITMroCarlos_v1.0.chr01	1455	VITMroCarlos_v1.3.g11732	evm.model.chr1.2349	VITMroTrayshed_v2.0.hap1.chr01.ver2.0.g014020	VIT_201s0146g00440.1|VIT_215s0045g00350.1*
1789	VITMroCarlos_v1.0.chr01	1456	VITMroCarlos_v1.3.g11733|VITMroCarlos_v1.3.g24946*	evm.model.chr1.2350|evm.model.chr18.3728*	VITMroTrayshed_v2.0.hap1.chr01.ver2.0.g014030|VITMroTrayshed_v2.0.hap1.chr18.ver2.0.g234630*	VIT_201s0146g00450.1
1790	VITMroCarlos_v1.0.chr01	1457	VITMroCarlos_v1.3.g11734	evm.model.chr1.2351	VITMroTrayshed_v2.0.hap1.chr01.ver2.0.g014040	VIT_201s0146g00460.2
1791	VITMroCarlos_v1.0.chr01	1457.5			VITMroTrayshed_v2.0.hap1.chr18.ver2.0.g224410*	VIT_201s0146g00470.1
1792	VITMroCarlos_v1.0.chr01	1458	VITMroCarlos_v1.3.g10969|VITMroCarlos_v1.3.g02762*	evm.model.chr1.2352|evm.model.chr8.2025*	VITMroTrayshed_v2.0.hap1.chr01.ver2.0.g014050|VITMroTrayshed_v2.0.hap1.chr08.ver2.0.g104440*	VIT_201s0146g00480.1
1793	VITMroCarlos_v1.0.chr01	1459	VITMroCarlos_v1.3.g10970	evm.model.chr1.2353	VITMroTrayshed_v2.0.hap1.chr01.ver2.0.g014060	VIT_201s0146g00490.1
1794	VITMroCarlos_v1.0.chr01	1460	VITMroCarlos_v1.3.g10971|VITMroCarlos_v1.3.g06019*	evm.model.chr1.2355	VITMroTrayshed_v2.0.hap1.chr01.ver2.0.g014070|VITMroTrayshed_v2.0.hap1.chr12.ver2.0.g154020*	VIT_201s0146g00510.1|VIT_216s0013g00330.1*
1795	VITMroCarlos_v1.0.chr01	1461	VITMroCarlos_v1.3.g11735	evm.model.chr1.2356	VITMroTrayshed_v2.0.hap1.chr01.ver2.0.g014080	VIT_201s0146g00520.1
1796	VITMroCarlos_v1.0.chr01	1462	VITMroCarlos_v1.3.g10972|VITMroCarlos_v1.3.g07156*	evm.model.chr1.2358	VITMroTrayshed_v2.0.hap1.chr01.ver2.0.g014090	VIT_201s0146g00530.1
1797	VITMroCarlos_v1.0.chr01	1463	VITMroCarlos_v1.3.g11736|VITMroCarlos_v1.3.g13763*|VITMroCarlos_v1.3.g12173*	evm.model.chr1.2359	VITMroTrayshed_v2.0.hap1.chr01.ver2.0.g014100|VITMroTrayshed_v2.0.hap1.chr12.ver2.0.g153760*|VITMroTrayshed_v2.0.hap1.chr13.ver2.0.g168700*|VITMroTrayshed_v2.0.hap1.chr14.ver2.0.g178290*|VITMroTrayshed_v2.0.hap1.chr14.ver2.0.g178810*	VIT_201s0244g00010.1
1798	VITMroCarlos_v1.0.chr01	1464	VITMroCarlos_v1.3.g10973	evm.model.chr1.2360	VITMroTrayshed_v2.0.hap1.chr01.ver2.0.g014110	VIT_201s0244g00020.1
1799	VITMroCarlos_v1.0.chr01	1465	VITMroCarlos_v1.3.g10974	evm.model.chr1.2361	VITMroTrayshed_v2.0.hap1.chr01.ver2.0.g014120	VIT_201s0244g00030.1|VIT_213s0147g00140.1*
1800	VITMroCarlos_v1.0.chr01	1466	VITMroCarlos_v1.3.g10975	evm.model.chr1.2362	VITMroTrayshed_v2.0.hap1.chr01.ver2.0.g014130|VITMroTrayshed_v2.0.hap1.chr19.ver2.0.g248540*	VIT_201s0244g00060.1|VIT_213s0019g04020.1*
1801	VITMroCarlos_v1.0.chr01	1467	VITMroCarlos_v1.3.g10976	evm.model.chr1.2363	VITMroTrayshed_v2.0.hap1.chr01.ver2.0.g014140	VIT_201s0244g00070.1|VIT_214s0030g00770.1*
1802	VITMroCarlos_v1.0.chr01	1468	VITMroCarlos_v1.3.g11737|VITMroCarlos_v1.3.g11738+|VITMroCarlos_v1.3.g11739+	evm.model.chr1.2364|evm.model.chr1.2371+|evm.model.chr1.2373+|evm.model.chr1.2374+	VITMroTrayshed_v2.0.hap1.chr01.ver2.0.g014150|VITMroTrayshed_v2.0.hap1.chr01.ver2.0.g014170+|VITMroTrayshed_v2.0.hap1.chr01.ver2.0.g014180+	VIT_201s0244g00090.1
1803	VITMroCarlos_v1.0.chr01	1469	VITMroCarlos_v1.3.g16254*	evm.model.chr16.2427*	VITMroTrayshed_v2.0.hap1.chr01.ver2.0.g014160	VIT_216s0098g01660.1*
1804	VITMroCarlos_v1.0.chr01	1469.5		evm.model.chr1.2366
1805	VITMroCarlos_v1.0.chr01	1470	VITMroCarlos_v1.3.g09211*		VITMroTrayshed_v2.0.hap1.chr01.ver2.0.g014190	VIT_214s0068g00010.1*
1806	VITMroCarlos_v1.0.chr01	1471	VITMroCarlos_v1.3.g10977|VITMroCarlos_v1.3.g02404*	evm.model.chr1.2376|evm.model.chr8.956*|evm.model.chr8.957*	VITMroTrayshed_v2.0.hap1.chr01.ver2.0.g014200|VITMroTrayshed_v2.0.hap1.chr08.ver2.0.g097110*	VIT_201s0244g00100.2
1807	VITMroCarlos_v1.0.chr01	1472	VITMroCarlos_v1.3.g11740	evm.model.chr1.2377	VITMroTrayshed_v2.0.hap1.chr01.ver2.0.g014210	VIT_201s0244g00110.2
1808	VITMroCarlos_v1.0.chr01	1473	VITMroCarlos_v1.3.g11741	evm.model.chr1.2379	VITMroTrayshed_v2.0.hap1.chr01.ver2.0.g014220	VIT_201s0244g00120.1
1809	VITMroCarlos_v1.0.chr01	1474	VITMroCarlos_v1.3.g10978|VITMroCarlos_v1.3.g00503*|VITMroCarlos_v1.3.g00513*	evm.model.chr1.2380|evm.model.chr12.1657*	VITMroTrayshed_v2.0.hap1.chr01.ver2.0.g014230	VIT_201s0244g00130.1
1810	VITMroCarlos_v1.0.chr01	1475	VITMroCarlos_v1.3.g10979		VITMroTrayshed_v2.0.hap1.chr01.ver2.0.g014240
1811	VITMroCarlos_v1.0.chr01	1476	VITMroCarlos_v1.3.g10980	evm.model.chr1.2381|evm.model.chr1.1903*|evm.model.chr10.1842*|evm.model.chr13.1939*|evm.model.chr14.1342*|evm.model.chr17.1616*	VITMroTrayshed_v2.0.hap1.chr01.ver2.0.g014250|VITMroTrayshed_v2.0.hap1.chr09.ver2.0.g119930*	VIT_201s0244g00140.1
1812	VITMroCarlos_v1.0.chr01	1477	VITMroCarlos_v1.3.g11742	evm.model.chr1.2382|evm.model.chr10.1286*|evm.model.chr14.1407*	VITMroTrayshed_v2.0.hap1.chr01.ver2.0.g014260	VIT_201s0244g00150.2
1813	VITMroCarlos_v1.0.chr01	1478	VITMroCarlos_v1.3.g10981	evm.model.chr1.2384	VITMroTrayshed_v2.0.hap1.chr01.ver2.0.g014270	VIT_201s0244g00160.1
1814	VITMroCarlos_v1.0.chr01	1479	VITMroCarlos_v1.3.g11743	evm.model.chr1.2385	VITMroTrayshed_v2.0.hap1.chr01.ver2.0.g014280	VIT_201s0244g00170.1
1815	VITMroCarlos_v1.0.chr01	1480	VITMroCarlos_v1.3.g11744	evm.model.chr1.2386	VITMroTrayshed_v2.0.hap1.chr01.ver2.0.g014290	VIT_201s0150g00020.1
1816	VITMroCarlos_v1.0.chr01	1481	VITMroCarlos_v1.3.g11745|VITMroCarlos_v1.3.g17851*	evm.model.chr1.2387	VITMroTrayshed_v2.0.hap1.chr01.ver2.0.g014300	VIT_201s0150g00030.2|VIT_203s0038g03090.1*
1817	VITMroCarlos_v1.0.chr01	1482	VITMroCarlos_v1.3.g10982	evm.model.chr1.2388	VITMroTrayshed_v2.0.hap1.chr01.ver2.0.g014310	VIT_201s0150g00040.1
1818	VITMroCarlos_v1.0.chr01	1483	VITMroCarlos_v1.3.g11746|VITMroCarlos_v1.3.g07229*|VITMroCarlos_v1.3.g04609*|VITMroCarlos_v1.3.g09873*|VITMroCarlos_v1.3.g14695*	evm.model.chr1.2389|evm.model.chr2.1537*	VITMroTrayshed_v2.0.hap1.chr01.ver2.0.g014320|VITMroTrayshed_v2.0.hap1.chr02.ver2.0.g025540*	VIT_201s0150g00050.2
1819	VITMroCarlos_v1.0.chr01	1484	VITMroCarlos_v1.3.g10983	evm.model.chr1.2390	VITMroTrayshed_v2.0.hap1.chr01.ver2.0.g014330	VIT_201s0150g00060.1|VIT_212s0035g01460.1*
1820	VITMroCarlos_v1.0.chr01	1485	VITMroCarlos_v1.3.g10984	evm.model.chr12.1461*|evm.model.chr9.1833*	VITMroTrayshed_v2.0.hap1.chr02.ver2.0.g024970*	VIT_202s0012g01730.1*
1821	VITMroCarlos_v1.0.chr01	1485		evm.model.chr1.2391|evm.model.chr1.2391	VITMroTrayshed_v2.0.hap1.chr01.ver2.0.g014340|VITMroTrayshed_v2.0.hap1.chr01.ver2.0.g014340|VITMroTrayshed_v2.0.hap1.chr14.ver2.0.g175680*|VITMroTrayshed_v2.0.hap1.chr14.ver2.0.g175680*|VITMroTrayshed_v2.0.hap1.chr14.ver2.0.g175680*	VIT_201s0150g00070.1|VIT_219s0085g00640.1*|VIT_219s0085g00640.1*|VIT_219s0085g00640.1*
1822	VITMroCarlos_v1.0.chr01	1486	VITMroCarlos_v1.3.g11747		VITMroTrayshed_v2.0.hap1.chr01.ver2.0.g014350	VIT_201s0150g00080.1
1823	VITMroCarlos_v1.0.chr01	1487	VITMroCarlos_v1.3.g10985|VITMroCarlos_v1.3.g26160*	evm.model.chr1.2392|evm.model.chr5.1529*	VITMroTrayshed_v2.0.hap1.chr01.ver2.0.g014360|VITMroTrayshed_v2.0.hap1.chr05.ver2.0.g063090*	VIT_201s0150g00090.11
1824	VITMroCarlos_v1.0.chr01	1488	VITMroCarlos_v1.3.g11748|VITMroCarlos_v1.3.g03107*|VITMroCarlos_v1.3.g03125*	evm.model.chr1.2393	VITMroTrayshed_v2.0.hap1.chr01.ver2.0.g014370|VITMroTrayshed_v2.0.hap1.chr11.ver2.0.g136020*	VIT_201s0150g00100.2
1825	VITMroCarlos_v1.0.chr01	1489	VITMroCarlos_v1.3.g10986	evm.model.chr14.2289*	VITMroTrayshed_v2.0.hap1.chr01.ver2.0.g014380	VIT_201s0150g00110.2|VIT_214s0068g01060.1*
1826	VITMroCarlos_v1.0.chr01	1490	VITMroCarlos_v1.3.g10987	evm.model.chr1.2394	VITMroTrayshed_v2.0.hap1.chr01.ver2.0.g014390	VIT_201s0150g00120.1
1827	VITMroCarlos_v1.0.chr01	1491	VITMroCarlos_v1.3.g10988	evm.model.chr1.2395	VITMroTrayshed_v2.0.hap1.chr01.ver2.0.g014400	VIT_201s0150g00130.2
1828	VITMroCarlos_v1.0.chr01	1492	VITMroCarlos_v1.3.g11749|VITMroCarlos_v1.3.g03106*	evm.model.chr1.2396	VITMroTrayshed_v2.0.hap1.chr01.ver2.0.g014410	VIT_201s0150g00140.1|VIT_217s0000g00170.1*
1829	VITMroCarlos_v1.0.chr01	1493	VITMroCarlos_v1.3.g10989|VITMroCarlos_v1.3.g12893*|VITMroCarlos_v1.3.g03636*|VITMroCarlos_v1.3.g00481*|VITMroCarlos_v1.3.g00558*|VITMroCarlos_v1.3.g09981*	evm.model.chr1.2397	VITMroTrayshed_v2.0.hap1.chr01.ver2.0.g014420|VITMroTrayshed_v2.0.hap1.chr10.ver2.0.g127640*|VITMroTrayshed_v2.0.hap1.chr12.ver2.0.g155570*|VITMroTrayshed_v2.0.hap1.chr19.ver2.0.g240360*|VITMroTrayshed_v2.0.hap1.chr19.ver2.0.g240370*	VIT_201s0150g00150.1
1830	VITMroCarlos_v1.0.chr01	1494	VITMroCarlos_v1.3.g10990	evm.model.chr1.2399	VITMroTrayshed_v2.0.hap1.chr01.ver2.0.g014430	VIT_201s0150g00160.1
1831	VITMroCarlos_v1.0.chr01	1495	VITMroCarlos_v1.3.g11750	evm.model.chr1.2400	VITMroTrayshed_v2.0.hap1.chr01.ver2.0.g014440	VIT_201s0150g00170.1
1832	VITMroCarlos_v1.0.chr01	1496	VITMroCarlos_v1.3.g10991	evm.model.chr1.2403	VITMroTrayshed_v2.0.hap1.chr01.ver2.0.g014450	VIT_201s0150g00180.1
1833	VITMroCarlos_v1.0.chr01	1497	VITMroCarlos_v1.3.g10992|VITMroCarlos_v1.3.g26933*	evm.model.chr1.2404	VITMroTrayshed_v2.0.hap1.chr01.ver2.0.g014460	VIT_201s0150g00190.2
1834	VITMroCarlos_v1.0.chr01	1497.5		evm.model.chr1.2405|evm.model.chr1.2405	VITMroTrayshed_v2.0.hap1.chr01.ver2.0.g014470|VITMroTrayshed_v2.0.hap1.chr01.ver2.0.g014470	VIT_201s0150g00200.10
1835	VITMroCarlos_v1.0.chr01	1498	VITMroCarlos_v1.3.g11751	evm.model.chr1.2406	VITMroTrayshed_v2.0.hap1.chr01.ver2.0.g014480	VIT_201s0150g00210.1
1836	VITMroCarlos_v1.0.chr01	1499	VITMroCarlos_v1.3.g11752	evm.model.chr1.2407	VITMroTrayshed_v2.0.hap1.chr01.ver2.0.g014490	VIT_201s0150g00220.3
1837	VITMroCarlos_v1.0.chr01	1500	VITMroCarlos_v1.3.g10993
1838	VITMroCarlos_v1.0.chr01	1500			VITMroTrayshed_v2.0.hap1.chr01.ver2.0.g014500
1839	VITMroCarlos_v1.0.chr01	1501	VITMroCarlos_v1.3.g10994	evm.model.chr1.2408	VITMroTrayshed_v2.0.hap1.chr01.ver2.0.g014510	VIT_201s0150g00230.1
1840	VITMroCarlos_v1.0.chr01	1501.33				VIT_201s0150g00240.1
1841	VITMroCarlos_v1.0.chr01	1501.5		evm.model.chr1.2409	VITMroTrayshed_v2.0.hap1.chr01.ver2.0.g014520|VITMroTrayshed_v2.0.hap1.chr01.ver2.0.g014520	VIT_201s0150g00250.1|VIT_201s0150g00250.1
1842	VITMroCarlos_v1.0.chr01	1502	VITMroCarlos_v1.3.g11753	evm.model.chr1.2410	VITMroTrayshed_v2.0.hap1.chr01.ver2.0.g014530	VIT_201s0150g00260.7
1843	VITMroCarlos_v1.0.chr01	1503	VITMroCarlos_v1.3.g11754	evm.model.chr1.2411		VIT_201s0150g00270.1
1844	VITMroCarlos_v1.0.chr01	1504	VITMroCarlos_v1.3.g11755	evm.model.chr1.2414	VITMroTrayshed_v2.0.hap1.chr01.ver2.0.g014540	VIT_201s0150g00280.1
1845	VITMroCarlos_v1.0.chr01	1505	VITMroCarlos_v1.3.g11756		VITMroTrayshed_v2.0.hap1.chr01.ver2.0.g014550	VIT_201s0150g00290.1
1846	VITMroCarlos_v1.0.chr01	1505	VITMroCarlos_v1.3.g15911*	evm.model.chr1.2417
1847	VITMroCarlos_v1.0.chr01	1506	VITMroCarlos_v1.3.g11757	evm.model.chr1.2419	VITMroTrayshed_v2.0.hap1.chr01.ver2.0.g014570	VIT_201s0150g00300.1
1848	VITMroCarlos_v1.0.chr01	1507	VITMroCarlos_v1.3.g10995	evm.model.chr1.2420|evm.model.chr14.2497*	VITMroTrayshed_v2.0.hap1.chr01.ver2.0.g014560	VIT_214s0068g00880.1*
1849	VITMroCarlos_v1.0.chr01	1507				VIT_201s0150g00310.1
1850	VITMroCarlos_v1.0.chr01	1508	VITMroCarlos_v1.3.g10996	evm.model.chr1.2422	VITMroTrayshed_v2.0.hap1.chr01.ver2.0.g014580	VIT_201s0150g00320.2
1851	VITMroCarlos_v1.0.chr01	1509	VITMroCarlos_v1.3.g10997	evm.model.chr1.2423	VITMroTrayshed_v2.0.hap1.chr01.ver2.0.g014590	VIT_201s0150g00330.2
1852	VITMroCarlos_v1.0.chr01	1509.5		evm.model.chr1.2424|evm.model.chr1.2424	VITMroTrayshed_v2.0.hap1.chr01.ver2.0.g014600|VITMroTrayshed_v2.0.hap1.chr01.ver2.0.g014600	VIT_201s0150g00340.1
1853	VITMroCarlos_v1.0.chr01	1510	VITMroCarlos_v1.3.g11758	evm.model.chr1.2426	VITMroTrayshed_v2.0.hap1.chr01.ver2.0.g014610	VIT_201s0150g00350.4
1854	VITMroCarlos_v1.0.chr01	1510.5		evm.model.chr1.2428|evm.model.chr1.2428	VITMroTrayshed_v2.0.hap1.chr01.ver2.0.g014620|VITMroTrayshed_v2.0.hap1.chr01.ver2.0.g014620	VIT_201s0150g00360.1
1855	VITMroCarlos_v1.0.chr01	1511	VITMroCarlos_v1.3.g10998	evm.model.chr1.2429	VITMroTrayshed_v2.0.hap1.chr01.ver2.0.g014630|VITMroTrayshed_v2.0.hap1.chr19.ver2.0.g245270*	VIT_201s0150g00370.1
1856	VITMroCarlos_v1.0.chr01	1512	VITMroCarlos_v1.3.g10999	evm.model.chr1.2430	VITMroTrayshed_v2.0.hap1.chr01.ver2.0.g014640	VIT_201s0150g00380.1
1857	VITMroCarlos_v1.0.chr01	1513	VITMroCarlos_v1.3.g11000	evm.model.chr1.2431|evm.model.chr14.2513*	VITMroTrayshed_v2.0.hap1.chr01.ver2.0.g014650	VIT_201s0150g00390.1
1858	VITMroCarlos_v1.0.chr01	1514	VITMroCarlos_v1.3.g11003|VITMroCarlos_v1.3.g26456*	evm.model.chr5.29*|evm.model.chr5.1780*	VITMroTrayshed_v2.0.hap1.chr05.ver2.0.g053890*	VIT_205s0077g02365.1*
1859	VITMroCarlos_v1.0.chr01	1515	VITMroCarlos_v1.3.g11002	evm.model.chr1.2432|evm.model.chr4.1866*	VITMroTrayshed_v2.0.hap1.chr01.ver2.0.g014660	VIT_201s0150g00400.2
1860	VITMroCarlos_v1.0.chr01	1516	VITMroCarlos_v1.3.g11001	evm.model.chr14.1429*	VITMroTrayshed_v2.0.hap1.chr03.ver2.0.g030260*
1861	VITMroCarlos_v1.0.chr01	1517	VITMroCarlos_v1.3.g11759|VITMroCarlos_v1.3.g04537*	evm.model.chr1.2433	VITMroTrayshed_v2.0.hap1.chr01.ver2.0.g014670|VITMroTrayshed_v2.0.hap1.chr07.ver2.0.g088800*	VIT_201s0150g00410.1
1862	VITMroCarlos_v1.0.chr01	1517.5		evm.model.chr1.2434		VIT_210s0003g03220.1*
1863	VITMroCarlos_v1.0.chr01	1517.5				VIT_201s0150g00420.1
1864	VITMroCarlos_v1.0.chr01	1518	VITMroCarlos_v1.3.g11004|VITMroCarlos_v1.3.g06405*|VITMroCarlos_v1.3.g06414*|VITMroCarlos_v1.3.g05239*	evm.model.chr1.2437	VITMroTrayshed_v2.0.hap1.chr01.ver2.0.g014680|VITMroTrayshed_v2.0.hap1.chr07.ver2.0.g087380*|VITMroTrayshed_v2.0.hap1.chr07.ver2.0.g087410*|VITMroTrayshed_v2.0.hap1.chr07.ver2.0.g087430*	VIT_201s0150g00430.1
1865	VITMroCarlos_v1.0.chr01	1519	VITMroCarlos_v1.3.g11760|VITMroCarlos_v1.3.g11761+|VITMroCarlos_v1.3.g01126*	evm.model.chr1.2439|evm.model.chr1.2440+|evm.model.chr12.1526*	VITMroTrayshed_v2.0.hap1.chr01.ver2.0.g014690|VITMroTrayshed_v2.0.hap1.chr01.ver2.0.g014700+	VIT_201s0150g00440.1|VIT_201s0150g00450.1+|VIT_212s0055g00370.1*
1866	VITMroCarlos_v1.0.chr01	1521	VITMroCarlos_v1.3.g11005|VITMroCarlos_v1.3.g26480*	evm.model.chr1.2442|evm.model.chr5.82*	VITMroTrayshed_v2.0.hap1.chr01.ver2.0.g014710	VIT_201s0150g00460.1|VIT_218s0041g00750.1*
1867	VITMroCarlos_v1.0.chr01	1522	VITMroCarlos_v1.3.g11006	evm.model.chr1.2443	VITMroTrayshed_v2.0.hap1.chr01.ver2.0.g014720	VIT_201s0150g00480.1
1868	VITMroCarlos_v1.0.chr01	1522.5	VITMroCarlos_v1.3.g09238*	evm.model.chr14.2243*		VIT_201s0150g00500.1
1869	VITMroCarlos_v1.0.chr01	1523	VITMroCarlos_v1.3.g11762	evm.model.chr1.2446	VITMroTrayshed_v2.0.hap1.chr01.ver2.0.g014730	VIT_201s0150g00510.1
1870	VITMroCarlos_v1.0.chr01	1524	VITMroCarlos_v1.3.g11007|VITMroCarlos_v1.3.g21958*|VITMroCarlos_v1.3.g09052*|VITMroCarlos_v1.3.g19004*|VITMroCarlos_v1.3.g17046*	evm.model.chr1.2448|evm.model.chr10.432*|evm.model.chr14.1523*|evm.model.chr4.1057*|evm.model.chr8.580*	VITMroTrayshed_v2.0.hap1.chr01.ver2.0.g014740	VIT_201s0150g00520.1|VIT_215s0046g02360.1*
1871	VITMroCarlos_v1.0.chr01	1524.5		evm.model.chr1.2449|evm.model.chr1.2449		VIT_201s0150g00530.1
1872	VITMroCarlos_v1.0.chr01	1525	VITMroCarlos_v1.3.g11763	evm.model.chr1.2450	VITMroTrayshed_v2.0.hap1.chr01.ver2.0.g014750	VIT_201s0150g00540.1
1873	VITMroCarlos_v1.0.chr01	1526	VITMroCarlos_v1.3.g11764	evm.model.chr1.2451|evm.model.chr12.1673*	VITMroTrayshed_v2.0.hap1.chr01.ver2.0.g014760	VIT_201s0150g00550.1|VIT_212s0034g00410.1*
1874	VITMroCarlos_v1.0.chr01	1527	VITMroCarlos_v1.3.g11765	evm.model.chr1.2452	VITMroTrayshed_v2.0.hap1.chr01.ver2.0.g014770	VIT_201s0150g00570.3|VIT_215s0048g02960.1*|VIT_204s0159g00010.1*|VIT_205s0077g02220.1*
1875	VITMroCarlos_v1.0.chr01	1528	VITMroCarlos_v1.3.g11008|VITMroCarlos_v1.3.g20645*|VITMroCarlos_v1.3.g12202*|VITMroCarlos_v1.3.g09985*|VITMroCarlos_v1.3.g07329*|VITMroCarlos_v1.3.g19074*		VITMroTrayshed_v2.0.hap1.chr14.ver2.0.g181820*|VITMroTrayshed_v2.0.hap1.chr19.ver2.0.g241230*|VITMroTrayshed_v2.0.hap1.chr19.ver2.0.g242410*|VITMroTrayshed_v2.0.hap1.chr19.ver2.0.g247270*	VIT_208s0058g00850.1*
1876	VITMroCarlos_v1.0.chr01	1529	VITMroCarlos_v1.3.g11009	evm.model.chr1.2454	VITMroTrayshed_v2.0.hap1.chr01.ver2.0.g014780	VIT_201s0150g00580.2|VIT_213s0064g01730.1*
1877	VITMroCarlos_v1.0.chr01	1529.5		evm.model.chr1.2455|evm.model.chr1.2455	VITMroTrayshed_v2.0.hap1.chr01.ver2.0.g014790|VITMroTrayshed_v2.0.hap1.chr01.ver2.0.g014790	VIT_201s0150g00590.1
1878	VITMroCarlos_v1.0.chr01	1529.67			VITMroTrayshed_v2.0.hap1.chr01.ver2.0.g014800	VIT_210s0042g00290.1*|VIT_218s0075g00300.1*|VIT_209s0018g00118.1*
1879	VITMroCarlos_v1.0.chr01	1530	VITMroCarlos_v1.3.g11010	evm.model.chr1.2462	VITMroTrayshed_v2.0.hap1.chr01.ver2.0.g014810	VIT_201s0150g00600.1
1880	VITMroCarlos_v1.0.chr01	1531	VITMroCarlos_v1.3.g11011	evm.model.chr1.2463	VITMroTrayshed_v2.0.hap1.chr01.ver2.0.g014820	VIT_201s0150g00610.1
1881	VITMroCarlos_v1.0.chr01	1532	VITMroCarlos_v1.3.g11766	evm.model.chr1.2464	VITMroTrayshed_v2.0.hap1.chr01.ver2.0.g014830|VITMroTrayshed_v2.0.hap1.chr18.ver2.0.g233950*	VIT_201s0150g00620.2|VIT_218s0041g01370.1*
1882	VITMroCarlos_v1.0.chr02	1533	VITMroCarlos_v1.3.g08106	evm.model.chr2.10		VIT_202s0025g00070.6|VIT_218s0041g01570.1*
1883	VITMroCarlos_v1.0.chr02	1534	VITMroCarlos_v1.3.g06727	evm.model.chr2.11	VITMroTrayshed_v2.0.hap1.chr08.ver2.0.g094990*	VIT_202s0025g00080.1
1884	VITMroCarlos_v1.0.chr02	1535	VITMroCarlos_v1.3.g06728		VITMroTrayshed_v2.0.hap1.chr02.ver2.0.g014900*	VIT_202s0025g00090.7
1885	VITMroCarlos_v1.0.chr02	1536	VITMroCarlos_v1.3.g06729	evm.model.chr2.13	VITMroTrayshed_v2.0.hap1.chr02.ver2.0.g014910*	VIT_202s0025g00100.1
1886	VITMroCarlos_v1.0.chr02	1537	VITMroCarlos_v1.3.g08107|VITMroCarlos_v1.3.g22772*	evm.model.chr2.14|evm.model.chr18.1803*	VITMroTrayshed_v2.0.hap1.chr02.ver2.0.g014920*	VIT_202s0025g00110.1|VIT_218s0001g15035.1*
1887	VITMroCarlos_v1.0.chr02	1538	VITMroCarlos_v1.3.g06730|VITMroCarlos_v1.3.g22191*	evm.model.chr2.15	VITMroTrayshed_v2.0.hap1.chr02.ver2.0.g014930|VITMroTrayshed_v2.0.hap1.chr02.ver2.0.g014850+|VITMroTrayshed_v2.0.hap1.chr06.ver2.0.g080970*	VIT_202s0025g00120.1|VIT_206s0080g00740.1*
1888	VITMroCarlos_v1.0.chr02	1539	VITMroCarlos_v1.3.g08108|VITMroCarlos_v1.3.g05959*	evm.model.chr2.16|evm.model.chr15.1859*	VITMroTrayshed_v2.0.hap1.chr02.ver2.0.g014940|VITMroTrayshed_v2.0.hap1.chr02.ver2.0.g014860+|VITMroTrayshed_v2.0.hap1.chr15.ver2.0.g192730*|VITMroTrayshed_v2.0.hap1.chr19.ver2.0.g246280*	VIT_202s0025g00130.1|VIT_215s0046g01870.1*
1889	VITMroCarlos_v1.0.chr02	1540	VITMroCarlos_v1.3.g06731	evm.model.chr2.17	VITMroTrayshed_v2.0.hap1.chr02.ver2.0.g014950|VITMroTrayshed_v2.0.hap1.chr02.ver2.0.g014870+|VITMroTrayshed_v2.0.hap1.chr15.ver2.0.g192740*	VIT_202s0025g00140.1|VIT_205s0165g00311.1*
1890	VITMroCarlos_v1.0.chr02	1541	VITMroCarlos_v1.3.g08109|VITMroCarlos_v1.3.g12238*	evm.model.chr2.21	VITMroTrayshed_v2.0.hap1.chr02.ver2.0.g014960|VITMroTrayshed_v2.0.hap1.chr02.ver2.0.g014880+	VIT_202s0025g00150.1
1891	VITMroCarlos_v1.0.chr02	1542	VITMroCarlos_v1.3.g08110	evm.model.chr2.22	VITMroTrayshed_v2.0.hap1.chr02.ver2.0.g014970|VITMroTrayshed_v2.0.hap1.chr02.ver2.0.g014890+	VIT_202s0025g00160.1
1892	VITMroCarlos_v1.0.chr02	1542.33				VIT_202s0025g00170.1
1893	VITMroCarlos_v1.0.chr02	1543	VITMroCarlos_v1.3.g06732	evm.model.chr2.23	VITMroTrayshed_v2.0.hap1.chr02.ver2.0.g014980	VIT_202s0025g00180.1
1894	VITMroCarlos_v1.0.chr02	1544	VITMroCarlos_v1.3.g06733		VITMroTrayshed_v2.0.hap1.chr02.ver2.0.g015000	VIT_202s0025g00190.1
1895	VITMroCarlos_v1.0.chr02	1545	VITMroCarlos_v1.3.g08111|VITMroCarlos_v1.3.g13472*	evm.model.chr2.24	VITMroTrayshed_v2.0.hap1.chr02.ver2.0.g014990|VITMroTrayshed_v2.0.hap1.chr09.ver2.0.g115970*	VIT_202s0025g00200.1
1896	VITMroCarlos_v1.0.chr02	1546	VITMroCarlos_v1.3.g06734|VITMroCarlos_v1.3.g13622*|VITMroCarlos_v1.3.g21481*|VITMroCarlos_v1.3.g09880*|VITMroCarlos_v1.3.g25611*|VITMroCarlos_v1.3.g24828*	evm.model.chr2.25	VITMroTrayshed_v2.0.hap1.chr02.ver2.0.g015010	VIT_202s0025g00210.1
1897	VITMroCarlos_v1.0.chr02	1547	VITMroCarlos_v1.3.g08112	evm.model.chr2.27	VITMroTrayshed_v2.0.hap1.chr02.ver2.0.g015020	VIT_202s0025g00220.1
1898	VITMroCarlos_v1.0.chr02	1547.5	VITMroCarlos_v1.3.g23180*	evm.model.chr18.3810*	VITMroTrayshed_v2.0.hap1.chr02.ver2.0.g015030
1899	VITMroCarlos_v1.0.chr02	1548	VITMroCarlos_v1.3.g06735	evm.model.chr2.30	VITMroTrayshed_v2.0.hap1.chr02.ver2.0.g015040	VIT_202s0025g00230.2
1900	VITMroCarlos_v1.0.chr02	1549	VITMroCarlos_v1.3.g06736	evm.model.chr2.32	VITMroTrayshed_v2.0.hap1.chr02.ver2.0.g015050	VIT_202s0025g00240.2
1901	VITMroCarlos_v1.0.chr02	1550	VITMroCarlos_v1.3.g08113	evm.model.chr2.33	VITMroTrayshed_v2.0.hap1.chr02.ver2.0.g015060	VIT_202s0025g00250.1
1902	VITMroCarlos_v1.0.chr02	1551	VITMroCarlos_v1.3.g08114|VITMroCarlos_v1.3.g03787*	evm.model.chr2.35|evm.model.chr11.325*	VITMroTrayshed_v2.0.hap1.chr02.ver2.0.g015070|VITMroTrayshed_v2.0.hap1.chr11.ver2.0.g137330*	VIT_202s0025g00260.1
1903	VITMroCarlos_v1.0.chr02	1552	VITMroCarlos_v1.3.g06737	evm.model.chr2.36|evm.model.chr8.2095*	VITMroTrayshed_v2.0.hap1.chr02.ver2.0.g015080	VIT_202s0025g00270.1
1904	VITMroCarlos_v1.0.chr02	1553	VITMroCarlos_v1.3.g08115	evm.model.chr2.37	VITMroTrayshed_v2.0.hap1.chr02.ver2.0.g015110|VITMroTrayshed_v2.0.hap1.chr02.ver2.0.g015100+	VIT_202s0025g00280.1
1905	VITMroCarlos_v1.0.chr02	1554	VITMroCarlos_v1.3.g08116	evm.model.chr2.38	VITMroTrayshed_v2.0.hap1.chr02.ver2.0.g015120	VIT_202s0025g00290.1
1906	VITMroCarlos_v1.0.chr02	1554.5				VIT_202s0025g00300.1
1907	VITMroCarlos_v1.0.chr02	1555	VITMroCarlos_v1.3.g06738|VITMroCarlos_v1.3.g17101*	evm.model.chr2.39	VITMroTrayshed_v2.0.hap1.chr02.ver2.0.g015090|VITMroTrayshed_v2.0.hap1.chr05.ver2.0.g066720*	VIT_202s0025g00310.1
1908	VITMroCarlos_v1.0.chr02	1556	VITMroCarlos_v1.3.g06739	evm.model.chr2.40|evm.model.chr16.1335*|evm.model.chr19.1276*|evm.model.chr9.1585*	VITMroTrayshed_v2.0.hap1.chr02.ver2.0.g015130	VIT_202s0025g00320.1
1909	VITMroCarlos_v1.0.chr02	1557	VITMroCarlos_v1.3.g08117	evm.model.chr2.42	VITMroTrayshed_v2.0.hap1.chr02.ver2.0.g015140	VIT_202s0025g00330.1
1910	VITMroCarlos_v1.0.chr02	1558	VITMroCarlos_v1.3.g08118	evm.model.chr2.44	VITMroTrayshed_v2.0.hap1.chr02.ver2.0.g015150	VIT_202s0025g00340.2
1911	VITMroCarlos_v1.0.chr02	1559	VITMroCarlos_v1.3.g08119	evm.model.chr2.45	VITMroTrayshed_v2.0.hap1.chr02.ver2.0.g015160	VIT_202s0025g00350.1
1912	VITMroCarlos_v1.0.chr02	1560	VITMroCarlos_v1.3.g06740|VITMroCarlos_v1.3.g09957*	evm.model.chr2.46	VITMroTrayshed_v2.0.hap1.chr02.ver2.0.g015170	VIT_202s0025g00360.1
1913	VITMroCarlos_v1.0.chr02	1561	VITMroCarlos_v1.3.g06741	evm.model.chr2.47	VITMroTrayshed_v2.0.hap1.chr02.ver2.0.g015180	VIT_202s0025g00370.1
1914	VITMroCarlos_v1.0.chr02	1562	VITMroCarlos_v1.3.g06742		VITMroTrayshed_v2.0.hap1.chr02.ver2.0.g015190	VIT_202s0025g00390.2
1915	VITMroCarlos_v1.0.chr02	1563	VITMroCarlos_v1.3.g08120	evm.model.chr2.48|evm.model.chr18.2933*	VITMroTrayshed_v2.0.hap1.chr02.ver2.0.g015200	VIT_202s0025g00400.1|VIT_218s0075g01090.1*|VIT_218s0117g00600.1*
1916	VITMroCarlos_v1.0.chr02	1564	VITMroCarlos_v1.3.g06743|VITMroCarlos_v1.3.g17075*	evm.model.chr2.49	VITMroTrayshed_v2.0.hap1.chr02.ver2.0.g015210|VITMroTrayshed_v2.0.hap1.chr16.ver2.0.g194990*	VIT_202s0025g00410.1|VIT_216s0039g01470.2*
1917	VITMroCarlos_v1.0.chr02	1565	VITMroCarlos_v1.3.g08121	evm.model.chr2.50|evm.model.chr3.903*	VITMroTrayshed_v2.0.hap1.chr02.ver2.0.g015220	VIT_202s0025g00420.1|VIT_203s0091g00320.1*
1918	VITMroCarlos_v1.0.chr02	1566	VITMroCarlos_v1.3.g06744	evm.model.chr2.51	VITMroTrayshed_v2.0.hap1.chr02.ver2.0.g015230	VIT_202s0025g00430.1
1919	VITMroCarlos_v1.0.chr02	1567	VITMroCarlos_v1.3.g06745|VITMroCarlos_v1.3.g16700*	evm.model.chr2.52|evm.model.chr4.1467*	VITMroTrayshed_v2.0.hap1.chr02.ver2.0.g015240	VIT_202s0025g00440.1
1920	VITMroCarlos_v1.0.chr02	1568	VITMroCarlos_v1.3.g08122	evm.model.chr2.53		VIT_202s0025g00450.1
1921	VITMroCarlos_v1.0.chr02	1568.5		evm.model.chr2.54|evm.model.chr2.54	VITMroTrayshed_v2.0.hap1.chr02.ver2.0.g015250|VITMroTrayshed_v2.0.hap1.chr02.ver2.0.g015250	VIT_202s0025g00470.1
1922	VITMroCarlos_v1.0.chr02	1569	VITMroCarlos_v1.3.g06746|VITMroCarlos_v1.3.g27740*	evm.model.chr2.55	VITMroTrayshed_v2.0.hap1.chr02.ver2.0.g015260	VIT_202s0025g00480.1
1923	VITMroCarlos_v1.0.chr02	1570	VITMroCarlos_v1.3.g08123	evm.model.chr2.56	VITMroTrayshed_v2.0.hap1.chr02.ver2.0.g015270|VITMroTrayshed_v2.0.hap1.chr16.ver2.0.g199050*	VIT_202s0025g00490.1
1924	VITMroCarlos_v1.0.chr02	1571	VITMroCarlos_v1.3.g06747|VITMroCarlos_v1.3.g19041*	evm.model.chr2.57	VITMroTrayshed_v2.0.hap1.chr02.ver2.0.g015280	VIT_202s0025g00500.2
1925	VITMroCarlos_v1.0.chr02	1572	VITMroCarlos_v1.3.g08124	evm.model.chr2.59	VITMroTrayshed_v2.0.hap1.chr02.ver2.0.g015290	VIT_202s0025g00510.1|VIT_203s0063g00950.1*
1926	VITMroCarlos_v1.0.chr02	1573	VITMroCarlos_v1.3.g08125	evm.model.chr2.61	VITMroTrayshed_v2.0.hap1.chr02.ver2.0.g015300
1927	VITMroCarlos_v1.0.chr02	1573.5				VIT_202s0025g00520.1
1928	VITMroCarlos_v1.0.chr02	1574	VITMroCarlos_v1.3.g08126	evm.model.chr2.63	VITMroTrayshed_v2.0.hap1.chr02.ver2.0.g015310|VITMroTrayshed_v2.0.hap1.chr05.ver2.0.g062810*	VIT_205s0124g00260.1*
1929	VITMroCarlos_v1.0.chr02	1575	VITMroCarlos_v1.3.g08127	evm.model.chr2.64|evm.model.chr20.1130*	VITMroTrayshed_v2.0.hap1.chr02.ver2.0.g015320	VIT_202s0025g00530.1
1930	VITMroCarlos_v1.0.chr02	1576	VITMroCarlos_v1.3.g08128	evm.model.chr2.65	VITMroTrayshed_v2.0.hap1.chr02.ver2.0.g015330	VIT_202s0025g00540.1
1931	VITMroCarlos_v1.0.chr02	1577	VITMroCarlos_v1.3.g08129	evm.model.chr2.68	VITMroTrayshed_v2.0.hap1.chr02.ver2.0.g015340	VIT_202s0025g00550.1
1932	VITMroCarlos_v1.0.chr02	1578	VITMroCarlos_v1.3.g06748	evm.model.chr10.1825*|evm.model.chr15.58*|evm.model.chr18.3074*	VITMroTrayshed_v2.0.hap1.chr02.ver2.0.g015350
1933	VITMroCarlos_v1.0.chr02	1579	VITMroCarlos_v1.3.g06749	evm.model.chr2.69|evm.model.chr4.1108*	VITMroTrayshed_v2.0.hap1.chr02.ver2.0.g015360	VIT_202s0025g00560.1
1934	VITMroCarlos_v1.0.chr02	1580	VITMroCarlos_v1.3.g06750	evm.model.chr2.70	VITMroTrayshed_v2.0.hap1.chr02.ver2.0.g015370	VIT_202s0025g00570.1
1935	VITMroCarlos_v1.0.chr02	1581	VITMroCarlos_v1.3.g06751	evm.model.chr2.71	VITMroTrayshed_v2.0.hap1.chr02.ver2.0.g015380	VIT_202s0025g00580.1
1936	VITMroCarlos_v1.0.chr02	1583	VITMroCarlos_v1.3.g06752	evm.model.chr2.74	VITMroTrayshed_v2.0.hap1.chr01.ver2.0.g007690*
1937	VITMroCarlos_v1.0.chr02	1583			VITMroTrayshed_v2.0.hap1.chr02.ver2.0.g015400
1938	VITMroCarlos_v1.0.chr02	1584		evm.model.chr2.77
1939	VITMroCarlos_v1.0.chr02	1585	VITMroCarlos_v1.3.g06753|VITMroCarlos_v1.3.g08130+|VITMroCarlos_v1.3.g08131+|VITMroCarlos_v1.3.g00906*|VITMroCarlos_v1.3.g09086*|VITMroCarlos_v1.3.g17357*|VITMroCarlos_v1.3.g24724*|VITMroCarlos_v1.3.g14265*	evm.model.chr2.78|evm.model.chr2.72+|evm.model.chr2.76+	VITMroTrayshed_v2.0.hap1.chr02.ver2.0.g015420|VITMroTrayshed_v2.0.hap1.chr02.ver2.0.g015390+|VITMroTrayshed_v2.0.hap1.chr02.ver2.0.g015410+|VITMroTrayshed_v2.0.hap1.chr09.ver2.0.g115890*	VIT_202s0025g00610.1|VIT_202s0025g00600.1+
1940	VITMroCarlos_v1.0.chr02	1585.5		evm.model.chr2.79|evm.model.chr2.79	VITMroTrayshed_v2.0.hap1.chr02.ver2.0.g015430|VITMroTrayshed_v2.0.hap1.chr02.ver2.0.g015430|VITMroTrayshed_v2.0.hap1.chr19.ver2.0.g245770*|VITMroTrayshed_v2.0.hap1.chr19.ver2.0.g245770*|VITMroTrayshed_v2.0.hap1.chr19.ver2.0.g245770*	VIT_202s0025g00620.1
1941	VITMroCarlos_v1.0.chr02	1586	VITMroCarlos_v1.3.g08132	evm.model.chr2.82|evm.model.chr6.1875*	VITMroTrayshed_v2.0.hap1.chr02.ver2.0.g015440	VIT_202s0025g00640.1
1942	VITMroCarlos_v1.0.chr02	1586.5		evm.model.chr2.83	VITMroTrayshed_v2.0.hap1.chr02.ver2.0.g015450|VITMroTrayshed_v2.0.hap1.chr02.ver2.0.g015450	VIT_202s0025g00650.1|VIT_202s0025g00650.1
1943	VITMroCarlos_v1.0.chr02	1586.67				VIT_202s0025g00660.1|VIT_210s0003g02520.1*|VIT_213s0067g02760.1*
1944	VITMroCarlos_v1.0.chr02	1587	VITMroCarlos_v1.3.g06754	evm.model.chr2.86	VITMroTrayshed_v2.0.hap1.chr02.ver2.0.g015460	VIT_202s0025g00670.1
1945	VITMroCarlos_v1.0.chr02	1588	VITMroCarlos_v1.3.g06755	evm.model.chr2.87|evm.model.chr20.1463*|evm.model.chr5.1241*	VITMroTrayshed_v2.0.hap1.chr02.ver2.0.g015470	VIT_202s0025g00680.1|VIT_219s0176g00030.1*
1946	VITMroCarlos_v1.0.chr02	1589	VITMroCarlos_v1.3.g06756	evm.model.chr2.88|evm.model.chr15.496*	VITMroTrayshed_v2.0.hap1.chr02.ver2.0.g015480	VIT_202s0025g00690.1|VIT_215s0107g00150.1*
1947	VITMroCarlos_v1.0.chr02	1590	VITMroCarlos_v1.3.g08133	evm.model.chr2.89	VITMroTrayshed_v2.0.hap1.chr02.ver2.0.g015490	VIT_202s0025g00700.1
1948	VITMroCarlos_v1.0.chr02	1591	VITMroCarlos_v1.3.g06757	evm.model.chr2.90	VITMroTrayshed_v2.0.hap1.chr02.ver2.0.g015500	VIT_202s0025g00710.3|VIT_211s0065g00090.1*|VIT_212s0178g00160.1*
1949	VITMroCarlos_v1.0.chr02	1591.67			VITMroTrayshed_v2.0.hap1.chr02.ver2.0.g015510|VITMroTrayshed_v2.0.hap1.chr03.ver2.0.g034850*
1950	VITMroCarlos_v1.0.chr02	1592		evm.model.chr2.91|evm.model.chr2.91	VITMroTrayshed_v2.0.hap1.chr02.ver2.0.g015520|VITMroTrayshed_v2.0.hap1.chr02.ver2.0.g015520|VITMroTrayshed_v2.0.hap1.chr12.ver2.0.g157920*|VITMroTrayshed_v2.0.hap1.chr12.ver2.0.g157920*|VITMroTrayshed_v2.0.hap1.chr12.ver2.0.g157920*	VIT_202s0025g00720.1
1951	VITMroCarlos_v1.0.chr02	1593	VITMroCarlos_v1.3.g06759|VITMroCarlos_v1.3.g06758+	evm.model.chr2.93|evm.model.chr2.92+	VITMroTrayshed_v2.0.hap1.chr02.ver2.0.g015540|VITMroTrayshed_v2.0.hap1.chr02.ver2.0.g015530+	VIT_202s0025g00740.1|VIT_202s0025g00730.1+|VIT_204s0023g02300.1*
1952	VITMroCarlos_v1.0.chr02	1596	VITMroCarlos_v1.3.g06762|VITMroCarlos_v1.3.g06760+|VITMroCarlos_v1.3.g06761+	evm.model.chr2.97|evm.model.chr2.94+|evm.model.chr2.95+	VITMroTrayshed_v2.0.hap1.chr02.ver2.0.g015560|VITMroTrayshed_v2.0.hap1.chr02.ver2.0.g015550+	VIT_202s0025g00760.1|VIT_202s0025g00750.1+
1953	VITMroCarlos_v1.0.chr02	1597	VITMroCarlos_v1.3.g06763|VITMroCarlos_v1.3.g06969*	evm.model.chr2.98|evm.model.chr2.732*	VITMroTrayshed_v2.0.hap1.chr02.ver2.0.g015570|VITMroTrayshed_v2.0.hap1.chr02.ver2.0.g020530*|VITMroTrayshed_v2.0.hap1.chr02.ver2.0.g020540*	VIT_202s0025g00780.2
1954	VITMroCarlos_v1.0.chr02	1597				VIT_202s0025g00770.1
1955	VITMroCarlos_v1.0.chr02	1599	VITMroCarlos_v1.3.g16829*|VITMroCarlos_v1.3.g10040*|VITMroCarlos_v1.3.g10219*|VITMroCarlos_v1.3.g23076*	evm.model.chr12.2229*|evm.model.chr13.2091*|evm.model.chr4.2652*	VITMroTrayshed_v2.0.hap1.chr04.ver2.0.g049350*|VITMroTrayshed_v2.0.hap1.chr13.ver2.0.g169640*|VITMroTrayshed_v2.0.hap1.chr13.ver2.0.g172170*|VITMroTrayshed_v2.0.hap1.chr16.ver2.0.g194430*	VIT_202s0025g00790.1
1956	VITMroCarlos_v1.0.chr02	1600	VITMroCarlos_v1.3.g06766|VITMroCarlos_v1.3.g06764+|VITMroCarlos_v1.3.g06765+	evm.model.chr2.102|evm.model.chr2.99+|evm.model.chr2.100+|evm.model.chr7.1814*	VITMroTrayshed_v2.0.hap1.chr02.ver2.0.g015610|VITMroTrayshed_v2.0.hap1.chr02.ver2.0.g015580+|VITMroTrayshed_v2.0.hap1.chr02.ver2.0.g015590+|VITMroTrayshed_v2.0.hap1.chr02.ver2.0.g015600+	VIT_202s0025g00820.2|VIT_202s0025g00800.1+|VIT_202s0025g00810.2+
1957	VITMroCarlos_v1.0.chr02	1601	VITMroCarlos_v1.3.g08134	evm.model.chr2.103	VITMroTrayshed_v2.0.hap1.chr02.ver2.0.g015620	VIT_202s0025g00830.1
1958	VITMroCarlos_v1.0.chr02	1602	VITMroCarlos_v1.3.g08135	evm.model.chr2.105	VITMroTrayshed_v2.0.hap1.chr02.ver2.0.g015630	VIT_202s0025g00840.1
1959	VITMroCarlos_v1.0.chr02	1603	VITMroCarlos_v1.3.g08136	evm.model.chr2.106|evm.model.chr18.3050*	VITMroTrayshed_v2.0.hap1.chr02.ver2.0.g015640|VITMroTrayshed_v2.0.hap1.chr18.ver2.0.g232840*	VIT_202s0025g00850.1
1960	VITMroCarlos_v1.0.chr02	1604	VITMroCarlos_v1.3.g06767|VITMroCarlos_v1.3.g21526*	evm.model.chr2.107	VITMroTrayshed_v2.0.hap1.chr02.ver2.0.g015660|VITMroTrayshed_v2.0.hap1.chr02.ver2.0.g015660|VITMroTrayshed_v2.0.hap1.chr02.ver2.0.g015650+	VIT_202s0025g00860.1|VIT_210s0042g00250.1*
1961	VITMroCarlos_v1.0.chr02	1604.5				VIT_202s0025g00870.1
1962	VITMroCarlos_v1.0.chr02	1605	VITMroCarlos_v1.3.g08137	evm.model.chr2.109	VITMroTrayshed_v2.0.hap1.chr02.ver2.0.g015670	VIT_202s0025g00880.1|VIT_216s0115g00020.1*
1963	VITMroCarlos_v1.0.chr02	1606	VITMroCarlos_v1.3.g08138	evm.model.chr2.110	VITMroTrayshed_v2.0.hap1.chr02.ver2.0.g015680	VIT_202s0025g00890.1
1964	VITMroCarlos_v1.0.chr02	1607	VITMroCarlos_v1.3.g06768	evm.model.chr2.111	VITMroTrayshed_v2.0.hap1.chr02.ver2.0.g015690	VIT_202s0025g00900.1
1965	VITMroCarlos_v1.0.chr02	1608.75				VIT_202s0025g00920.1
1966	VITMroCarlos_v1.0.chr02	1609	VITMroCarlos_v1.3.g19078*	evm.model.chr15.963*	VITMroTrayshed_v2.0.hap1.chr02.ver2.0.g015730
1967	VITMroCarlos_v1.0.chr02	1609.33		evm.model.chr2.113	VITMroTrayshed_v2.0.hap1.chr12.ver2.0.g154120*	VIT_207s0005g04330.1*
1968	VITMroCarlos_v1.0.chr02	1610.5			VITMroTrayshed_v2.0.hap1.chr09.ver2.0.g117770*	VIT_202s0025g00940.1
1969	VITMroCarlos_v1.0.chr02	1611		evm.model.chr19.925*|evm.model.chr19.938*|evm.model.chr9.292*|evm.model.chr9.294*|evm.model.chr9.295*	VITMroTrayshed_v2.0.hap1.chr02.ver2.0.g015740	VIT_207s0005g04660.1*|VIT_207s0005g04670.1*|VIT_207s0005g04680.1*
1970	VITMroCarlos_v1.0.chr02	1612.25		evm.model.chr2.115|evm.model.chr2.115		VIT_202s0025g00960.1|VIT_210s0092g00580.1*|VIT_210s0092g00580.1*|VIT_202s0033g00690.1*|VIT_202s0033g00690.1*
1971	VITMroCarlos_v1.0.chr02	1614	VITMroCarlos_v1.3.g06775|VITMroCarlos_v1.3.g06769+|VITMroCarlos_v1.3.g06770+|VITMroCarlos_v1.3.g06771+|VITMroCarlos_v1.3.g06772+|VITMroCarlos_v1.3.g06773+|VITMroCarlos_v1.3.g06774+	evm.model.chr2.118|evm.model.chr2.112+|evm.model.chr2.114+|evm.model.chr2.116+|evm.model.chr2.117+	VITMroTrayshed_v2.0.hap1.chr02.ver2.0.g015780|VITMroTrayshed_v2.0.hap1.chr02.ver2.0.g015700+|VITMroTrayshed_v2.0.hap1.chr02.ver2.0.g015710+|VITMroTrayshed_v2.0.hap1.chr02.ver2.0.g015720+|VITMroTrayshed_v2.0.hap1.chr02.ver2.0.g015750+|VITMroTrayshed_v2.0.hap1.chr02.ver2.0.g015760+|VITMroTrayshed_v2.0.hap1.chr02.ver2.0.g015770+	VIT_202s0025g00990.1|VIT_202s0025g00910.1+|VIT_202s0025g00930.1+|VIT_202s0025g00950.1+|VIT_202s0025g00970.1+|VIT_202s0025g00980.1+
1972	VITMroCarlos_v1.0.chr02	1615	VITMroCarlos_v1.3.g06776	evm.model.chr2.119	VITMroTrayshed_v2.0.hap1.chr02.ver2.0.g015790	VIT_202s0025g01000.1
1973	VITMroCarlos_v1.0.chr02	1616	VITMroCarlos_v1.3.g08139	evm.model.chr2.120|evm.model.chr12.1324*|evm.model.chr12.2006*	VITMroTrayshed_v2.0.hap1.chr02.ver2.0.g015800	VIT_202s0025g01010.2|VIT_212s0142g00030.1*
1974	VITMroCarlos_v1.0.chr02	1617	VITMroCarlos_v1.3.g06777	evm.model.chr7.1907*	VITMroTrayshed_v2.0.hap1.chr09.ver2.0.g117400*	VIT_202s0025g00590.1
1975	VITMroCarlos_v1.0.chr02	1618	VITMroCarlos_v1.3.g08140	evm.model.chr2.121	VITMroTrayshed_v2.0.hap1.chr02.ver2.0.g015810	VIT_202s0025g01020.3
1976	VITMroCarlos_v1.0.chr02	1619	VITMroCarlos_v1.3.g08141	evm.model.chr2.122	VITMroTrayshed_v2.0.hap1.chr02.ver2.0.g015820	VIT_202s0025g01030.1
1977	VITMroCarlos_v1.0.chr02	1620	VITMroCarlos_v1.3.g08142|VITMroCarlos_v1.3.g26371*	evm.model.chr2.123|evm.model.chr5.2286*	VITMroTrayshed_v2.0.hap1.chr02.ver2.0.g015830|VITMroTrayshed_v2.0.hap1.chr05.ver2.0.g066780*|VITMroTrayshed_v2.0.hap1.chr05.ver2.0.g066800*|VITMroTrayshed_v2.0.hap1.chr05.ver2.0.g066810*	VIT_202s0025g01040.3
1978	VITMroCarlos_v1.0.chr02	1621	VITMroCarlos_v1.3.g08143	evm.model.chr2.124	VITMroTrayshed_v2.0.hap1.chr02.ver2.0.g015840|VITMroTrayshed_v2.0.hap1.chr16.ver2.0.g204730*	VIT_202s0025g01050.2
1979	VITMroCarlos_v1.0.chr02	1622	VITMroCarlos_v1.3.g08144|VITMroCarlos_v1.3.g00476*	evm.model.chr2.126	VITMroTrayshed_v2.0.hap1.chr02.ver2.0.g015850|VITMroTrayshed_v2.0.hap1.chr12.ver2.0.g154130*	VIT_202s0025g01055.1
1980	VITMroCarlos_v1.0.chr02	1623	VITMroCarlos_v1.3.g06778|VITMroCarlos_v1.3.g04926*|VITMroCarlos_v1.3.g04927*	evm.model.chr2.129|evm.model.chr19.462*	VITMroTrayshed_v2.0.hap1.chr02.ver2.0.g015860|VITMroTrayshed_v2.0.hap1.chr19.ver2.0.g239760*	VIT_202s0025g01060.1
1981	VITMroCarlos_v1.0.chr02	1624	VITMroCarlos_v1.3.g08145|VITMroCarlos_v1.3.g05586*	evm.model.chr2.130|evm.model.chr13.1868*|evm.model.chr19.463*	VITMroTrayshed_v2.0.hap1.chr02.ver2.0.g015870|VITMroTrayshed_v2.0.hap1.chr19.ver2.0.g239780*	VIT_202s0025g01070.1
1982	VITMroCarlos_v1.0.chr02	1625	VITMroCarlos_v1.3.g06779		VITMroTrayshed_v2.0.hap1.chr19.ver2.0.g239800*|VITMroTrayshed_v2.0.hap1.chr19.ver2.0.g239810*	VIT_202s0025g01080.1
1983	VITMroCarlos_v1.0.chr02	1626	VITMroCarlos_v1.3.g06780	evm.model.chr2.132|evm.model.chr19.472*		VIT_202s0025g01090.1|VIT_216s0050g02300.1*
1984	VITMroCarlos_v1.0.chr02	1627	VITMroCarlos_v1.3.g08146	evm.model.chr2.133	VITMroTrayshed_v2.0.hap1.chr02.ver2.0.g015890	VIT_202s0025g01100.2
1985	VITMroCarlos_v1.0.chr02	1628	VITMroCarlos_v1.3.g06781	evm.model.chr2.134	VITMroTrayshed_v2.0.hap1.chr02.ver2.0.g015880	VIT_202s0025g01110.3
1986	VITMroCarlos_v1.0.chr02	1629	VITMroCarlos_v1.3.g06782	evm.model.chr2.136	VITMroTrayshed_v2.0.hap1.chr02.ver2.0.g015900	VIT_202s0025g01140.1
1987	VITMroCarlos_v1.0.chr02	1629.33		evm.model.chr2.137
1988	VITMroCarlos_v1.0.chr02	1630	VITMroCarlos_v1.3.g06783	evm.model.chr2.139	VITMroTrayshed_v2.0.hap1.chr02.ver2.0.g015910	VIT_202s0025g01150.2|VIT_219s0015g01490.1*
1989	VITMroCarlos_v1.0.chr02	1631	VITMroCarlos_v1.3.g08147	evm.model.chr2.140	VITMroTrayshed_v2.0.hap1.chr02.ver2.0.g015920	VIT_202s0025g01160.1
1990	VITMroCarlos_v1.0.chr02	1631.5		evm.model.chr2.141|evm.model.chr2.141	VITMroTrayshed_v2.0.hap1.chr02.ver2.0.g015930|VITMroTrayshed_v2.0.hap1.chr02.ver2.0.g015930	VIT_202s0025g01165.1
1991	VITMroCarlos_v1.0.chr02	1632	VITMroCarlos_v1.3.g08148	evm.model.chr2.142	VITMroTrayshed_v2.0.hap1.chr02.ver2.0.g015940	VIT_202s0025g01170.3
1992	VITMroCarlos_v1.0.chr02	1633	VITMroCarlos_v1.3.g06784	evm.model.chr2.143	VITMroTrayshed_v2.0.hap1.chr02.ver2.0.g015950	VIT_202s0025g01180.1
1993	VITMroCarlos_v1.0.chr02	1634	VITMroCarlos_v1.3.g08149|VITMroCarlos_v1.3.g22117*	evm.model.chr6.1786*	VITMroTrayshed_v2.0.hap1.chr02.ver2.0.g015960|VITMroTrayshed_v2.0.hap1.chr06.ver2.0.g079070*	VIT_202s0025g01185.1
1994	VITMroCarlos_v1.0.chr02	1635	VITMroCarlos_v1.3.g08150		VITMroTrayshed_v2.0.hap1.chr02.ver2.0.g015970	VIT_202s0025g01190.1|VIT_211s0149g00360.1*
1995	VITMroCarlos_v1.0.chr02	1636	VITMroCarlos_v1.3.g08151	evm.model.chr2.145|evm.model.chr15.571*|evm.model.chr18.3029*|evm.model.chr2.1832*	VITMroTrayshed_v2.0.hap1.chr02.ver2.0.g015980	VIT_202s0025g01200.2
1996	VITMroCarlos_v1.0.chr02	1636.5				VIT_202s0025g01210.1
1997	VITMroCarlos_v1.0.chr02	1637	VITMroCarlos_v1.3.g08152	evm.model.chr2.146	VITMroTrayshed_v2.0.hap1.chr02.ver2.0.g015990	VIT_202s0025g01220.1
1998	VITMroCarlos_v1.0.chr02	1638	VITMroCarlos_v1.3.g08153	evm.model.chr2.147	VITMroTrayshed_v2.0.hap1.chr02.ver2.0.g016000	VIT_202s0025g01230.1
[truncated: 32,972 more rows]

## Sheet: Supplemental Table S4
Supplemental Table S4: Functional annotation of 'Carlos' Singletons with EnTAP version 0.10.8
Query Sequence	Subject Sequence	Percent Identical	Alignment Length	Mismatches	Gap Openings	Query Start	Query End	Subject Start	Subject End	E Value	Coverage	Description	Species	Taxonomic Lineage	Origin Database	Contaminant	Informative	UniProt Database Cross Reference	UniProt Additional Information	UniProt KEGG Terms	UniProt GO Biological	UniProt GO Cellular	UniProt GO Molecular	EggNOG Seed Ortholog	EggNOG Seed E-Value	EggNOG Seed Score	EggNOG Predicted Gene	EggNOG Tax Scope	EggNOG Tax Scope Max	EggNOG Member OGs	EggNOG Description	EggNOG KEGG Terms	EggNOG GO Biological	EggNOG GO Cellular	EggNOG GO Molecular	EggNOG Protein Domains
VITMroCarlos_v1.3.g14646.t1	sp|Q9FY79|LAC14_ARATH	52.9	327	144	4	1	978	252	569	2.4e-96	99.7	sp|Q9FY79|LAC14_ARATH Laccase-14 OS=Arabidopsis thaliana OX=3702 GN=LAC14 PE=2 SV=1	arabidopsis thaliana	arabidopsis thaliana;arabidopsis;camelineae;brassicaceae;brassicales;malvids;rosids;pentapetalae;gunneridae;eudicotyledons;mesangiospermae;magnoliopsida;spermatophyta;euphyllophyta;tracheophyta;embryophyta;streptophytina;streptophyta;viridiplantae;eukaryota;cellular organisms;root	/pickett_flora/projects/muscadine/analysis_matt/analysis_062121_pangenome/9_EnTAP/entap_outfiles/similarity_search/DIAMOND/blastx_VITMroCarlos_v1_final_uniprot_sprot.out	No	Yes	|EMBL; AL391712; CAC05462.1; -; Genomic_DNA.|EMBL; CP002688; AED91381.1; -; Genomic_DNA.|EMBL; DQ446936; ABE66147.1; -; mRNA.|RefSeq; NP_196498.1; NM_120972.1.|SMR; Q9FY79; -.|STRING; 3702.AT5G09360.1; -.|PaxDb; Q9FY79; -.|PRIDE; Q9FY79; -.|ProteomicsDB; 237123; -.|EnsemblPlants; AT5G09360.1; AT5G09360.1; AT5G09360.|GeneID; 830795; -.|Gramene; AT5G09360.1; AT5G09360.1; AT5G09360.|Araport; AT5G093…	|-!- FUNCTION: Lignin degradation and detoxification of lignin-derived| products. {ECO:0000250}.|-!- CATALYTIC ACTIVITY:| Reaction=4 hydroquinone + O2 = 4 benzosemiquinone + 2 H2O;| Xref=Rhea:RHEA:11276, ChEBI:CHEBI:15377, ChEBI:CHEBI:15379,| ChEBI:CHEBI:17594, ChEBI:CHEBI:17977; EC=1.10.3.2;|-!- COFACTOR:| Name=Cu cation; Xref=ChEBI:CHEBI:23378; Evidence={ECO:0000250};| Note=Binds 4 Cu cations p…		GO:0046274(L=5),	GO:0048046(L=2),	GO:0005507(L=6),GO:0016491(L=2),GO:0052716(L=5),	29760.VIT_00s0731g00010.t01	1.1e-179	634.4		Viridiplantae	virNOG[6]	1BD7Z@strNOG,1DR5J@virNOG,COG2132@NOG,KOG1263@euNOG	hydroquinone:oxygen oxidoreductase activity		GO:0006725(L=3),GO:0008150(L=0),GO:0008152(L=1),GO:0009056(L=2),GO:0009058(L=2),GO:0009698(L=3),GO:0009699(L=4),GO:0009808(L=4),GO:0009809(L=6),GO:0009987(L=1),GO:0010035(L=3),GO:0010038(L=4),GO:0019438(L=4),GO:0019439(L=4),GO:0019748(L=3),GO:0042221(L=2),GO:0044237(L=2),GO:0044248(L=3),GO:0044249(L=3),GO:0044550(L=4),GO:0044710(L=2),GO:0044711(L=3),GO:0046271(L=4),GO:0046274(L=5),GO:0046688(L=5)…	GO:0005575(L=0),GO:0005576(L=1),GO:0048046(L=2),	GO:0003674(L=0),GO:0003824(L=1),GO:0005488(L=1),GO:0005507(L=6),GO:0016491(L=2),GO:0016679(L=3),GO:0016682(L=4),GO:0043167(L=2),GO:0043169(L=3),GO:0046872(L=4),GO:0046914(L=5),GO:0052716(L=5),	PFAM (Cu-oxidase, Cu-oxidase_3, Cu-oxidase_2), SMART (SIGNAL, TRANS)
VITMroCarlos_v1.3.g18947.t2	tr|D7UB85|D7UB85_VITVI	62.4	684	210	9	22	2019	8	662	2.8e-216	98.5	tr|D7UB85|D7UB85_VITVI Uncharacterized protein OS=Vitis vinifera OX=29760 GN=VIT_15s0024g00730 PE=4 SV=1	vitis vinifera	vitis vinifera;vitis;viteae;vitaceae;vitales;rosids incertae sedis;rosids;pentapetalae;gunneridae;eudicotyledons;mesangiospermae;magnoliopsida;spermatophyta;euphyllophyta;tracheophyta;embryophyta;streptophytina;streptophyta;viridiplantae;eukaryota;cellular organisms;root	/pickett_flora/projects/muscadine/analysis_matt/analysis_062121_pangenome/9_EnTAP/entap_outfiles/similarity_search/DIAMOND/blastx_VITMroCarlos_v1_final_uniprot_trembl_plants.out	No	N29760.VIT_15s0024g00730.t01	8.7e-216	755.4		Viridiplantae	virNOG[6]	1BZTX@strNOG,1ECIJ@virNOG,COG0666@NOG,KOG0504@euNOG	ANK					SMART (ANK, TRANS)
VITMroCarlos_v1.3.g07789.t1	tr|D7TR48|D7TR48_VITVI	89.9	189	19	0	1	567	31	219	4.7e-92	96.9	tr|D7TR48|D7TR48_VITVI Protein kinase domain-containing protein OS=Vitis vinifera OX=29760 GN=VIT_12s0142g00780 PE=4 SV=1	vitis vinifera	vitis vinifera;vitis;viteae;vitaceae;vitales;rosids incertae sedis;rosids;pentapetalae;gunneridae;eudicotyledons;mesangiospermae;magnoliopsida;spermatophyta;euphyllophyta;tracheophyta;embryophyta;streptophytina;streptophyta;viridiplantae;eukaryota;cellular organisms;root	/pickett_flora/projects/muscadine/analysis_matt/analysis_062121_pangenome/9_EnTAP/entap_outfiles/similarity_search/DIAMOND/blastx_VITMroCarlos_v1_final_uniprot_trembl_plants.out	No	Yes							29760.VIT_12s0142g00760.t01	4.6e-93	345.9	ZAP70	EukaryoteeuNOG[57]	0IH0T@euNOG,COG0515@NOG,COG4886@NOG	zeta-chain (TCR) associated protein kinase	4.06442e+55	GO:0000003(L=1),GO:0000165(L=5),GO:0000187(L=11),GO:0000902(L=5),GO:0001525(L=4),GO:0001568(L=5),GO:0001700(L=6),GO:0001775(L=3),GO:0001817(L=4),GO:0001820(L=4),GO:0001932(L=7),GO:0001934(L=8),GO:0001944(L=5),GO:0001945(L=5),GO:0001946(L=4),GO:0002009(L=5),GO:0002238(L=6),GO:0002250(L=3),GO:0002252(L=2),GO:0002253(L=4),GO:0002263(L=3),GO:0002274(L=3),GO:0002275(L=5),GO:0002281(L=7),GO:0002283(L=7…	GO:0001772(L=5),GO:0005575(L=0),GO:0005622(L=3),GO:0005623(L=1),GO:0005737(L=4),GO:0005739(L=5),GO:0005829(L=4),GO:0005886(L=3),GO:0005938(L=5),GO:0016020(L=1),GO:0016021(L=4),GO:0019814(L=3),GO:0019815(L=6),GO:0030139(L=6),GO:0031224(L=3),GO:0031410(L=4),GO:0031982(L=3),GO:0032009(L=8),GO:0032991(L=1),GO:0042101(L=6),GO:0043226(L=1),GO:0043227(L=2),GO:0043229(L=3),GO:0043231(L=4),GO:0043234(L=2)…	GO:0000166(L=3),GO:0001871(L=2),GO:0001882(L=3),GO:0001883(L=4),GO:0003674(L=0),GO:0003824(L=1),GO:0004672(L=5),GO:0004674(L=6),GO:0004713(L=6),GO:0004715(L=7),GO:0004716(L=3),GO:0004871(L=1),GO:0005057(L=2),GO:0005488(L=1),GO:0005509(L=5),GO:0005515(L=2),GO:0005516(L=3),GO:0005524(L=7),GO:0016301(L=4),GO:0016740(L=2),GO:0016772(L=3),GO:0016773(L=4),GO:0017076(L=4),GO:0019904(L=3),GO:0030246(L=2)…	PFAM (Pkinase_Tyr, Pkinase, SH2, DUF26, B_lectin, S_locus_glycop, PAN_2, EGF_CA, DUF3403, Lectin_legB), SMART (TRANS, SH2, STYKc, SIGNAL, TyrKc, EGF, ANK, B_lectin, PAN_AP, EGF_CA)
VITMroCarlos_v1.3.g07459.t2	sp|Q53YF3|SPC3B_ARATH	77.8	167	37	0	1	501	1	167	1.1e-76	99.4	sp|Q53YF3|SPC3B_ARATH Signal peptidase complex subunit 3B OS=Arabidopsis thaliana OX=3702 GN=At5g27430 PE=2 SV=1	arabidopsis thaliana	arabidopsis thaliana;arabidopsis;camelineae;brassicaceae;brassicales;malvids;rosids;pentapetalae;gunneridae;eudicotyledons;mesangiospermae;magnoliopsida;spermatophyta;euphyllophyta;tracheophyta;embryophyta;streptophytina;streptophyta;viridiplantae;eukaryota;cellular organisms;root	/pickett_flora/projects/muscadine/analysis_matt/analysis_062121_pangenome/9_EnTAP/entap_outfiles/similarity_search/DIAMOND/blastx_VITMroCarlos_v1_final_uniprot_sprot.out	No	Yes	|EMBL; AF057144; AAC13316.1; -; mRNA.|EMBL; AC007123; -; NOT_ANNOTATED_CDS; Genomic_DNA.|EMBL; CP002688; AED93686.1; -; Genomic_DNA.|EMBL; BT004137; AAO42158.1; -; mRNA.|EMBL; BT005706; AAO64126.1; -; mRNA.|RefSeq; NP_198095.1; NM_122625.4.|STRING; 3702.AT5G27430.1; -.|PaxDb; Q53YF3; -.|PRIDE; Q53YF3; -.|ProteomicsDB; 232648; -.|EnsemblPlants; AT5G27430.1; AT5G27430.1; AT5G27430.|GeneID; 832802; …	|-!- FUNCTION: Microsomal signal peptidase is a membrane-bound| endoproteinase that removes signal peptides from nascent proteins as| they are translocated into the lumen of the endoplasmic reticulum.| {ECO:0000250}.|-!- SUBUNIT: Complex of five different proteins: SEC11L1, SEC11L3, SPCS1,| SPCS2 and SPCS3. {ECO:0000250}.|-!- SUBCELLULAR LOCATION: Microsome membrane {ECO:0000305}; Single-pass| ty…		GO:0006465(L=7),GO:0045047(L=7),	GO:0005618(L=4),GO:0005787(L=4),GO:0016021(L=4),	GO:0008233(L=3),	29760.VIT_14s0128g00220.t01	1.4e-93	347.4		Viridiplantae	virNOG[6]	10TZP@NOG,1BG23@strNOG,1DTZQ@virNOG,KOG3372@euNOG	Signal peptidase	30603107801100	GO:0006465(L=7),GO:0006508(L=4),GO:0006518(L=4),GO:0006807(L=2),GO:0008150(L=0),GO:0008152(L=1),GO:0009987(L=1),GO:0010467(L=4),GO:0016485(L=6),GO:0019538(L=3),GO:0034641(L=3),GO:0043170(L=3),GO:0043603(L=4),GO:0044237(L=2),GO:0044238(L=2),GO:0044260(L=3),GO:0044267(L=4),GO:0051604(L=5),GO:0071704(L=2),GO:1901564(L=3),	GO:0005575(L=0),GO:0005618(L=4),GO:0005622(L=3),GO:0005623(L=1),GO:0005737(L=4),GO:0005783(L=4),GO:0005787(L=4),GO:0005789(L=3),GO:0005911(L=2),GO:0009506(L=3),GO:0012505(L=3),GO:0016020(L=1),GO:0016021(L=4),GO:0030054(L=1),GO:0030312(L=3),GO:0031090(L=3),GO:0031224(L=3),GO:0032991(L=1),GO:0042175(L=3),GO:0043226(L=1),GO:0043227(L=2),GO:0043229(L=3),GO:0043231(L=4),GO:0043234(L=2),GO:0044422(L=2)…	GO:0003674(L=0),GO:0003824(L=1),GO:0004175(L=5),GO:0004190(L=6),GO:0008233(L=3),GO:0016787(L=2),GO:0070001(L=5),GO:0070011(L=4),	PFAM (SPC22), SMART (TRANS, SIGNAL)
VITMroCarlos_v1.3.g10151.t2	sp|Q96499|RL44_GOSHI	100	105	0	0	1	315	1	105	3e-56	99.1	sp|Q96499|RL44_GOSHI 60S ribosomal protein L44 OS=Gossypium hirsutum OX=3635 GN=RPL44 PE=3 SV=3	gossypium hirsutum	gossypium hirsutum;gossypium;malvoideae;malvaceae;malvales;malvids;rosids;pentapetalae;gunneridae;eudicotyledons;mesangiospermae;magnoliopsida;spermatophyta;euphyllophyta;tracheophyta;embryophyta;streptophytina;streptophyta;viridiplantae;eukaryota;cellular organisms;root	/pickett_flora/projects/muscadine/analysis_matt/analysis_062121_pangenome/9_EnTAP/entap_outfiles/similarity_search/DIAMOND/blastx_VITMroCarlos_v1_final_uniprot_sprot.out	No	Yes	|EMBL; U64677; AAB08726.1; -; mRNA.|EMBL; U64678; AAB08727.1; -; mRNA.|PIR; JC4923; JC4923.|RefSeq; XP_016666391.1; XM_016810902.1.|RefSeq; XP_016674731.1; XM_016819242.1.|RefSeq; XP_016679916.1; XM_016824427.1.|RefSeq; XP_016703571.1; XM_016848082.1.|RefSeq; XP_016735798.1; XM_016880309.1.|GeneID; 107886824; -.|GeneID; 107894041; -.|GeneID; 107898862; -.|GeneID; 107918511; -.|GeneID; 107946105; …	|-!- SIMILARITY: Belongs to the eukaryotic ribosomal protein eL42 family.| {ECO:0000305}.|---------------------------------------------------------------------------|Copyrighted by the UniProt Consortium, see https://www.uniprot.org/terms|Distributed under the Creative Commons Attribution (CC BY 4.0) License|---------------------------------------------------------------------------		GO:0006412(L=5),	GO:0022625(L=6),	GO:0003735(L=2),	29760.VIT_13s0064g00880.t01	4.6e-55	218.8	RPL36A	Eukaryotes	euNOG[57]	COG1631@NOG,KOG3464@euNOG	60s ribosomal protein	3010	GO:0000003(L=1),GO:0000022(L=5),GO:0000226(L=4),GO:0000278(L=4),GO:0002119(L=5),GO:0002164(L=4),GO:0002181(L=7),GO:0003006(L=2),GO:0006082(L=3),GO:0006139(L=3),GO:0006152(L=7),GO:0006163(L=5),GO:0006184(L=-1),GO:0006195(L=7),GO:0006412(L=5),GO:0006518(L=4),GO:0006520(L=3),GO:0006575(L=3),GO:0006725(L=3),GO:0006749(L=4),GO:0006753(L=4),GO:0006790(L=3),GO:0006793(L=3),GO:0006796(L=4),GO:0006807(L=2…	GO:0005575(L=0),GO:0005622(L=3),GO:0005623(L=1),GO:0005737(L=4),GO:0005829(L=4),GO:0005840(L=5),GO:0015934(L=6),GO:0016020(L=1),GO:0022625(L=6),GO:0022626(L=5),GO:0030529(L=4),GO:0032991(L=1),GO:0043226(L=1),GO:0043228(L=2),GO:0043229(L=3),GO:0043232(L=3),GO:0044391(L=5),GO:0044422(L=2),GO:0044424(L=3),GO:0044444(L=4),GO:0044445(L=5),GO:0044446(L=3),GO:0044464(L=2),	GO:0000166(L=3),GO:0001882(L=3),GO:0001883(L=4),GO:0003674(L=0),GO:0003735(L=2),GO:0003824(L=1),GO:0003840(L=5),GO:0003924(L=7),GO:0005198(L=1),GO:0005215(L=1),GO:0005488(L=1),GO:0005525(L=7),GO:0008121(L=5),GO:0008324(L=5),GO:0015075(L=4),GO:0015077(L=7),GO:0015078(L=8),GO:0016462(L=5),GO:0016491(L=2),GO:0016679(L=3),GO:0016681(L=4),GO:0016740(L=2),GO:0016746(L=3),GO:0016755(L=4),GO:0016787(L=2)…	PFAM (Ribosomal_L44), SMART (EFh)
VITMroCarlos_v1.3.g09663.t3	sp|Q8LJU5|RS7_ORYSJ	75.5	192	47	0	1	576	1	192	1.6e-79	99.5	sp|Q8LJU5|RS7_ORYSJ 40S ribosomal protein S7 OS=Oryza sativa subsp. japonica OX=39947 GN=RPS7 PE=2 SV=2	oryza sativa subsp. japonica	oryza sativa japonica group;oryza sativa;oryza;oryzinae;oryzeae;oryzoideae;bop clade;poaceae;poales;commelinids;petrosaviidae;liliopsida;mesangiospermae;magnoliopsida;spermatophyta;euphyllophyta;tracheophyta;embryophyta;streptophytina;streptophyta;viridiplantae;eukaryota;cellular organisms;root	/pickett_flora/projects/muscadine/analysis_matt/analysis_062121_pangenome/9_EnTAP/entap_outfiles/similarity_search/DIAMOND/blastx_VITMroCarlos_v1_final_uniprot_sprot.out	No	Yes	|EMBL; AF529175; AAN04468.1; -; mRNA.|EMBL; AC134927; AAV43806.1; -; Genomic_DNA.|EMBL; AC134928; AAV43811.1; -; Genomic_DNA.|EMBL; AP008211; BAF17175.1; -; Genomic_DNA.|EMBL; AP014961; BAS93500.1; -; Genomic_DNA.|EMBL; CM000142; EEE63346.1; -; Genomic_DNA.|EMBL; AK061627; BAG88041.1; -; mRNA.|EMBL; AK104191; BAG96491.1; -; mRNA.|RefSeq; XP_015639953.1; XM_015784467.1.|STRING; 4530.OS05T0346300-0…	|-!- SIMILARITY: Belongs to the eukaryotic ribosomal protein eS7 family.| {ECO:0000305}.|---------------------------------------------------------------------------|Copyrighted by the UniProt Consortium, see https://www.uniprot.org/terms|Distributed under the Creative Commons Attribution (CC BY 4.0) License|---------------------------------------------------------------------------		GO:0006364(L=7),GO:0006412(L=5),GO:0042274(L=5),	GO:0022627(L=6),GO:0032040(L=6),	GO:0003735(L=2),	29760.VIT_13s0019g02240.t01	8.9e-97	358.2	RPS7	Eukaryotes	euNOG[57]	0ZYKB@NOG,KOG3320@euNOG	ribosomal protein S7	3010	GO:0000003(L=1),GO:0000184(L=8),GO:0000910(L=4),GO:0000956(L=7),GO:0002119(L=5),GO:0002164(L=4),GO:0002181(L=7),GO:0002376(L=1),GO:0002520(L=5),GO:0006139(L=3),GO:0006364(L=7),GO:0006396(L=5),GO:0006401(L=5),GO:0006402(L=6),GO:0006412(L=5),GO:0006413(L=6),GO:0006414(L=6),GO:0006415(L=7),GO:0006605(L=6),GO:0006612(L=7),GO:0006613(L=7),GO:0006614(L=7),GO:0006725(L=3),GO:0006807(L=2),GO:0006810(L=3)…	GO:0005575(L=0),GO:0005618(L=4),GO:0005622(L=3),GO:0005623(L=1),GO:0005634(L=5),GO:0005730(L=5),GO:0005737(L=4),GO:0005815(L=6),GO:0005829(L=4),GO:0005840(L=5),GO:0005856(L=5),GO:0005886(L=3),GO:0005911(L=2),GO:0009506(L=3),GO:0009507(L=6),GO:0009536(L=5),GO:0015630(L=6),GO:0015935(L=6),GO:0016020(L=1),GO:0022626(L=5),GO:0022627(L=6),GO:0030054(L=1),GO:0030312(L=3),GO:0030529(L=4),GO:0030684(L=5)…	GO:0000166(L=3),GO:0001882(L=3),GO:0001883(L=4),GO:0003674(L=0),GO:0003676(L=3),GO:0003677(L=4),GO:0003723(L=4),GO:0003725(L=5),GO:0003735(L=2),GO:0003824(L=1),GO:0004386(L=7),GO:0004518(L=4),GO:0004519(L=5),GO:0004521(L=6),GO:0004525(L=8),GO:0004540(L=5),GO:0005198(L=1),GO:0005488(L=1),GO:0005524(L=7),GO:0016462(L=5),GO:0016787(L=2),GO:0016788(L=3),GO:0016817(L=3),GO:0016818(L=4),GO:0016891(L=7)…	PFAM (Ribosomal_S7e), SMART (COIL)
VITMroCarlos_v1.3.g01233.t2																29760.VIT_12s0034g02570.t01	7.3e-200	703.7		Eukaryotes	euNOG[57]	0ITNY@euNOG,COG4886@NOG	STYKc		GO:0006464(L=5),GO:0006468(L=6),GO:0006793(L=3),GO:0006796(L=4),GO:0008150(L=0),GO:0008152(L=1),GO:0009987(L=1),GO:0016310(L=5),GO:0019538(L=3),GO:0036211(L=4),GO:0043170(L=3),GO:0043412(L=4),GO:0044237(L=2),GO:0044238(L=2),GO:0044260(L=3),GO:0044267(L=4),GO:0071704(L=2),	GO:0005575(L=0),GO:0016020(L=1),GO:0016021(L=4),GO:0031224(L=3),GO:0044425(L=2),	GO:0000166(L=3),GO:0001882(L=3),GO:0001883(L=4),GO:0003674(L=0),GO:0003824(L=1),GO:0004672(L=5),GO:0004674(L=6),GO:0004713(L=6),GO:0005488(L=1),GO:0005524(L=7),GO:0016301(L=4),GO:0016740(L=2),GO:0016772(L=3),GO:0016773(L=4),GO:0017076(L=4),GO:0030554(L=5),GO:0032549(L=4),GO:0032550(L=5),GO:0032553(L=3),GO:0032555(L=4),GO:0032559(L=6),GO:0035639(L=4),GO:0036094(L=2),GO:0043167(L=2),GO:0043168(L=3)…	PFAM (LRR_1, Pkinase_Tyr, Pkinase, LRRNT_2), SMART (LRR, TRANS, STYKc, SIGNAL)
VITMroCarlos_v1.3.g00512.t4	sp|V9M398|RUN1_VITRO	71.8	1548	91	5	43	4650	18	1231	0	98	sp|V9M398|RUN1_VITRO Disease resistance protein RUN1 OS=Vitis rotundifolia OX=103349 GN=RUN1 PE=1 SV=1	vitis rotundifolia	vitis rotundifolia;vitis;viteae;vitaceae;vitales;rosids incertae sedis;rosids;pentapetalae;gunneridae;eudicotyledons;mesangiospermae;magnoliopsida;spermatophyta;euphyllophyta;tracheophyta;embryophyta;streptophytina;streptophyta;viridiplantae;eukaryota;cellular organisms;root	/pickett_flora/projects/muscadine/analysis_matt/analysis_062121_pangenome/9_EnTAP/entap_outfiles/similarity_search/DIAMOND/blastx_VITMroCarlos_v1_final_uniprot_sprot.out	No	Yes	|EMBL; JQ904636; AGC24030.1; -; Genomic_DNA.|PDB; 6O0W; X-ray; 1.75 A; A=23-198.|PDBsum; 6O0W; -.|SMR; V9M398; -.|Gene3D; 3.40.50.10140; -; 1.|Gene3D; 3.80.10.10; -; 2.|InterPro; IPR001611; Leu-rich_rpt.|InterPro; IPR025875; Leu-rich_rpt_4.|InterPro; IPR003591; Leu-rich_rpt_typical-subtyp.|InterPro; IPR032675; LRR_dom_sf.|InterPro; IPR002182; NB-ARC.|InterPro; IPR027417; P-loop_NTPase.|InterPro; …	|-!- FUNCTION: Disease resistance (R) protein that confers resistance to| multiple powdery and downy mildew by promoting cell death| (PubMed:24033846, PubMed:31439792). Acts as a NAD(+) hydrolase| (NADase): in response to activation, catalyzes cleavage of NAD(+) into| ADP-D-ribose (ADPR) and nicotinamide; NAD(+) cleavage triggering a| defense system that promotes cell death (PubMed:31439792). Als…		GO:0007165(L=3),GO:0009817(L=5),GO:0019677(L=7),GO:0043068(L=6),	GO:0005634(L=5),GO:0005737(L=4),	GO:0003953(L=5),GO:0043531(L=4),GO:0050135(L=5),GO:0061809(L=6),	29760.VIT_12s0034g00910.t01	0	1170.2		Eukaryotes	euNOG[57]	0J6H3@euNOG,COG4886@NOG	resistance protein		GO:0006355(L=7),GO:0006950(L=2),GO:0006952(L=3),GO:0007154(L=2),GO:0007165(L=3),GO:0008150(L=0),GO:0008152(L=1),GO:0009607(L=2),GO:0009617(L=5),GO:0009889(L=4),GO:0009987(L=1),GO:0010468(L=5),GO:0010556(L=5),GO:0019219(L=5),GO:0019222(L=3),GO:0023052(L=1),GO:0031323(L=4),GO:0031326(L=5),GO:0042742(L=5),GO:0044699(L=1),GO:0044700(L=2),GO:0044763(L=2),GO:0050789(L=2),GO:0050794(L=3),GO:0050896(L=1)…	GO:0005575(L=0),GO:0005622(L=3),GO:0005623(L=1),GO:0005634(L=5),GO:0005737(L=4),GO:0005739(L=5),GO:0005829(L=4),GO:0043226(L=1),GO:0043227(L=2),GO:0043229(L=3),GO:0043231(L=4),GO:0044424(L=3),GO:0044444(L=4),GO:0044464(L=2),	GO:0000166(L=3),GO:0001071(L=1),GO:0001882(L=3),GO:0001883(L=4),GO:0003674(L=0),GO:0003676(L=3),GO:0003677(L=4),GO:0003700(L=2),GO:0003824(L=1),GO:0005488(L=1),GO:0005524(L=7),GO:0008270(L=6),GO:0016462(L=5),GO:0016740(L=2),GO:0016765(L=3),GO:0016787(L=2),GO:0016817(L=3),GO:0016818(L=4),GO:0017076(L=4),GO:0017111(L=6),GO:0030554(L=5),GO:0032549(L=4),GO:0032550(L=5),GO:0032553(L=3),GO:0032555(L=4)…	PFAM (LRR_1, NB-ARC, TIR, LRR_3, NACHT), SMART (LRR, TIR, AAA, LRR_TYP, TRANS, COIL)
VITMroCarlos_v1.3.g00087.t2	tr|F6H520|F6H520_VITVI	84.1	1336	91	1	145	4152	14	1228	9.8e-240	95.4	tr|F6H520|F6H520_VITVI Protein kinase domain-containing protein OS=Vitis vinifera OX=29760 GN=VIT_12s0028g01860 PE=4 SV=1	vitis vinifera	vitis vinifera;vitis;viteae;vitaceae;vitales;rosids incertae sedis;rosids;pentapetalae;gunneridae;eudicotyledons;mesangiospermae;magnoliopsida;spermatophyta;euphyllophyta;tracheophyta;embryophyta;streptophytina;streptophyta;viridiplantae;eukaryota;cellular organisms;root	/pickett_flora/projects/muscadine/analysis_matt/analysis_062121_pangenome/9_EnTAP/entap_outfiles/similarity_search/DIAMOND/blastx_VITMroCarlos_v1_final_uniprot_trembl_plants.out	No	Yes							29760.VIT_12s0028g01860.t01	3.1e-239	834.3		Viridiplantae	virNOG[6]	0IHKA@euNOG,1BFZ4@strNOG,1DTWR@virNOG,COG0515@NOG,COG4886@NOG	LRR receptor-like serine threonine-protein kinase		GO:0006464(L=5),GO:0006468(L=6),GO:0006793(L=3),GO:0006796(L=4),GO:0008150(L=0),GO:0008152(L=1),GO:0009987(L=1),GO:0016310(L=5),GO:0019538(L=3),GO:0036211(L=4),GO:0043170(L=3),GO:0043412(L=4),GO:0044237(L=2),GO:0044238(L=2),GO:0044260(L=3),GO:0044267(L=4),GO:0044710(L=2),GO:0055114(L=3),GO:0071704(L=2),	GO:0005575(L=0),GO:0016020(L=1),GO:0016021(L=4),GO:0031224(L=3),GO:0044425(L=2),	GO:0000166(L=3),GO:0001882(L=3),GO:0001883(L=4),GO:0003674(L=0),GO:0003676(L=3),GO:0003677(L=4),GO:0003824(L=1),GO:0004144(L=7),GO:0004672(L=5),GO:0004674(L=6),GO:0005488(L=1),GO:0005524(L=7),GO:0008374(L=5),GO:0016301(L=4),GO:0016411(L=6),GO:0016491(L=2),GO:0016740(L=2),GO:0016746(L=3),GO:0016747(L=4),GO:0016772(L=3),GO:0016773(L=4),GO:0017076(L=4),GO:0030554(L=5),GO:0032549(L=4),GO:0032550(L=5)…	PFAM (LRR_1, Pkinase_Tyr, Pkinase, LRRNT_2), SMART (LRR, TRANS, STYKc, SIGNAL)
VITMroCarlos_v1.3.g13067.t2	sp|O82140|BAMS1_PANGI	86.9	627	82	0	1	1881	133	759	0	99.8	sp|O82140|BAMS1_PANGI Beta-amyrin synthase 1 OS=Panax ginseng OX=4054 GN=OSCPNY1 PE=1 SV=1	panax ginseng	panax ginseng;panax;araliaceae;apiineae;apiales;campanulids;asterids;pentapetalae;gunneridae;eudicotyledons;mesangiospermae;magnoliopsida;spermatophyta;euphyllophyta;tracheophyta;embryophyta;streptophytina;streptophyta;viridiplantae;eukaryota;cellular organisms;root	/pickett_flora/projects/muscadine/analysis_matt/analysis_062121_pangenome/9_EnTAP/entap_outfiles/similarity_search/DIAMOND/blastx_VITMroCarlos_v1_final_uniprot_sprot.out	No	Yes	|EMBL; AB009030; BAA33461.1; -; mRNA.|EMBL; KJ939267; AJV26448.1; -; mRNA.|SMR; O82140; -.|BioCyc; MetaCyc:MONOMER-12195; -.|BRENDA; 5.4.99.39; 7895.|UniPathway; UPA00213; -.|CDD; cd02892; SQCY_1; 1.|InterPro; IPR032696; SQ_cyclase_C.|InterPro; IPR032697; SQ_cyclase_N.|InterPro; IPR018333; Squalene_cyclase.|InterPro; IPR002365; Terpene_synthase_CS.|InterPro; IPR008930; Terpenoid_cyclase/PrenylTrf…	|-!- FUNCTION: Component of the oleanane-type triterpene saponins| biosynthetic pathway (PubMed:15821288, PubMed:29378087). Oxidosqualene| cyclase converting oxidosqualene into beta-amyrin, generating five| rings and eight asymmetric centers in a single transformation| (PubMed:9746369). {ECO:0000269|PubMed:9746369,| ECO:0000303|PubMed:15821288, ECO:0000303|PubMed:29378087}.|-!- CATALYTIC ACTIVITY…		GO:0002238(L=6),GO:0009723(L=4),GO:0009753(L=4),GO:0010038(L=4),GO:0016104(L=7),GO:0042542(L=4),GO:0071731(L=4),	GO:0005789(L=3),GO:0005811(L=5),	GO:0000250(L=5),GO:0042300(L=5),	29760.VIT_09s0054g01220.t01	0	1338.9		Viridiplantae	virNOG[6]	1BKW0@strNOG,1DYRD@virNOG,COG1657@NOG,KOG0497@euNOG	beta-Amyrin	9099091110	GO:0006629(L=3),GO:0006720(L=4),GO:0006721(L=5),GO:0006722(L=7),GO:0007275(L=3),GO:0008150(L=0),GO:0008152(L=1),GO:0008299(L=4),GO:0008610(L=4),GO:0009058(L=2),GO:0009987(L=1),GO:0010263(L=5),GO:0010683(L=4),GO:0010685(L=4),GO:0010686(L=5),GO:0016104(L=7),GO:0016114(L=5),GO:0022622(L=5),GO:0032501(L=1),GO:0032502(L=1),GO:0044237(L=2),GO:0044238(L=2),GO:0044249(L=3),GO:0044255(L=3),GO:0044699(L=1)…		GO:0003674(L=0),GO:0003824(L=1),GO:0016853(L=2),GO:0016866(L=3),GO:0031559(L=4),GO:0034074(L=5),GO:0034075(L=5),GO:0042299(L=5),GO:0042300(L=5),GO:0051746(L=5),GO:0080011(L=5),GO:0090438(L=4),	PFAM (Prenyltrans, Pec_lyase)
VITMroCarlos_v1.3.g02897.t2	sp|Q56WH1|TBA3_ARATH	91.1	326	29	0	1	978	1	326	2e-173	91.8	sp|Q56WH1|TBA3_ARATH Tubulin alpha-3 chain OS=Arabidopsis thaliana OX=3702 GN=TUBA3 PE=1 SV=2	arabidopsis thaliana	arabidopsis thaliana;arabidopsis;camelineae;brassicaceae;brassicales;malvids;rosids;pentapetalae;gunneridae;eudicotyledons;mesangiospermae;magnoliopsida;spermatophyta;euphyllophyta;tracheophyta;embryophyta;streptophytina;streptophyta;viridiplantae;eukaryota;cellular organisms;root	/pickett_flora/projects/muscadine/analysis_matt/analysis_062121_pangenome/9_EnTAP/entap_outfiles/similarity_search/DIAMOND/blastx_VITMroCarlos_v1_final_uniprot_sprot.out	No	Yes	|EMBL; M17189; AAA32888.1; -; Genomic_DNA.|EMBL; AF296838; -; NOT_ANNOTATED_CDS; Genomic_DNA.|EMBL; CP002688; AED92747.1; -; Genomic_DNA.|EMBL; AF367301; AAK32888.1; -; mRNA.|EMBL; AY065164; AAL38340.1; -; mRNA.|EMBL; AY143895; AAN28834.1; -; mRNA.|EMBL; BT000718; AAN31860.1; -; mRNA.|EMBL; BT000719; AAN31861.1; -; mRNA.|EMBL; BT001197; AAN65084.1; -; mRNA.|EMBL; AK222069; BAD94893.1; ALT_INIT; m…	|-!- FUNCTION: Tubulin is the major constituent of microtubules. It binds| two moles of GTP, one at an exchangeable site on the beta chain and one| at a non-exchangeable site on the alpha chain.|-!- SUBUNIT: Dimer of alpha and beta chains. A typical microtubule is a| hollow water-filled tube with an outer diameter of 25 nm and an inner| diameter of 15 nM. Alpha-beta heterodimers associate head-to…	GO:0005737(L=4),GO:0005874(L=6),	GO:0003924(L=7),GO:0005200(L=2),GO:0005525(L=7),	29760.VIT_08s0007g07260.t01	3.3e-182	642.9	TUA5	Eukaryotes	euNOG[57]	COG5023@NOG,KOG1376@euNOG	Tubulin is the major constituent of microtubules. It binds two moles of GTP, one at an exchangeable site on the beta chain and one at a non-exchangeable site on the alpha chain (By similarity)	414545405130	GO:0006139(L=3),GO:0006152(L=7),GO:0006163(L=5),GO:0006184(L=-1),GO:0006195(L=7),GO:0006351(L=5),GO:0006352(L=7),GO:0006355(L=7),GO:0006461(L=5),GO:0006725(L=3),GO:0006753(L=4),GO:0006793(L=3),GO:0006796(L=4),GO:0006807(L=2),GO:0006928(L=3),GO:0007017(L=3),GO:0007018(L=4),GO:0008150(L=0),GO:0008152(L=1),GO:0009056(L=2),GO:0009058(L=2),GO:0009059(L=4),GO:0009116(L=4),GO:0009117(L=5),GO:0009119(L=5…	GO:0005575(L=0),GO:0005618(L=4),GO:0005622(L=3),GO:0005623(L=1),GO:0005737(L=4),GO:0005829(L=4),GO:0005856(L=5),GO:0005874(L=6),GO:0005886(L=3),GO:0015630(L=6),GO:0016020(L=1),GO:0030312(L=3),GO:0032991(L=1),GO:0043226(L=1),GO:0043228(L=2),GO:0043229(L=3),GO:0043232(L=3),GO:0043234(L=2),GO:0044422(L=2),GO:0044424(L=3),GO:0044430(L=5),GO:0044444(L=4),GO:0044446(L=3),GO:0044464(L=2),GO:0071944(L=3),	GO:0000166(L=3),GO:0000988(L=1),GO:0000990(L=2),GO:0000996(L=3),GO:0001071(L=1),GO:0001882(L=3),GO:0001883(L=4),GO:0003674(L=0),GO:0003676(L=3),GO:0003677(L=4),GO:0003700(L=2),GO:0003824(L=1),GO:0003924(L=7),GO:0005198(L=1),GO:0005200(L=2),GO:0005488(L=1),GO:0005525(L=7),GO:0016462(L=5),GO:0016787(L=2),GO:0016817(L=3),GO:0016818(L=4),GO:0016987(L=4),GO:0017076(L=4),GO:0017111(L=6),GO:0019001(L=5)…	PFAM (Tubulin, Tubulin_C), SMART (Tubulin, Tubulin_C, COIL)
VITMroCarlos_v1.3.g09858	sp|Q3E9C3|RH58_ARATH	58.8	337	93	7	184	1074	130	460	1.5e-94	81.6	sp|Q3E9C3|RH58_ARATH DEAD-box ATP-dependent RNA helicase 58, chloroplastic OS=Arabidopsis thaliana OX=3702 GN=RH58 PE=2 SV=1	arabidopsis thaliana	arabidopsis thaliana;arabidopsis;camelineae;brassicaceae;brassicales;malvids;rosids;pentapetalae;gunneridae;eudicotyledons;mesangiospermae;magnoliopsida;spermatophyta;euphyllophyta;tracheophyta;embryophyta;streptophytina;streptophyta;viridiplantae;eukaryota;cellular organisms;root	/pickett_flora/projects/muscadine/analysis_matt/analysis_062121_pangenome/9_EnTAP/entap_outfiles/similarity_search/DIAMOND/blastx_VITMroCarlos_v1_final_uniprot_sprot.out	No	Yes	|EMBL; AC069326; -; NOT_ANNOTATED_CDS; Genomic_DNA.|EMBL; CP002688; AED92670.1; -; Genomic_DNA.|EMBL; CP002688; AED92671.1; -; Genomic_DNA.|EMBL; CP002688; ANM69255.1; -; Genomic_DNA.|EMBL; BT004328; AAO42322.1; -; mRNA.|RefSeq; NP_001330950.1; NM_001343593.1. [Q3E9C3-2]|RefSeq; NP_197422.2; NM_121926.2. [Q3E9C3-2]|RefSeq; NP_974812.1; NM_203083.2. [Q3E9C3-1]|SMR; Q3E9C3; -.|STRING; 3702.AT5G1921…	|-!- CATALYTIC ACTIVITY:| Reaction=ATP + H2O = ADP + H(+) + phosphate; Xref=Rhea:RHEA:13065,| ChEBI:CHEBI:15377, ChEBI:CHEBI:15378, ChEBI:CHEBI:30616,| ChEBI:CHEBI:43474, ChEBI:CHEBI:456216; EC=3.6.4.13;|-!- SUBCELLULAR LOCATION: Plastid, chloroplast {ECO:0000305}.|-!- ALTERNATIVE PRODUCTS:| Event=Alternative splicing; Named isoforms=2;| Name=1;| IsoId=Q3E9C3-1; Sequence=Displayed;| Name=2;| IsoI…		GO:0000398(L=7),	GO:0005681(L=6),GO:0009507(L=6),	GO:0003723(L=4),GO:0003724(L=8),GO:0005524(L=7),	29760.VIT_05s0020g02870.t01	1.1e-127	461.8		Viridiplantae	virNOG[6]	1BJXY@strNOG,1DXUY@virNOG,COG0513@NOG,KOG0327@euNOG	DEAD-box ATP-dependent RNA helicase 58		GO:0006139(L=3),GO:0006152(L=7),GO:0006163(L=5),GO:0006195(L=7),GO:0006200(L=-1),GO:0006725(L=3),GO:0006753(L=4),GO:0006793(L=3),GO:0006796(L=4),GO:0006807(L=2),GO:0008150(L=0),GO:0008152(L=1),GO:0009056(L=2),GO:0009116(L=4),GO:0009117(L=5),GO:0009119(L=5),GO:0009123(L=5),GO:0009125(L=5),GO:0009126(L=7),GO:0009128(L=7),GO:0009141(L=5),GO:0009143(L=5),GO:0009144(L=7),GO:0009146(L=7),GO:0009150(L=6…	GO:0005575(L=0),GO:0005622(L=3),GO:0005623(L=1),GO:0005737(L=4),GO:0009507(L=6),GO:0009536(L=5),GO:0043226(L=1),GO:0043227(L=2),GO:0043229(L=3),GO:0043231(L=4),GO:0044424(L=3),GO:0044444(L=4),GO:0044464(L=2),	GO:0000166(L=3),GO:0001882(L=3),GO:0001883(L=4),GO:0003674(L=0),GO:0003676(L=3),GO:0003723(L=4),GO:0003824(L=1),GO:0004386(L=7),GO:0005488(L=1),GO:0005524(L=7),GO:0008026(L=9),GO:0016462(L=5),GO:0016787(L=2),GO:0016817(L=3),GO:0016818(L=4),GO:0016887(L=7),GO:0017076(L=4),GO:0017111(L=6),GO:0030554(L=5),GO:0032549(L=4),GO:0032550(L=5),GO:0032553(L=3),GO:0032555(L=4),GO:0032559(L=6),GO:0035639(L=4)…	PFAM (DEAD, Helicase_C, ResIII, X8), SMART (DEXDc, HELICc, X8)
VITMroCarlos_v1.3.g09851	tr|B8AKT3|B8AKT3_ORYSI	46.4	209	110	2	7	627	103	311	2.2e-50	98.6	tr|B8AKT3|B8AKT3_ORYSI Integrase catalytic domain-containing protein OS=Oryza sativa subsp. indica OX=39946 GN=OsI_12262 PE=4 SV=1	oryza sativa subsp. indica	oryza sativa indica group;oryza sativa;oryza;oryzinae;oryzeae;oryzoideae;bop clade;poaceae;poales;commelinids;petrosaviidae;liliopsida;mesangiospermae;magnoliopsida;spermatophyta;euphyllophyta;tracheophyta;embryophyta;streptophytina;streptophyta;viridiplantae;eukaryota;cellular organisms;root	/pickett_flora/projects/muscadine/analysis_matt/analysis_062121_pangenome/9_EnTAP/entap_outfiles/similarity_search/DIAMOND/blastx_VITMroCarlos_v1_final_uniprot_trembl_plants.out	No	Yes							4577.GRMZM2G131990_P01	2.5e-52	210.7		Viridiplantae	virNOG[6]	0TYFP@lilNOG,15YXT@poaNOG,1BN8A@strNOG,1E036@virNOG,COG2801@NOG,KOG0017@euNOG	Retrotransposon protein		GO:0006139(L=3),GO:0006259(L=4),GO:0006260(L=5),GO:0006278(L=7),GO:0006725(L=3),GO:0006807(L=2),GO:0008150(L=0),GO:0008152(L=1),GO:0009058(L=2),GO:0009059(L=4),GO:0009987(L=1),GO:0015074(L=5),GO:0034641(L=3),GO:0034645(L=4),GO:0043170(L=3),GO:0044237(L=2),GO:0044238(L=2),GO:0044249(L=3),GO:0044260(L=3),GO:0046483(L=3),GO:0071704(L=2),GO:0090304(L=4),GO:0090305(L=5),GO:1901360(L=3),GO:1901576(L=3),		GO:0003674(L=0),GO:0003676(L=3),GO:0003723(L=4),GO:0003824(L=1),GO:0003964(L=6),GO:0004518(L=4),GO:0004519(L=5),GO:0004521(L=6),GO:0004523(L=8),GO:0004540(L=5),GO:0005488(L=1),GO:0016740(L=2),GO:0016772(L=3),GO:0016779(L=4),GO:0016787(L=2),GO:0016788(L=3),GO:0016891(L=7),GO:0016893(L=6),GO:0034061(L=5),GO:0097159(L=2),GO:1901363(L=2),	PFAM (rve, RnaseH, RVT_1, Retrotrans_gag, HGWP), SMART (COIL, TRANS)
VITMroCarlos_v1.3.g12092
VITMroCarlos_v1.3.g18849	tr|D7UCG9|D7UCG9_VITVI	66.7	252	22	4	1	660	1	222	1.9e-85	68.8	tr|D7UCG9|D7UCG9_VITVI Uncharacterized protein OS=Vitis vinifera OX=29760 GN=VIT_15s0046g01870 PE=4 SV=1	vitis vinifera	vitis vinifera;vitis;viteae;vitaceae;vitales;rosids incertae sedis;rosids;pentapetalae;gunneridae;eudicotyledons;mesangiospermae;magnoliopsida;spermatophyta;euphyllophyta;tracheophyta;embryophyta;streptophytina;streptophyta;viridiplantae;eukaryota;cellular organisms;root	/pickett_flora/projects/muscadine/analysis_matt/analysis_062121_pangenome/9_EnTAP/entap_outfiles/similarity_search/DIAMOND/blastx_VITMroCarlos_v1_final_uniprot_trembl_plants.out	No	N29760.VIT_15s0046g01870.t01	5.8e-85	319.7		Viridiplantae	virNOG[6]	0IGQ0@euNOG,11Q5U@NOG,1BD9J@strNOG,1DR6Z@virNOG	PLAC8 family			GO:0005575(L=0),GO:0005623(L=1),GO:0005886(L=3),GO:0016020(L=1),GO:0044464(L=2),GO:0071944(L=3),		PFAM (PLAC8), SMART (TRANS)
VITMroCarlos_v1.3.g18152	tr|A5BPI6|A5BPI6_VITVI	81.4	1115	207	0	7	3351	210	1324	0	99.1	tr|A5BPI6|A5BPI6_VITVI Uncharacterized protein OS=Vitis vinifera OX=29760 GN=VITISV_008538 PE=4 SV=1	vitis vinifera	vitis vinifera;vitis;viteae;vitaceae;vitales;rosids incertae sedis;rosids;pentapetalae;gunneridae;eudicotyledons;mesangiospermae;magnoliopsida;spermatophyta;euphyllophyta;tracheophyta;embryophyta;streptophytina;streptophyta;viridiplantae;eukaryota;cellular organisms;root	/pickett_flora/projects/muscadine/analysis_matt/analysis_062121_pangenome/9_EnTAP/entap_outfiles/similarity_search/DIAMOND/blastx_VITMroCarlos_v1_final_uniprot_trembl_plants.out	No	N3694.POPTR_0025s00240.1	4.1e-186	657.5		Viridiplantae	virNOG[6]	0IPXU@euNOG,0YADE@NOG,1C6XP@strNOG,1EKUT@virNOG	Reverse transcriptase (RNA-dependent DNA polymerase)		GO:0006139(L=3),GO:0006259(L=4),GO:0006260(L=5),GO:0006278(L=7),GO:0006725(L=3),GO:0006807(L=2),GO:0008150(L=0),GO:0008152(L=1),GO:0009058(L=2),GO:0009059(L=4),GO:0009987(L=1),GO:0034641(L=3),GO:0034645(L=4),GO:0043170(L=3),GO:0044237(L=2),GO:0044238(L=2),GO:0044249(L=3),GO:0044260(L=3),GO:0046483(L=3),GO:0071704(L=2),GO:0090304(L=4),GO:1901360(L=3),GO:1901576(L=3),		GO:0000166(L=3),GO:0003674(L=0),GO:0003676(L=3),GO:0003723(L=4),GO:0003824(L=1),GO:0003964(L=6),GO:0005488(L=1),GO:0016740(L=2),GO:0016772(L=3),GO:0016779(L=4),GO:0034061(L=5),GO:0036094(L=2),GO:0097159(L=2),GO:1901265(L=3),GO:1901363(L=2),	PFAM (RVT_1, Exo_endo_phos), SMART (RRM)
VITMroCarlos_v1.3.g05263	sp|P0CH01|AT21A_ARATH	28.1	217	132	2	82	678	49	259	1e-16	85	sp|P0CH01|AT21A_ARATH Putative RING-H2 finger protein ATL21A OS=Arabidopsis thaliana OX=3702 GN=ATL21A PE=3 SV=1	arabidopsis thaliana	arabidopsis thaliana;arabidopsis;camelineae;brassicaceae;brassicales;malvids;rosids;pentapetalae;gunneridae;eudicotyledons;mesangiospermae;magnoliopsida;spermatophyta;euphyllophyta;tracheophyta;embryophyta;streptophytina;streptophyta;viridiplantae;eukaryota;cellular organisms;root	/pickett_flora/projects/muscadine/analysis_matt/analysis_062121_pangenome/9_EnTAP/entap_outfiles/similarity_search/DIAMOND/blastx_VITMroCarlos_v1_final_uniprot_sprot.out	No	No	|EMBL; AC006418; -; NOT_ANNOTATED_CDS; Genomic_DNA.|EMBL; AC006526; -; NOT_ANNOTATED_CDS; Genomic_DNA.|EMBL; CP002685; AEC10707.1; -; Genomic_DNA.|RefSeq; NP_850456.2; NM_180125.3.|SMR; P0CH01; -.|STRING; 3702.AT2G46495.1; -.|iPTMnet; P0CH01; -.|PaxDb; P0CH01; -.|ProteomicsDB; 246527; -.|EnsemblPlants; AT2G46495.1; AT2G46495.1; AT2G46495.|GeneID; 819259; -.|Gramene; AT2G46495.1; AT2G46495.1; AT2G…	|-!- CATALYTIC ACTIVITY:| Reaction=S-ubiquitinyl-[E2 ubiquitin-conjugating enzyme]-L-cysteine +| [acceptor protein]-L-lysine = [E2 ubiquitin-conjugating enzyme]-L-| cysteine + N(6)-ubiquitinyl-[acceptor protein]-L-lysine.;| EC=2.3.2.27; Evidence={ECO:0000305};|-!- PATHWAY: Protein modification; protein ubiquitination.|-!- SUBCELLULAR LOCATION: Membrane {ECO:0000305}; Single-pass membrane| protein…		GO:0016567(L=8),	GO:0016021(L=4),	GO:0016740(L=2),GO:0030247(L=3),GO:0046872(L=4),	29760.VIT_16s0148g00040.t01	7.5e-82	308.9		Viridiplantae	virNOG[6]	1BI74@strNOG,1DW42@virNOG,COG0515@NOG,KOG1187@euNOG	receptor-like protein kinase		GO:0006464(L=5),GO:0006468(L=6),GO:0006793(L=3),GO:0006796(L=4),GO:0008150(L=0),GO:0008152(L=1),GO:0009987(L=1),GO:0016310(L=5),GO:0019538(L=3),GO:0036211(L=4),GO:0043170(L=3),GO:0043412(L=4),GO:0044237(L=2),GO:0044238(L=2),GO:0044260(L=3),GO:0044267(L=4),GO:0071704(L=2),		GO:0000166(L=3),GO:0001871(L=2),GO:0001882(L=3),GO:0001883(L=4),GO:0003674(L=0),GO:0003824(L=1),GO:0004672(L=5),GO:0004674(L=6),GO:0005488(L=1),GO:0005524(L=7),GO:0016301(L=4),GO:0016740(L=2),GO:0016772(L=3),GO:0016773(L=4),GO:0017076(L=4),GO:0030246(L=2),GO:0030247(L=3),GO:0030554(L=5),GO:0032549(L=4),GO:0032550(L=5),GO:0032553(L=3),GO:0032555(L=4),GO:0032559(L=6),GO:0035639(L=4),GO:0036094(L=2)…	PFAM (Pkinase_Tyr, Pkinase, Thaumatin), SMART (STYKc, SIGNAL, TRANS, THN)
VITMroCarlos_v1.3.g15828	tr|M1CSL8|M1CSL8_SOLTU	54.4	114	52	0	31	372	3	116	4e-28	91.2	tr|M1CSL8|M1CSL8_SOLTU Uncharacterized protein OS=Solanum tuberosum OX=4113 PE=4 SV=1	solanum tuberosum	solanum tuberosum;solanum;solaneae;solanoideae;solanaceae;solanales;lamiids;asterids;pentapetalae;gunneridae;eudicotyledons;mesangiospermae;magnoliopsida;spermatophyta;euphyllophyta;tracheophyta;embryophyta;streptophytina;streptophyta;viridiplantae;eukaryota;cellular organisms;root	/pickett_flora/projects/muscadine/analysis_matt/analysis_062121_pangenome/9_EnTAP/entap_outfiles/similarity_search/DIAMOND/blastx_VITMroCarlos_v1_final_uniprot_trembl_plants.out	No	N4113.PGSC0003DMT400037229	8.7e-29	131.7		Viridiplantae	virNOG[6]	0IPY2@euNOG,11MK6@NOG,1C6XT@strNOG,1EKUX@virNOG	Reverse transcriptase (RNA-dependent DNA polymerase)		GO:0006139(L=3),GO:0006259(L=4),GO:0006260(L=5),GO:0006278(L=7),GO:0006725(L=3),GO:0006807(L=2),GO:0008150(L=0),GO:0008152(L=1),GO:0009058(L=2),GO:0009059(L=4),GO:0009987(L=1),GO:0034641(L=3),GO:0034645(L=4),GO:0043170(L=3),GO:0044237(L=2),GO:0044238(L=2),GO:0044249(L=3),GO:0044260(L=3),GO:0046483(L=3),GO:0071704(L=2),GO:0090304(L=4),GO:1901360(L=3),GO:1901576(L=3),		GO:0003674(L=0),GO:0003676(L=3),GO:0003723(L=4),GO:0003824(L=1),GO:0003964(L=6),GO:0005488(L=1),GO:0008270(L=6),GO:0016740(L=2),GO:0016772(L=3),GO:0016779(L=4),GO:0034061(L=5),GO:0043167(L=2),GO:0043169(L=3),GO:0046872(L=4),GO:0046914(L=5),GO:0097159(L=2),GO:1901363(L=2),	PFAM (RVT_1), SMART (ZnF_C2HC)
VITMroCarlos_v1.3.g00602																29760.VIT_13s0156g00450.t01	1.7e-11	73.6		Eukaryotes	euNOG[57]	COG4886@NOG,KOG4658@euNOG	resistance proteiGO:0006139(L=3),GO:0006259(L=4),GO:0006260(L=5),GO:0006278(L=7),GO:0006351(L=5),GO:0006725(L=3),GO:0006807(L=2),GO:0006950(L=2),GO:0006952(L=3),GO:0007154(L=2),GO:0007165(L=3),GO:0008150(L=0),GO:0008152(L=1),GO:0009058(L=2),GO:0009059(L=4),GO:0009987(L=1),GO:0010467(L=4),GO:0016070(L=4),GO:0018130(L=4),GO:0019438(L=4),GO:0023052(L=1),GO:0032774(L=5),GO:0034641(L=3),GO:0034645(L=4…	GO:0005575(L=0),GO:0005622(L=3),GO:0005623(L=1),GO:0005634(L=5),GO:0043226(L=1),GO:0043227(L=2),GO:0043229(L=3),GO:0043231(L=4),GO:0044424(L=3),GO:0044464(L=2),	GO:0000166(L=3),GO:0001882(L=3),GO:0001883(L=4),GO:0003674(L=0),GO:0003676(L=3),GO:0003677(L=4),GO:0003723(L=4),GO:0003824(L=1),GO:0003899(L=7),GO:0003964(L=6),GO:0005488(L=1),GO:0005524(L=7),GO:0016462(L=5),GO:0016740(L=2),GO:0016772(L=3),GO:0016779(L=4),GO:0016787(L=2),GO:0016817(L=3),GO:0016818(L=4),GO:0017076(L=4),GO:0017111(L=6),GO:0030554(L=5),GO:0032549(L=4),GO:0032550(L=5),GO:0032553(L=3)…	PFAM (NB-ARC, LRR_1, WD40, NACHT), SMART (LRR, COIL, WD40, AAA)
VITMroCarlos_v1.3.g09960	tr|F6HCU4|F6HCU4_VITVI	54.8	126	54	2	31	408	4	126	1.1e-26	87.5	tr|F6HCU4|F6HCU4_VITVI Uncharacterized protein OS=Vitis vinifera OX=29760 GN=VIT_00s0222g00130 PE=4 SV=1	vitis vinifera	vitis vinifera;vitis;viteae;vitaceae;vitales;rosids incertae sedis;rosids;pentapetalae;gunneridae;eudicotyledons;mesangiospermae;magnoliopsida;spermatophyta;euphyllophyta;tracheophyta;embryophyta;streptophytina;streptophyta;viridiplantae;eukaryota;cellular organisms;root	/pickett_flora/projects/muscadine/analysis_matt/analysis_062121_pangenome/9_EnTAP/entap_outfiles/similarity_search/DIAMOND/blastx_VITMroCarlos_v1_final_uniprot_trembl_plants.out	No	N29760.VIT_13s0101g00300.t01	6.1e-42	175.6		Viridiplantae	virNOG[6]	1BPZK@strNOG,1E1TR@virNOG,COG4886@NOG,KOG4658@euNOG	disease resistance protein At3g14460-like		GO:0006950(L=2),GO:0006952(L=3),GO:0008150(L=0),GO:0050896(L=1),		GO:0000166(L=3),GO:0001882(L=3),GO:0001883(L=4),GO:0003674(L=0),GO:0005488(L=1),GO:0017076(L=4),GO:0030554(L=5),GO:0032549(L=4),GO:0032550(L=5),GO:0032553(L=3),GO:0032555(L=4),GO:0032559(L=6),GO:0036094(L=2),GO:0043167(L=2),GO:0043168(L=3),GO:0043531(L=4),GO:0097159(L=2),GO:1901265(L=3),GO:1901363(L=2),	PFAM (NB-ARC, LRR_1), SMART (LRR, COIL)
VITMroCarlos_v1.3.g07676	tr|A0A0D2ZY11|A0A0D2ZY11_BRAOL	46	200	72	1	1	492	1	200	2.2e-42	77	tr|A0A0D2ZY11|A0A0D2ZY11_BRAOL Uncharacterized protein OS=Brassica oleracea var. oleracea OX=109376 PE=4 SV=1	brassica oleracea var. oleracea	brassica oleracea var. oleracea;brassica oleracea;brassica;brassiceae;brassicaceae;brassicales;malvids;rosids;pentapetalae;gunneridae;eudicotyledons;mesangiospermae;magnoliopsida;spermatophyta;euphyllophyta;tracheophyta;embryophyta;streptophytina;streptophyta;viridiplantae;eukaryota;cellular organisms;root	/pickett_flora/projects/muscadine/analysis_matt/analysis_062121_pangenome/9_EnTAP/entap_outfiles/similarity_search/DIAMOND/blastx_VITMroCarlos_v1_final_uniprot_trembl_plants.out	No	No							29760.VIT_07s0005g06030.t01	8.1e-51	205.7		Eukaryotes	euNOG[57]	0IRP2@euNOG,0ZXEB@NOG	Integrase core domain		GO:0006139(L=3),GO:0006259(L=4),GO:0006508(L=4),GO:0006725(L=3),GO:0006807(L=2),GO:0008150(L=0),GO:0008152(L=1),GO:0009987(L=1),GO:0015074(L=5),GO:0019538(L=3),GO:0034641(L=3),GO:0043170(L=3),GO:0044237(L=2),GO:0044238(L=2),GO:0044260(L=3),GO:0046483(L=3),GO:0071704(L=2),GO:0090304(L=4),GO:1901360(L=3),		GO:0003674(L=0),GO:0003676(L=3),GO:0003824(L=1),GO:0004175(L=5),GO:0004190(L=6),GO:0005488(L=1),GO:0008233(L=3),GO:0008270(L=6),GO:0016787(L=2),GO:0043167(L=2),GO:0043169(L=3),GO:0046872(L=4),GO:0046914(L=5),GO:0070001(L=5),GO:0070011(L=4),GO:0097159(L=2),GO:1901363(L=2),	PFAM (rve, zf-CCHC, Retrotrans_gag), SMART (ZnF_C2HC, COIL)
VITMroCarlos_v1.3.g08366
VITMroCarlos_v1.3.g01122	tr|M1D7M8|M1D7M8_SOLTU	45.9	468	252	1	1	1404	122	588	2.2e-122	96.9	tr|M1D7M8|M1D7M8_SOLTU Reverse transcriptase domain-containing protein OS=Solanum tuberosum OX=4113 PE=4 SV=1	solanum tuberosum	solanum tuberosum;solanum;solaneae;solanoideae;solanaceae;solanales;lamiids;asterids;pentapetalae;gunneridae;eudicotyledons;mesangiospermae;magnoliopsida;spermatophyta;euphyllophyta;tracheophyta;embryophyta;streptophytina;streptophyta;viridiplantae;eukaryota;cellular organisms;root	/pickett_flora/projects/muscadine/analysis_matt/analysis_062121_pangenome/9_EnTAP/entap_outfiles/similarity_search/DIAMOND/blastx_VITMroCarlos_v1_final_uniprot_trembl_plants.out	No	Yes							4113.PGSC0003DMT400037229	1e-125	455.7		Viridiplantae	virNOG[6]	0IPY2@euNOG,11MK6@NOG,1C6XT@strNOG,1EKUX@virNOG	Reverse transcriptase (RNA-dependent DNA polymerase)		GO:0006139(L=3),GO:0006259(L=4),GO:0006260(L=5),GO:0006278(L=7),GO:0006725(L=3),GO:0006807(L=2),GO:0008150(L=0),GO:0008152(L=1),GO:0009058(L=2),GO:0009059(L=4),GO:0009987(L=1),GO:0034641(L=3),GO:0034645(L=4),GO:0043170(L=3),GO:0044237(L=2),GO:0044238(L=2),GO:0044249(L=3),GO:0044260(L=3),GO:0046483(L=3),GO:0071704(L=2),GO:0090304(L=4),GO:1901360(L=3),GO:1901576(L=3),		GO:0003674(L=0),GO:0003676(L=3),GO:0003723(L=4),GO:0003824(L=1),GO:0003964(L=6),GO:0005488(L=1),GO:0008270(L=6),GO:0016740(L=2),GO:0016772(L=3),GO:0016779(L=4),GO:0034061(L=5),GO:0043167(L=2),GO:0043169(L=3),GO:0046872(L=4),GO:0046914(L=5),GO:0097159(L=2),GO:1901363(L=2),	PFAM (RVT_1), SMART (ZnF_C2HC)
VITMroCarlos_v1.3.g01124	sp|P0C2F6|RNHX1_ARATH	28.9	360	221	11	4	1035	81	421	6.7e-26	91.2	sp|P0C2F6|RNHX1_ARATH Putative ribonuclease H protein At1g65750 OS=Arabidopsis thaliana OX=3702 GN=At1g65750 PE=3 SV=1	arabidopsis thaliana	arabidopsis thaliana;arabidopsis;camelineae;brassicaceae;brassicales;malvids;rosids;pentapetalae;gunneridae;eudicotyledons;mesangiospermae;magnoliopsida;spermatophyta;euphyllophyta;tracheophyta;embryophyta;streptophytina;streptophyta;viridiplantae;eukaryota;cellular organisms;root	/pickett_flora/projects/muscadine/analysis_matt/analysis_062121_pangenome/9_EnTAP/entap_outfiles/similarity_search/DIAMOND/blastx_VITMroCarlos_v1_final_uniprot_sprot.out	No	No	|EMBL; AC007234; AAF23831.1; ALT_SEQ; Genomic_DNA.|EMBL; CP002684; -; NOT_ANNOTATED_CDS; Genomic_DNA.|PIR; A96682; A96682.|SMR; P0C2F6; -.|STRING; 3702.AT5G42905.1; -.|PRIDE; P0C2F6; -.|ProteomicsDB; 227965; -.|Araport; AT1G65750; -.|eggNOG; KOG1075; Eukaryota.|InParanoid; P0C2F6; -.|PRO; PR:P0C2F6; -.|Proteomes; UP000006548; Chromosome 1.|ExpressionAtlas; P0C2F6; differential.|Gene3D; 3.30.420.1…	|-!- CATALYTIC ACTIVITY:| Reaction=Endonucleolytic cleavage to 5'-phosphomonoester.; EC=3.1.26.4;| Evidence={ECO:0000255|PROSITE-ProRule:PRU00408};|-!- COFACTOR:| Name=Mg(2+); Xref=ChEBI:CHEBI:18420; Evidence={ECO:0000250};| Note=Binds 1 Mg(2+) ion per subunit. {ECO:0000250};|-!- SEQUENCE CAUTION:| Sequence=AAF23831.1; Type=Erroneous gene model prediction; Note=The predicted gene At1g65760 has be…				GO:0003676(L=3),GO:0004523(L=8),GO:0046872(L=4),	29760.VIT_04s0008g04320.t01	5.8e-92	343.2		Viridiplantae	virNOG[6]	0II7Y@euNOG,0YCTQ@NOG,1BJZH@strNOG,1DXWI@virNOG	Family of unknown function (DUF490)		GO:0006139(L=3),GO:0006259(L=4),GO:0006260(L=5),GO:0006278(L=7),GO:0006725(L=3),GO:0006807(L=2),GO:0008150(L=0),GO:0008152(L=1),GO:0009058(L=2),GO:0009059(L=4),GO:0009987(L=1),GO:0034641(L=3),GO:0034645(L=4),GO:0043170(L=3),GO:0044237(L=2),GO:0044238(L=2),GO:0044249(L=3),GO:0044260(L=3),GO:0046483(L=3),GO:0071704(L=2),GO:0090304(L=4),GO:1901360(L=3),GO:1901576(L=3),		GO:0003674(L=0),GO:0003676(L=3),GO:0003723(L=4),GO:0003824(L=1),GO:0003964(L=6),GO:0005488(L=1),GO:0016740(L=2),GO:0016772(L=3),GO:0016779(L=4),GO:0034061(L=5),GO:0097159(L=2),GO:1901363(L=2),	PFAM (DUF490), SMART (TRANS, COIL)
VITMroCarlos_v1.3.g18965	tr|A0A251UD32|A0A251UD32_HELAN	56.2	422	169	2	148	1365	286	707	4.4e-131	84.9	tr|A0A251UD32|A0A251UD32_HELAN Putative ribonuclease H-like domain, Reverse transcriptase, RNA-dependent DNA polymerase OS=Helianthus annuus OX=4232 GN=HannXRQ_Chr07g0202051 PE=4 SV=1	helianthus annuus	helianthus annuus;helianthus;heliantheae;heliantheae alliance;asteroideae;asteraceae;asterales;campanulids;asterids;pentapetalae;gunneridae;eudicotyledons;mesangiospermae;magnoliopsida;spermatophyta;euphyllophyta;tracheophyta;embryophyta;streptophytina;streptophyta;viridiplantae;eukaryota;cellular organisms;root	/pickett_flora/projects/muscadine/analysis_matt/analysis_062121_pangenome/9_EnTAP/entap_outfiles/similarity_search/DIAMOND/blastx_VITMroCarlos_v1_final_uniprot_trembl_plants.out	No	No		39947.LOC_Os07g39170.1	2.2e-149	534.3		Eukaryotes	euNOG[57]	COG2801@NOG,KOG0017@euNOG
VITMroCarlos_v1.3.g20066	tr|F6I3D2|F6I3D2_VITVI	36.6	604	315	14	106	1818	1	569	6.9e-81	94.1	tr|F6I3D2|F6I3D2_VITVI DUF4283 domain-containing protein OS=Vitis vinifera OX=29760 GN=VIT_09s0070g00450 PE=4 SV=1	vitis vinifera	vitis vinifera;vitis;viteae;vitaceae;vitales;rosids incertae sedis;rosids;pentapetalae;gunneridae;eudicotyledons;mesangiospermae;magnoliopsida;spermatophyta;euphyllophyta;tracheophyta;embryophyta;streptophytina;streptophyta;viridiplantae;eukaryota;cellular organisms;root	/pickett_flora/projects/muscadine/analysis_matt/analysis_062121_pangenome/9_EnTAP/entap_outfiles/similarity_search/DIAMOND/blastx_VITMroCarlos_v1_final_uniprot_trembl_plants.out	No	Yes							29760.VIT_12s0028g01070.t01	5.5e-68	264.2	WDR26	EukaryoteeuNOG[57]	0XQ2U@NOG,KOG0293@euNOG	WD repeat domain 26		GO:0000003(L=1),GO:0005975(L=3),GO:0006082(L=3),GO:0006109(L=5),GO:0006111(L=8),GO:0006325(L=4),GO:0006464(L=5),GO:0006468(L=6),GO:0006473(L=7),GO:0006475(L=8),GO:0006508(L=4),GO:0006511(L=8),GO:0006520(L=3),GO:0006551(L=5),GO:0006766(L=4),GO:0006767(L=5),GO:0006771(L=3),GO:0006793(L=3),GO:0006796(L=4),GO:0006807(L=2),GO:0006810(L=3),GO:0006996(L=3),GO:0007275(L=3),GO:0007568(L=3),GO:0008150(L=0)…	GO:0000922(L=5),GO:0005575(L=0),GO:0005622(L=3),GO:0005623(L=1),GO:0005634(L=5),GO:0005737(L=4),GO:0005815(L=6),GO:0005816(L=7),GO:0005819(L=6),GO:0005829(L=4),GO:0005856(L=5),GO:0015630(L=6),GO:0016020(L=1),GO:0016021(L=4),GO:0031224(L=3),GO:0032991(L=1),GO:0034657(L=4),GO:0043226(L=1),GO:0043227(L=2),GO:0043228(L=2),GO:0043229(L=3),GO:0043231(L=4),GO:0043232(L=3),GO:0043234(L=2),GO:0044422(L=2)…	GO:0000166(L=3),GO:0000287(L=5),GO:0003674(L=0),GO:0003824(L=1),GO:0003862(L=5),GO:0004175(L=5),GO:0004252(L=5),GO:0004402(L=9),GO:0004553(L=4),GO:0004672(L=5),GO:0004674(L=6),GO:0004683(L=7),GO:0004746(L=4),GO:0005488(L=1),GO:0008080(L=6),GO:0008233(L=3),GO:0008236(L=4),GO:0008238(L=5),GO:0016301(L=4),GO:0016407(L=5),GO:0016410(L=5),GO:0016491(L=2),GO:0016614(L=3),GO:0016616(L=4),GO:0016740(L=2)…	PFAM (WD40), SMART (WD40, CTLH, LisH, TRANS)
VITMroCarlos_v1.3.g01020	tr|A0A251VJU9|A0A251VJU9_HELAN	54.6	425	176	1	133	1356	87	511	6e-130	90.1	tr|A0A251VJU9|A0A251VJU9_HELAN Putative reverse transcriptase, RNA-dependent DNA polymerase OS=Helianthus annuus OX=4232 GN=HannXRQ_Chr02g0054651 PE=4 SV=1	helianthus annuus	helianthus annuus;helianthus;heliantheae;heliantheae alliance;asteroideae;asteraceae;asterales;campanulids;asterids;pentapetalae;gunneridae;eudicotyledons;mesangiospermae;magnoliopsida;spermatophyta;euphyllophyta;tracheophyta;embryophyta;streptophytina;streptophyta;viridiplantae;eukaryota;cellular organisms;root	/pickett_flora/projects/muscadine/analysis_matt/analysis_062121_pangenome/9_EnTAP/entap_outfiles/similarity_search/DIAMOND/blastx_VITMroCarlos_v1_final_uniprot_trembl_plants.out	No	No					39947.LOC_Os07g39170.1	3.5e-152	543.5		Eukaryotes	euNOG[57]	COG2801@NOG,KOG0017@euNOG
VITMroCarlos_v1.3.g01008	tr|D7UCT5|D7UCT5_VITVI	66.7	171	32	3	1	441	1	170	1.9e-47	84	tr|D7UCT5|D7UCT5_VITVI Uncharacterized protein OS=Vitis vinifera OX=29760 GN=VIT_15s0046g00450 PE=4 SV=1	vitis vinifera	vitis vinifera;vitis;viteae;vitaceae;vitales;rosids incertae sedis;rosids;pentapetalae;gunneridae;eudicotyledons;mesangiospermae;magnoliopsida;spermatophyta;euphyllophyta;tracheophyta;embryophyta;streptophytina;streptophyta;viridiplantae;eukaryota;cellular organisms;root	/pickett_flora/projects/muscadine/analysis_matt/analysis_062121_pangenome/9_EnTAP/entap_outfiles/similarity_search/DIAMOND/blastx_VITMroCarlos_v1_final_uniprot_trembl_plants.out	No	N29760.VIT_15s0046g00450.t01	5.8e-47	192.6	PAP2	Viridiplantae	virNOG[6]	0IFGN@euNOG,1BP0V@strNOG,1E0VB@virNOG,COG1963@NOGDivergent PAP2 family		GO:0008150(L=0),GO:0008152(L=1),GO:0044710(L=2),GO:0055114(L=3),		GO:0003674(L=0),GO:0003824(L=1),GO:0004601(L=2),GO:0016209(L=1),GO:0016491(L=2),GO:0016684(L=3),	PFAM (DUF212), SMART (TRANS)
VITMroCarlos_v1.3.g00397	sp|V9M2S5|RPV1_VITRO	59.6	1243	260	11	46	3102	169	1393	4.7e-250	94.7	sp|V9M2S5|RPV1_VITRO Disease resistance protein RPV1 OS=Vitis rotundifolia OX=103349 GN=RPV1 PE=1 SV=1	vitis rotundifolia	vitis rotundifolia;vitis;viteae;vitaceae;vitales;rosids incertae sedis;rosids;pentapetalae;gunneridae;eudicotyledons;mesangiospermae;magnoliopsida;spermatophyta;euphyllophyta;tracheophyta;embryophyta;streptophytina;streptophyta;viridiplantae;eukaryota;cellular organisms;root	/pickett_flora/projects/muscadine/analysis_matt/analysis_062121_pangenome/9_EnTAP/entap_outfiles/similarity_search/DIAMOND/blastx_VITMroCarlos_v1_final_uniprot_sprot.out	No	Yes	|EMBL; JQ904634; AGC24028.1; -; Genomic_DNA.|PDB; 5KU7; X-ray; 2.30 A; A/B=20-193.|PDBsum; 5KU7; -.|SMR; V9M2S5; -.|Gene3D; 3.40.50.10140; -; 1.|Gene3D; 3.80.10.10; -; 3.|InterPro; IPR011713; Leu-rich_rpt_3.|InterPro; IPR025875; Leu-rich_rpt_4.|InterPro; IPR003591; Leu-rich_rpt_typical-subtyp.|InterPro; IPR032675; LRR_dom_sf.|InterPro; IPR002182; NB-ARC.|InterPro; IPR027417; P-loop_NTPase.|InterP…	|-!- FUNCTION: Disease resistance (R) protein that confers resistance to| multiple powdery and downy mildew by promoting cell death| (PubMed:24033846, PubMed:28008335). Acts as a NAD(+) hydrolase| (NADase): in response to activation, catalyzes cleavage of NAD(+) into| ADP-D-ribose (ADPR) and nicotinamide; NAD(+) cleavage triggering a| defense system that promotes cell death (PubMed:31439792).| {E…		GO:0007165(L=3),GO:0009817(L=5),GO:0043068(L=6),	GO:0005634(L=5),GO:0005737(L=4),	GO:0042803(L=4),GO:0043531(L=4),GO:0050135(L=5),GO:0061809(L=6),	29760.VIT_12s0034g00910.t01	2.1e-288	997.3		Eukaryotes	euNOG[57]	0J6H3@euNOG,COG4886@NOG	resistance protein		GO:0006355(L=7),GO:0006950(L=2),GO:0006952(L=3),GO:0007154(L=2),GO:0007165(L=3),GO:0008150(L=0),GO:0008152(L=1),GO:0009607(L=2),GO:0009617(L=5),GO:0009889(L=4),GO:0009987(L=1),GO:0010468(L=5),GO:0010556(L=5),GO:0019219(L=5),GO:0019222(L=3),GO:0023052(L=1),GO:0031323(L=4),GO:0031326(L=5),GO:0042742(L=5),GO:0044699(L=1),GO:0044700(L=2),GO:0044763(L=2),GO:0050789(L=2),GO:0050794(L=3),GO:0050896(L=1)…	GO:0005575(L=0),GO:0005622(L=3),GO:0005623(L=1),GO:0005634(L=5),GO:0005737(L=4),GO:0005739(L=5),GO:0005829(L=4),GO:0043226(L=1),GO:0043227(L=2),GO:0043229(L=3),GO:0043231(L=4),GO:0044424(L=3),GO:0044444(L=4),GO:0044464(L=2),	GO:0000166(L=3),GO:0001071(L=1),GO:0001882(L=3),GO:0001883(L=4),GO:0003674(L=0),GO:0003676(L=3),GO:0003677(L=4),GO:0003700(L=2),GO:0003824(L=1),GO:0005488(L=1),GO:0005524(L=7),GO:0008270(L=6),GO:0016462(L=5),GO:0016740(L=2),GO:0016765(L=3),GO:0016787(L=2),GO:0016817(L=3),GO:0016818(L=4),GO:0017076(L=4),GO:0017111(L=6),GO:0030554(L=5),GO:0032549(L=4),GO:0032550(L=5),GO:0032553(L=3),GO:0032555(L=4)…	PFAM (LRR_1, NB-ARC, TIR, LRR_3, NACHT), SMART (LRR, TIR, AAA, LRR_TYP, TRANS, COIL)
VITMroCarlos_v1.3.g00219
VITMroCarlos_v1.3.g12091
VITMroCarlos_v1.3.g12324	tr|F6I5S1|F6I5S1_VITVI	50.6	787	234	8	1	1899	336	1121	1.3e-127	99.2	tr|F6I5S1|F6I5S1_VITVI NB-ARC domain-containing protein OS=Vitis vinifera OX=29760 GN=VIT_13s0067g03570 PE=3 SV=1	vitis vinifera	vitis vinifera;vitis;viteae;vitaceae;vitales;rosids incertae sedis;rosids;pentapetalae;gunneridae;eudicotyledons;mesangiospermae;magnoliopsida;spermatophyta;euphyllophyta;tracheophyta;embryophyta;streptophytina;streptophyta;viridiplantae;eukaryota;cellular organisms;root	/pickett_flora/projects/muscadine/analysis_matt/analysis_062121_pangenome/9_EnTAP/entap_outfiles/similarity_search/DIAMOND/blastx_VITMroCarlos_v1_final_uniprot_trembl_plants.out	NYes							29760.VIT_13s0067g03570.t01	4.2e-127	460.7		Eukaryotes	euNOG[57]COG4886@NOG,KOG4658@euNOG	resistance protein		GO:0006139(L=3),GO:0006259(L=4),GO:0006260(L=5),GO:0006278(L=7),GO:0006725(L=3),GO:0006807(L=2),GO:0006950(L=2),GO:0006952(L=3),GO:0008150(L=0),GO:0008152(L=1),GO:0009058(L=2),GO:0009059(L=4),GO:0009987(L=1),GO:0015074(L=5),GO:0034641(L=3),GO:0034645(L=4),GO:0043170(L=3),GO:0044237(L=2),GO:0044238(L=2),GO:0044249(L=3),GO:0044260(L=3),GO:0046483(L=3),GO:0050896(L=1),GO:0071704(L=2),GO:0090304(L=4)…		GO:0000166(L=3),GO:0001882(L=3),GO:0001883(L=4),GO:0003674(L=0),GO:0003676(L=3),GO:0003723(L=4),GO:0003824(L=1),GO:0003964(L=6),GO:0005488(L=1),GO:0008270(L=6),GO:0016740(L=2),GO:0016772(L=3),GO:0016779(L=4),GO:0017076(L=4),GO:0030554(L=5),GO:0032549(L=4),GO:0032550(L=5),GO:0032553(L=3),GO:0032555(L=4),GO:0032559(L=6),GO:0034061(L=5),GO:0036094(L=2),GO:0043167(L=2),GO:0043168(L=3),GO:0043169(L=3)…	PFAM (NB-ARC, LRR_1, WD40, NACHT), SMART (LRR, COIL, WD40, AAA)
VITMroCarlos_v1.3.g08557	tr|M1BN65|M1BN65_SOLTU	30.5	443	122	11	13	825	128	556	1e-31	97.8	tr|M1BN65|M1BN65_SOLTU Uncharacterized protein OS=Solanum tuberosum OX=4113 PE=4 SV=1	solanum tuberosum	solanum tuberosum;solanum;solaneae;solanoideae;solanaceae;solanales;lamiids;asterids;pentapetalae;gunneridae;eudicotyledons;mesangiospermae;magnoliopsida;spermatophyta;euphyllophyta;tracheophyta;embryophyta;streptophytina;streptophyta;viridiplantae;eukaryota;cellular organisms;root	/pickett_flora/projects/muscadine/analysis_matt/analysis_062121_pangenome/9_EnTAP/entap_outfiles/similarity_search/DIAMOND/blastx_VITMroCarlos_v1_final_uniprot_trembl_plants.out	No	N29760.VIT_18s0089g00410.t01	1.9e-55	221.5	ATSPS4F	Viridiplantae	virNOG[6]	1BMKV@strNOG,1DXR0@virNOG,COG0438@NOG,KOG0853@euNOG	sucrose-phosphate synthase	5001100	GO:0005975(L=3),GO:0005984(L=3),GO:0005985(L=4),GO:0005986(L=7),GO:0008150(L=0),GO:0008152(L=1),GO:0009058(L=2),GO:0009311(L=4),GO:0009312(L=5),GO:0009987(L=1),GO:0016051(L=4),GO:0034637(L=4),GO:0044237(L=2),GO:0044238(L=2),GO:0044249(L=3),GO:0044262(L=3),GO:0044723(L=3),GO:0046351(L=4),GO:0071704(L=2),GO:1901576(L=3),	GO:0005575(L=0),GO:0005623(L=1),GO:0005886(L=3),GO:0016020(L=1),GO:0044464(L=2),GO:0071944(L=3),	GO:0003674(L=0),GO:0003824(L=1),GO:0008194(L=4),GO:0016740(L=2),GO:0016757(L=3),GO:0016758(L=4),GO:0035251(L=5),GO:0046524(L=6),GO:0046527(L=5),	PFAM (S6PP, Glycos_transf_1, Sucrose_synth), SMART (COIL)
VITMroCarlos_v1.3.g00093	tr|M1BT70|M1BT70_SOLTU	38.1	226	136	2	7	672	19	244	2.5e-36	98.7	tr|M1BT70|M1BT70_SOLTU Endo/exonuclease/phosphatase domain-containing protein OS=Solanum tuberosum OX=4113 PE=4 SV=1	solanum tuberosum	solanum tuberosum;solanum;solaneae;solanoideae;solanaceae;solanales;lamiids;asterids;pentapetalae;gunneridae;eudicotyledons;mesangiospermae;magnoliopsida;spermatophyta;euphyllophyta;tracheophyta;embryophyta;streptophytina;streptophyta;viridiplantae;eukaryota;cellular organisms;root	/pickett_flora/projects/muscadine/analysis_matt/analysis_062121_pangenome/9_EnTAP/entap_outfiles/similarity_search/DIAMOND/blastx_VITMroCarlos_v1_final_uniprot_trembl_plants.out	No	Yes							4113.PGSC0003DMT400052331	7.8e-36	156		Viridiplantae	virNOG[6]	0Y65V@NOG,1BWKC@strNOG,1E8UT@virNOG,KOG1075@euNOG	Inherit from KOG: Retrotransposon protein		GO:0006139(L=3),GO:0006259(L=4),GO:0006260(L=5),GO:0006278(L=7),GO:0006281(L=5),GO:0006725(L=3),GO:0006807(L=2),GO:0006950(L=2),GO:0006974(L=4),GO:0008150(L=0),GO:0008152(L=1),GO:0009058(L=2),GO:0009059(L=4),GO:0009987(L=1),GO:0033554(L=3),GO:0034641(L=3),GO:0034645(L=4),GO:0043170(L=3),GO:0044237(L=2),GO:0044238(L=2),GO:0044249(L=3),GO:0044260(L=3),GO:0044699(L=1),GO:0044763(L=2),GO:0046483(L=3)…	GO:0005575(L=0),GO:0005622(L=3),GO:0005623(L=1),GO:0044464(L=2),	GO:0000166(L=3),GO:0003674(L=0),GO:0003676(L=3),GO:0003677(L=4),GO:0003723(L=4),GO:0003824(L=1),GO:0003964(L=6),GO:0004518(L=4),GO:0004519(L=5),GO:0005488(L=1),GO:0008270(L=6),GO:0016740(L=2),GO:0016772(L=3),GO:0016779(L=4),GO:0016787(L=2),GO:0016788(L=3),GO:0034061(L=5),GO:0036094(L=2),GO:0043167(L=2),GO:0043169(L=3),GO:0046872(L=4),GO:0046914(L=5),GO:0097159(L=2),GO:1901265(L=3),GO:1901363(L=2),	PFAM (Exo_endo_phos, RVT_1, rve, RVT_2), SMART (ZnF_C2HC, COIL)
VITMroCarlos_v1.3.g00090	tr|F6H524|F6H524_VITVI	72	1280	199	4	1	3840	64	1184	7.4e-234	99.9	tr|F6H524|F6H524_VITVI Protein kinase domain-containing protein OS=Vitis vinifera OX=29760 GN=VIT_12s0028g01850 PE=3 SV=1	vitis vinifera	vitis vinifera;vitis;viteae;vitaceae;vitales;rosids incertae sedis;rosids;pentapetalae;gunneridae;eudicotyledons;mesangiospermae;magnoliopsida;spermatophyta;euphyllophyta;tracheophyta;embryophyta;streptophytina;streptophyta;viridiplantae;eukaryota;cellular organisms;root	/pickett_flora/projects/muscadine/analysis_matt/analysis_062121_pangenome/9_EnTAP/entap_outfiles/similarity_search/DIAMOND/blastx_VITMroCarlos_v1_final_uniprot_trembl_plants.out	No	Yes							29760.VIT_12s0028g01850.t01	2.3e-233	814.7		Viridiplantae	virNOG[6]	0IHKA@euNOG,1BFZ4@strNOG,1DTWR@virNOG,COG0515@NOG,COG4886@NOG	LRR receptor-like serine threonine-protein kinase		GO:0006464(L=5),GO:0006468(L=6),GO:0006793(L=3),GO:0006796(L=4),GO:0008150(L=0),GO:0008152(L=1),GO:0009987(L=1),GO:0016310(L=5),GO:0019538(L=3),GO:0036211(L=4),GO:0043170(L=3),GO:0043412(L=4),GO:0044237(L=2),GO:0044238(L=2),GO:0044260(L=3),GO:0044267(L=4),GO:0044710(L=2),GO:0055114(L=3),GO:0071704(L=2),	GO:0005575(L=0),GO:0016020(L=1),GO:0016021(L=4),GO:0031224(L=3),GO:0044425(L=2),	GO:0000166(L=3),GO:0001882(L=3),GO:0001883(L=4),GO:0003674(L=0),GO:0003676(L=3),GO:0003677(L=4),GO:0003824(L=1),GO:0004144(L=7),GO:0004672(L=5),GO:0004674(L=6),GO:0005488(L=1),GO:0005524(L=7),GO:0008374(L=5),GO:0016301(L=4),GO:0016411(L=6),GO:0016491(L=2),GO:0016740(L=2),GO:0016746(L=3),GO:0016747(L=4),GO:0016772(L=3),GO:0016773(L=4),GO:0017076(L=4),GO:0030554(L=5),GO:0032549(L=4),GO:0032550(L=5)…	PFAM (LRR_1, Pkinase_Tyr, Pkinase, LRRNT_2), SMART (LRR, TRANS, STYKc, SIGNAL)
VITMroCarlos_v1.3.g00799	sp|P0C2F6|RNHX1_ARATH	29.5	336	212	10	10	984	83	404	4.6e-27	86.2	sp|P0C2F6|RNHX1_ARATH Putative ribonuclease H protein At1g65750 OS=Arabidopsis thaliana OX=3702 GN=At1g65750 PE=3 SV=1	arabidopsis thaliana	arabidopsis thaliana;arabidopsis;camelineae;brassicaceae;brassicales;malvids;rosids;pentapetalae;gunneridae;eudicotyledons;mesangiospermae;magnoliopsida;spermatophyta;euphyllophyta;tracheophyta;embryophyta;streptophytina;streptophyta;viridiplantae;eukaryota;cellular organisms;root	/pickett_flora/projects/muscadine/analysis_matt/analysis_062121_pangenome/9_EnTAP/entap_outfiles/similarity_search/DIAMOND/blastx_VITMroCarlos_v1_final_uniprot_sprot.out	No	No	|EMBL; AC007234; AAF23831.1; ALT_SEQ; Genomic_DNA.|EMBL; CP002684; -; NOT_ANNOTATED_CDS; Genomic_DNA.|PIR; A96682; A96682.|SMR; P0C2F6; -.|STRING; 3702.AT5G42905.1; -.|PRIDE; P0C2F6; -.|ProteomicsDB; 227965; -.|Araport; AT1G65750; -.|eggNOG; KOG1075; Eukaryota.|InParanoid; P0C2F6; -.|PRO; PR:P0C2F6; -.|Proteomes; UP000006548; Chromosome 1.|ExpressionAtlas; P0C2F6; differential.|Gene3D; 3.30.420.1…	|-!- CATALYTIC ACTIVITY:| Reaction=Endonucleolytic cleavage to 5'-phosphomonoester.; EC=3.1.26.4;| Evidence={ECO:0000255|PROSITE-ProRule:PRU00408};|-!- COFACTOR:| Name=Mg(2+); Xref=ChEBI:CHEBI:18420; Evidence={ECO:0000250};| Note=Binds 1 Mg(2+) ion per subunit. {ECO:0000250};|-!- SEQUENCE CAUTION:| Sequence=AAF23831.1; Type=Erroneous gene model prediction; Note=The predicted gene At1g65760 has be…				GO:0003676(L=3),GO:0004523(L=8),GO:0046872(L=4),	29760.VIT_04s0008g04320.t01	3.2e-98	364		Viridiplantae	virNOG[6]	0II7Y@euNOG,0YCTQ@NOG,1BJZH@strNOG,1DXWI@virNOG	Family of unknown function (DUF490)		GO:0006139(L=3),GO:0006259(L=4),GO:0006260(L=5),GO:0006278(L=7),GO:0006725(L=3),GO:0006807(L=2),GO:0008150(L=0),GO:0008152(L=1),GO:0009058(L=2),GO:0009059(L=4),GO:0009987(L=1),GO:0034641(L=3),GO:0034645(L=4),GO:0043170(L=3),GO:0044237(L=2),GO:0044238(L=2),GO:0044249(L=3),GO:0044260(L=3),GO:0046483(L=3),GO:0071704(L=2),GO:0090304(L=4),GO:1901360(L=3),GO:1901576(L=3),		GO:0003674(L=0),GO:0003676(L=3),GO:0003723(L=4),GO:0003824(L=1),GO:0003964(L=6),GO:0005488(L=1),GO:0016740(L=2),GO:0016772(L=3),GO:0016779(L=4),GO:0034061(L=5),GO:0097159(L=2),GO:1901363(L=2),	PFAM (DUF490), SMART (TRANS, COIL)
VITMroCarlos_v1.3.g09921	tr|D7SKS3|D7SKS3_VITVI	80.9	298	33	1	1	822	104	401	6.6e-138	92.9	tr|D7SKS3|D7SKS3_VITVI Uncharacterized protein OS=Vitis vinifera OX=29760 GN=VIT_06s0004g03460 PE=4 SV=1	vitis vinifera	vitis vinifera;vitis;viteae;vitaceae;vitales;rosids incertae sedis;rosids;pentapetalae;gunneridae;eudicotyledons;mesangiospermae;magnoliopsida;spermatophyta;euphyllophyta;tracheophyta;embryophyta;streptophytina;streptophyta;viridiplantae;eukaryota;cellular organisms;root	/pickett_flora/projects/muscadine/analysis_matt/analysis_062121_pangenome/9_EnTAP/entap_outfiles/similarity_search/DIAMOND/blastx_VITMroCarlos_v1_final_uniprot_trembl_plants.out	No	N29760.VIT_06s0004g03460.t01	2.1e-137	493.8		Viridiplantae	virNOG[6]	0XQZP@NOG,1BBTU@strNOG,1DPSH@virNOG,KOG1334@euNOGDDB1- and CUL4-associated factor		GO:0006139(L=3),GO:0006259(L=4),GO:0006260(L=5),GO:0006278(L=7),GO:0006725(L=3),GO:0006807(L=2),GO:0008150(L=0),GO:0008152(L=1),GO:0009058(L=2),GO:0009059(L=4),GO:0009987(L=1),GO:0034641(L=3),GO:0034645(L=4),GO:0043170(L=3),GO:0044237(L=2),GO:0044238(L=2),GO:0044249(L=3),GO:0044260(L=3),GO:0046483(L=3),GO:0071704(L=2),GO:0090304(L=4),GO:1901360(L=3),GO:1901576(L=3),	GO:0000151(L=4),GO:0005575(L=0),GO:0005622(L=3),GO:0005623(L=1),GO:0031461(L=5),GO:0032991(L=1),GO:0043234(L=2),GO:0044424(L=3),GO:0044464(L=2),GO:0080008(L=6),	GO:0003674(L=0),GO:0003676(L=3),GO:0003723(L=4),GO:0003824(L=1),GO:0003964(L=6),GO:0005488(L=1),GO:0016740(L=2),GO:0016772(L=3),GO:0016779(L=4),GO:0034061(L=5),GO:0097159(L=2),GO:1901363(L=2),	PFAM (WD40), SMART (WD40)
VITMroCarlos_v1.3.g03452																29760.VIT_13s0084g00560.t01	6.2e-200	703.7		Viridiplantae	virNOG[6]	1BH02@strNOG,1DUWM@virNOG,COG4886@NOG,KOG0619@euNOG	LRR receptor-like serine threonine-protein kinase		GO:0006464(L=5),GO:0006468(L=6),GO:0006793(L=3),GO:0006796(L=4),GO:0008150(L=0),GO:0008152(L=1),GO:0009987(L=1),GO:0016310(L=5),GO:0019538(L=3),GO:0036211(L=4),GO:0043170(L=3),GO:0043412(L=4),GO:0044237(L=2),GO:0044238(L=2),GO:0044260(L=3),GO:0044267(L=4),GO:0071704(L=2),	GO:0005575(L=0),GO:0005623(L=1),GO:0005886(L=3),GO:0005911(L=2),GO:0009506(L=3),GO:0016020(L=1),GO:0016021(L=4),GO:0030054(L=1),GO:0031224(L=3),GO:0044425(L=2),GO:0044464(L=2),GO:0055044(L=1),GO:0071944(L=3),	GO:0000166(L=3),GO:0001882(L=3),GO:0001883(L=4),GO:0003674(L=0),GO:0003824(L=1),GO:0004672(L=5),GO:0004674(L=6),GO:0004713(L=6),GO:0005488(L=1),GO:0005524(L=7),GO:0016301(L=4),GO:0016740(L=2),GO:0016772(L=3),GO:0016773(L=4),GO:0016787(L=2),GO:0017076(L=4),GO:0030554(L=5),GO:0032549(L=4),GO:0032550(L=5),GO:0032553(L=3),GO:0032555(L=4),GO:0032559(L=6),GO:0035639(L=4),GO:0036094(L=2),GO:0043167(L=2)…
VITMroCarlos_v1.3.g12316	tr|A0A453EYK4|A0A453EYK4_AEGTS	32	150	102	0	1	450	5	154	4.7e-18	97.4	tr|A0A453EYK4|A0A453EYK4_AEGTS Endo/exonuclease/phosphatase domain-containing protein OS=Aegilops tauschii subsp. strangulata OX=200361 PE=4 SV=1	aegilops tauschii subsp. strangulata	aegilops tauschii subsp. strangulata;aegilops tauschii;aegilops;triticinae;triticeae;triticodae;pooideae;bop clade;poaceae;poales;commelinids;petrosaviidae;liliopsida;mesangiospermae;magnoliopsida;spermatophyta;euphyllophyta;tracheophyta;embryophyta;streptophytina;streptophyta;viridiplantae;eukaryota;cellular organisms;root	/pickett_flora/projects/muscadine/analysis_matt/analysis_062121_pangenome/9_EnTAP/entap_outfiles/similarity_search/DIAMOND/blastx_VITMroCarlos_v1_final_uniprot_trembl_plants.out	No	Yes			4577.GRMZM2G043688_P01	1.1e-20	105.1		Eukaryotes	euNOG[57]	0JKFI@euNOG,116GB@NOG	NA					PFAM (Exo_endo_phos), SMART (SIGNAL)
VITMroCarlos_v1.3.g03257
VITMroCarlos_v1.3.g14234	tr|D7TCZ8|D7TCZ8_VITVI	69.6	316	34	5	1	765	16	330	1.7e-110	76.1	tr|D7TCZ8|D7TCZ8_VITVI diacylglycerol kinase OS=Vitis vinifera OX=29760 GN=VIT_12s0057g00010 PE=3 SV=1	vitis vinifera	vitis vinifera;vitis;viteae;vitaceae;vitales;rosids incertae sedis;rosids;pentapetalae;gunneridae;eudicotyledons;mesangiospermae;magnoliopsida;spermatophyta;euphyllophyta;tracheophyta;embryophyta;streptophytina;streptophyta;viridiplantae;eukaryota;cellular organisms;root	/pickett_flora/projects/muscadine/analysis_matt/analysis_062121_pangenome/9_EnTAP/entap_outfiles/similarity_search/DIAMOND/blastx_VITMroCarlos_v1_final_uniprot_trembl_plants.out	No	Yes							29760.VIT_12s0057g00010.t01	5.4e-110	402.9	DGK1	Viridiplantae	virNOG[6]0XQVB@NOG,1BF63@strNOG,1DPUQ@virNOG,KOG1169@euNOG	Diacylglycerol kinase		GO:0006793(L=3),GO:0006796(L=4),GO:0007154(L=2),GO:0007165(L=3),GO:0007166(L=4),GO:0007186(L=4),GO:0007205(L=5),GO:0008150(L=0),GO:0008152(L=1),GO:0009987(L=1),GO:0016310(L=5),GO:0023052(L=1),GO:0044237(L=2),GO:0044699(L=1),GO:0044700(L=2),GO:0044763(L=2),GO:0050789(L=2),GO:0050794(L=3),GO:0050896(L=1),GO:0051716(L=2),GO:0065007(L=1),	GO:0005575(L=0),GO:0005622(L=3),GO:0005623(L=1),GO:0005737(L=4),GO:0009507(L=6),GO:0009536(L=5),GO:0043226(L=1),GO:0043227(L=2),GO:0043229(L=3),GO:0043231(L=4),GO:0044424(L=3),GO:0044444(L=4),GO:0044464(L=2),	GO:0003674(L=0),GO:0003824(L=1),GO:0004143(L=5),GO:0016301(L=4),GO:0016740(L=2),GO:0016772(L=3),GO:0016773(L=4),	PFAM (DAGK_cat, DAGK_acc), SMART (DAGKa, DAGKc)
VITMroCarlos_v1.3.g03634																29760.VIT_11s0052g01430.t01	7.5e-37	160.6		Ancestor	NOG[107]	COG0515@NOG
VITMroCarlos_v1.3.g03105																3694.POPTR_0006s24020.1	2e-13	81.3		Viridiplantae	virNOG[6]	1BD7D@strNOG,1DR4X@virNOG,COG0666@NOG,KOG0504@euNOG	Ankyrin repeat-containing protein					PFAM (Ank), SMART (ANK, TRANS)
VITMroCarlos_v1.3.g02106	tr|F6HL50|F6HL50_VITVI	94	67	4	0	203	3	12	78	1e-25	98.5	tr|F6HL50|F6HL50_VITVI Uncharacterized protein OS=Vitis vinifera OX=29760 GN=VIT_08s0007g08030 PE=4 SV=1	vitis vinifera	vitis vinifera;vitis;viteae;vitaceae;vitales;rosids incertae sedis;rosids;pentapetalae;gunneridae;eudicotyledons;mesangiospermae;magnoliopsida;spermatophyta;euphyllophyta;tracheophyta;embryophyta;streptophytina;streptophyta;viridiplantae;eukaryota;cellular organisms;root	/pickett_flora/projects/muscadine/analysis_matt/analysis_062121_pangenome/9_EnTAP/entap_outfiles/similarity_search/DIAMOND/blastx_VITMroCarlos_v1_final_uniprot_trembl_plants.out	No	N29760.VIT_08s0007g07990.t01	1.2e-16	90.5		Viridiplantae	virNOG[6]	0JI11@euNOG,117PG@NOG,1C4JP@strNOG,1EI4B@virNOG
VITMroCarlos_v1.3.g05133	tr|F6H6E4|F6H6E4_VITVI	84.3	599	54	8	34	1725	1	594	3.2e-285	97.9	tr|F6H6E4|F6H6E4_VITVI Protein kinase domain-containing protein OS=Vitis vinifera OX=29760 GN=VIT_16s0050g02720 PE=4 SV=1	vitis vinifera	vitis vinifera;vitis;viteae;vitaceae;vitales;rosids incertae sedis;rosids;pentapetalae;gunneridae;eudicotyledons;mesangiospermae;magnoliopsida;spermatophyta;euphyllophyta;tracheophyta;embryophyta;streptophytina;streptophyta;viridiplantae;eukaryota;cellular organisms;root	/pickett_flora/projects/muscadine/analysis_matt/analysis_062121_pangenome/9_EnTAP/entap_outfiles/similarity_search/DIAMOND/blastx_VITMroCarlos_v1_final_uniprot_trembl_plants.out	No	Yes							29760.VIT_16s0050g02720.t01	9.8e-285	984.2		EukaryoteeuNOG[57]	COG0515@NOG,KOG1187@euNOG	receptor-like protein kinase		GO:0005975(L=3),GO:0005984(L=3),GO:0005985(L=4),GO:0006464(L=5),GO:0006468(L=6),GO:0006793(L=3),GO:0006796(L=4),GO:0008150(L=0),GO:0008152(L=1),GO:0009311(L=4),GO:0009987(L=1),GO:0016310(L=5),GO:0019538(L=3),GO:0036211(L=4),GO:0043170(L=3),GO:0043412(L=4),GO:0044237(L=2),GO:0044238(L=2),GO:0044260(L=3),GO:0044262(L=3),GO:0044267(L=4),GO:0044723(L=3),GO:0071704(L=2),		GO:0000166(L=3),GO:0001871(L=2),GO:0001882(L=3),GO:0001883(L=4),GO:0003674(L=0),GO:0003824(L=1),GO:0004672(L=5),GO:0004674(L=6),GO:0005488(L=1),GO:0005524(L=7),GO:0016301(L=4),GO:0016740(L=2),GO:0016772(L=3),GO:0016773(L=4),GO:0016874(L=2),GO:0016879(L=3),GO:0016881(L=4),GO:0017076(L=4),GO:0030246(L=2),GO:0030247(L=3),GO:0030554(L=5),GO:0032549(L=4),GO:0032550(L=5),GO:0032553(L=3),GO:0032555(L=4)…	PFAM (Pkinase, Pkinase_Tyr, Malectin), SMART (STYKc, TRANS, SIGNAL)
VITMroCarlos_v1.3.g20623
VITMroCarlos_v1.3.g18776	tr|M7ZKK6|M7ZKK6_TRIUA	50	74	35	1	112	333	1	72	1e-10	58.7	tr|M7ZKK6|M7ZKK6_TRIUA LOB domain-containing protein OS=Triticum urartu OX=4572 GN=TRIUR3_10339 PE=4 SV=1	triticum urartu	triticum urartu;triticum;triticinae;triticeae;triticodae;pooideae;bop clade;poaceae;poales;commelinids;petrosaviidae;liliopsida;mesangiospermae;magnoliopsida;spermatophyta;euphyllophyta;tracheophyta;embryophyta;streptophytina;streptophyta;viridiplantae;eukaryota;cellular organisms;root	/pickett_flora/projects/muscadine/analysis_matt/analysis_062121_pangenome/9_EnTAP/entap_outfiles/similarity_search/DIAMOND/blastx_VITMroCarlos_v1_final_uniprot_trembl_plants.out	No	Yes							29760.VIT_15s0046g00230.t01	2.1e-30	137.1		Viridiplantae	virNOG[6]	0JBU0@euNOG,0YR97@NOG,1BTW2@strNOG,1E5SH@virNOG	Protein of unknown function DUF260					PFAM (DUF260), SMART (COIL)
[truncated: 379 more rows]

## Sheet: Supplemental Table S5
Supplemental Table S5: Functional annotation of non-Singleton 'Carlos'-only Orthogroups with EnTAP version 0.10.8
Query Sequence	Subject Sequence	Percent Identical	Alignment Length	Mismatches	Gap Openings	Query Start	Query End	Subject Start	Subject End	E Value	Coverage	Description	Species	Taxonomic Lineage	Origin Database	Contaminant	Informative	UniProt Database Cross Reference	UniProt Additional Information	UniProt KEGG Terms	UniProt GO Biological	UniProt GO Cellular	UniProt GO Molecular	EggNOG Seed Ortholog	EggNOG Seed E-Value	EggNOG Seed Score	EggNOG Predicted Gene	EggNOG Tax Scope	EggNOG Tax Scope Max	EggNOG Member OGs	EggNOG Description	EggNOG KEGG Terms	EggNOG GO Biological	EggNOG GO Cellular	EggNOG GO Molecular	EggNOG Protein Domains
[truncated: 312 more rows]

## Sheet: Supplemental Table S6
Supplemental Table S6: Predicted rDNA regions in the Vitis rotundifolia 'Carlos' genome assembly. Positions marked in gray represent spurious hits. Positions marked in white represent the NOR on chromosome 15. Positions marked in yellow represent the NOR on chromosome 17. Positions marked in orange and green represent the 5S array on chromosome 17.
Chromosome	Source	Feature	Start	End	Score	Strand	Frame	Attribute
VITMroCarlos_v1.0.chr01	RNAmmer-1.2	rRNA	696254	696363	35.9	+	.	8s_rRNA
VITMroCarlos_v1.0.chr03	RNAmmer-1.2	rRNA	7003005	7003118	34.1	+	.	8s_rRNA
VITMroCarlos_v1.0.chr03	RNAmmer-1.2	rRNA	14779761	14779892	13.7	-	.	8s_rRNA
VITMroCarlos_v1.0.chr06	RNAmmer-1.2	rRNA	13676495	13676607	40.6	+	.	8s_rRNA
VITMroCarlos_v1.0.chr10	RNAmmer-1.2	rRNA	8883560	8883674	38.6	+	.	8s_rRNA
VITMroCarlos_v1.0.chr10	RNAmmer-1.2	rRNA	15565249	15565353	7.7	-	.	8s_rRNA
VITMroCarlos_v1.0.chr14	RNAmmer-1.2	rRNA	37665	37779	42.6	-	.	8s_rRNA
VITMroCarlos_v1.0.chr15	RNAmmer-1.2	rRNA	1666	3473	1520.8	+	.	18s_rRNA		NOR
VITMroCarlos_v1.0.chr15	RNAmmer-1.2	rRNA	3766	10932	3340.3	+	.	28s_rRNA		Chr15	1666	72467
[truncated: 236 more rows]

## Sheet: Supplemental Table S7
Supplemental Table S7: Predicted rDNA regions in the Vitis rotundifolia 'Trayshed' genome assembly. Positions marked in gray represent spurious hits. Positions marked in yellow represent the NOR on chromosome 17. Positions marked in orange and green represent the 5S array on chromosome 17.
[truncated: 72 more rows]

[truncated: 6 more sheets: Supplemental Table S8, Supplemental Table S9, Supplemental Table S10, Supplemental Table S11, Supplemental Table S12, Supplemental Table S13]
